# Supplementary material for: Annelid genomes: Enchytraeus crypticus, a soil model for the innate (and primed) immune system
Source: Lab Anim (NY). 2021 Sep 6;50(10):285–94. doi: 10.1038/s41684-021-00831-x (PMC8460440; doi:10.1038/s41684-021-00831-x)
Supplement: Supplementary file 3 — Excel workbook with 13 sheets of supplemental tables [file 41684_2021_831_MOESM3_ESM.xlsx]

## Sheet: Table S1
Table S1:	Enchytraeus crypticus gene list, including the mitochondrial genome.
scaffold	start	end	length	strand	exons	id	AED	product	go_terms	InterPro	Pfam
scf7180000024043.7319953	23765	37423	13659	+	4	ECRY_006248	0.02	Protein of unknown function
scf7180000024043.7319953	400791	412882	12092	+	8	ECRY_006249	0.09	Similar to DHPS: Deoxyhypusine synthase (Homo sapiens OX=9606)	GO:0008612	IPR002773	PF01916
scf7180000024043.7319953	418672	422020	3349	-	2	ECRY_006250	0	Similar to ZNF530: Zinc finger protein 530 (Homo sapiens OX=9606)			PF00096
scf7180000024043.7319953	431455	464619	33165	+	13	ECRY_006251	0.17	Similar to Dpp7: Dipeptidyl peptidase 2 (Rattus norvegicus OX=10116)	GO:0006508,GO:0008236	IPR008758	PF05577
scf7180000024043.7319953	471101	479131	8031	+	4	ECRY_006252	0	Protein of unknown function	GO:0042981	IPR001315	PF00619
scf7180000024043.7319953	494055	499720	5666	-	3	ECRY_006253	0.01	Similar to ATG13: Autophagy-related protein 13 (Bos taurus OX=9913)
scf7180000024043.7319953	508741	522788	14048	-	6	ECRY_006254	0.25	Similar to Galaxin (Acropora millepora OX=45264)
scf7180000024043.7319953	536178	547383	11206	-	10	ECRY_006255	0.15	Similar to smarcad1: SWI/SNF-related matrix-associated actin-dependent regulator of chromatin subfamily A containing DEAD/H box 1 (Xenopus tropicalis OX=8364)	GO:0005524	IPR000330, IPR001650	PF00176, PF00271
scf7180000024043.7319953	548799	558261	9463	-	11	ECRY_006256	0.29	Similar to Smarcad1: SWI/SNF-related matrix-associated actin-dependent regulator of chromatin subfamily A containing DEAD/H box 1 (Mus musculus OX=10090)	GO:0005515,GO:0005524	IPR000330, IPR003892	PF00176, PF02845
scf7180000024043.7319953	564915	572551	7637	-	4	ECRY_006257	0.01	Similar to TAF13: Transcription initiation factor TFIID subunit 13 (Pongo abelii OX=9601)	GO:0006366	IPR003195	PF02269
scf7180000024043.7319953	633385	636363	2979	+	4	ECRY_006258	0.06	Similar to HTR2A: 5-hydroxytryptamine receptor 2A (Pongo pygmaeus OX=9600)	GO:0004930,GO:0007186,GO:0016021	IPR000276	PF00001
scf7180000024043.7319953	643690	650316	6627	-	6	ECRY_006259	0.08	Similar to pdcd10a: Programmed cell death protein 10-A (Danio rerio OX=7955)			PF06840
scf7180000024043.7319953	671959	674750	2792	+	3	ECRY_006260	0.32	Similar to Tsc22d4: TSC22 domain family protein 4 (Mus musculus OX=10090)	GO:0003700,GO:0006355	IPR000580	PF01166
scf7180000024043.7319953	692152	712711	20560	+	6	ECRY_006261	0	Similar to mettl24: Methyltransferase-like protein 24 (Xenopus tropicalis OX=8364)		IPR025714	PF13383
scf7180000024043.7319953	715575	716247	673	+	2	ECRY_006262	0	Protein of unknown function
scf7180000024043.7319953	738743	744327	5585	+	3	ECRY_006263	0.18	Protein of unknown function		IPR025714	PF13383
scf7180000024043.7319953	750415	752408	1994	+	3	ECRY_006264	0.76	Protein of unknown function		IPR025714	PF13383
scf7180000024043.7319953	766423	773407	6985	+	6	ECRY_006265	0.03	Protein of unknown function		IPR025714	PF13383
scf7180000024043.7319953	784454	800667	16214	-	8	ECRY_006266	0.07	Similar to Rab6: Ras-related protein Rab6 (Drosophila melanogaster OX=7227)	GO:0003924,GO:0005525	IPR001806	PF00071
scf7180000024043.7319953	803086	809990	6905	+	5	ECRY_006267	0.06	Similar to Ube2a: Ubiquitin-conjugating enzyme E2 A (Mus musculus OX=10090)		IPR000608	PF00179
scf7180000024043.7319953	867931	869325	1395	-	1	ECRY_006268	0.38	Similar to NKX2-8: Homeobox protein Nkx-2.8 (Homo sapiens OX=9606)	GO:0003677	IPR001356	PF00046
scf7180000024043.7319953	884711	898560	13850	-	7	ECRY_006269	0.11	Similar to Abcb9: ATP-binding cassette sub-family B member 9 (Mus musculus OX=10090)	GO:0005524,GO:0016021,GO:0016887,GO:0042626,GO:0055085	IPR003439, IPR011527	PF00005, PF00664
scf7180000024043.7319953	903985	905162	1178	-	3	ECRY_006270	0.1	Similar to SAP18: Histone deacetylase complex subunit SAP18 (Bos taurus OX=9913)		IPR010516	PF06487
scf7180000024043.7319953	944609	951304	6696	+	5	ECRY_006271	0	Similar to MRPL18: 39S ribosomal protein L18, mitochondrial (Homo sapiens OX=9606)
scf7180000024043.7319953	951496	961215	9720	-	6	ECRY_006272	0.01	Similar to Ptprf: Receptor-type tyrosine-protein phosphatase F (Mus musculus OX=10090)		IPR013098	PF07679, PF13927
scf7180000024043.7319953	985828	989116	3289	+	3	ECRY_006273	0.05	Protein of unknown function
scf7180000024043.7319953	993555	998730	5176	+	5	ECRY_006274	0	Similar to HPGDS: Hematopoietic prostaglandin D synthase (Gallus gallus OX=9031)	GO:0005515	IPR004045, IPR004046	PF02798, PF14497
scf7180000024043.7319953	1034465	1034536	72	+	1	ECRY_006275		Protein of unknown function
scf7180000024043.7319953	1036802	1041019	4218	+	4	ECRY_006276	0.01	Protein of unknown function		IPR012444	PF07801
scf7180000024043.7319953	1044145	1048303	4159	+	3	ECRY_006277	0.03	Protein of unknown function		IPR001304	PF00059
scf7180000024043.7319953	1050695	1056487	5793	+	4	ECRY_006278	0.31	Protein of unknown function
scf7180000024043.7319953	1075602	1083778	8177	+	4	ECRY_006279	0.22	Protein of unknown function		IPR012444	PF07801
scf7180000024043.7319953	1097324	1104162	6839	+	4	ECRY_006280	0	Protein of unknown function		IPR012444	PF07801
scf7180000024043.7319953	1184220	1185640	1421	+	2	ECRY_006281	0.36	Similar to ZNF714: Zinc finger protein 714 (Homo sapiens OX=9606)			PF00096
scf7180000024043.7319953	1331010	1336446	5437	+	4	ECRY_006282	0.06	Similar to ZNF782: Zinc finger protein 782 (Homo sapiens OX=9606)
scf7180000024043.7319953	1346992	1356799	9808	-	6	ECRY_006283	0.05	Similar to v1g245604: UPF0587 protein v1g245604 (Nematostella vectensis OX=45351)		IPR008584	PF05907
scf7180000024043.7319953	1363732	1369154	5423	+	5	ECRY_006284	0.04	Similar to Zfp26: Zinc finger protein 26 (Mus musculus OX=10090)			PF00096
scf7180000024043.7319953	1379505	1385485	5981	-	5	ECRY_006285	0.12	Similar to ZNF845: Zinc finger protein 845 (Homo sapiens OX=9606)			PF00096, PF13894, PF13912
scf7180000024043.7319953	1385573	1385971	399	-	2	ECRY_006286	0.45	Protein of unknown function
scf7180000024043.7319953	1408079	1411347	3269	+	3	ECRY_006287	0	Protein of unknown function	GO:0003677,GO:0003713,GO:0006355	IPR003173	PF02229
scf7180000024043.7319953	1428552	1438166	9615	+	6	ECRY_006288	0.12	Similar to ZNF711: Zinc finger protein 711 (Homo sapiens OX=9606)			PF00096
scf7180000024043.7319953	1469153	1474615	5463	-	7	ECRY_006289	0.49	Similar to Cand1: Cullin-associated NEDD8-dissociated protein 1 (Rattus norvegicus OX=10116)		IPR013932	PF08623
scf7180000024043.7319953	1476756	1501813	25058	-	26	ECRY_006290	0.21	Similar to CAND1: Cullin-associated NEDD8-dissociated protein 1 (Pongo abelii OX=9601)
scf7180000024043.7319953	1484050	1484122	73	-	1	ECRY_006291		Protein of unknown function
scf7180000024043.7319953	1504943	1517067	12125	+	11	ECRY_006292	0.13	Similar to Syntaxin (Aplysia californica OX=6500)	GO:0016020	IPR000727, IPR006011	PF00804, PF05739
scf7180000024043.7319953	1526112	1528243	2132	+	2	ECRY_006293	0.36	Similar to ZNF665: Zinc finger protein 665 (Pongo abelii OX=9601)			PF00096
scf7180000024043.7319953	1545642	1554355	8714	-	7	ECRY_006294	0.13	Protein of unknown function
scf7180000024043.7319953	1573158	1573229	72	+	1	ECRY_006295		Protein of unknown function
scf7180000024043.7319953	1628640	1640023	11384	+	8	ECRY_006296	0.04	Protein of unknown function
scf7180000024043.7319953	1641895	1650677	8783	-	8	ECRY_006297	0.04	Similar to OGG1: N-glycosylase/DNA lyase (Homo sapiens OX=9606)	GO:0003684,GO:0006284,GO:0006289,GO:0008534	IPR003265, IPR012904	PF00730, PF07934
scf7180000024043.7319953	1657536	1660837	3302	-	3	ECRY_006298	0.01	Protein of unknown function
scf7180000024043.7319953	1663122	1668349	5228	-	6	ECRY_006299	0.44	Similar to Gastrula zinc finger protein XlCGF57.1 (Fragment) (Xenopus laevis OX=8355)			PF00096
scf7180000024043.7319953	1678936	1680094	1159	-	2	ECRY_006300	0.25	Protein of unknown function
scf7180000024043.7319953	1691077	1693937	2861	+	2	ECRY_006301	0.65	Similar to ZNF16: Zinc finger protein 16 (Pan paniscus OX=9597)			PF00096
scf7180000024043.7319953	1695919	1696338	420	+	1	ECRY_006302	0.66	Similar to ZFP1: Zinc finger protein 1 homolog (Pongo abelii OX=9601)			PF13894
scf7180000024041.6579378	46319	49634	3316	-	3	ECRY_009877	0.02	Protein of unknown function	GO:0030246	IPR000859, IPR000922	PF00431, PF02140
scf7180000024041.6579378	90268	90771	504	-	2	ECRY_009878	0.48	Protein of unknown function
scf7180000024041.6579378	92545	97748	5204	-	4	ECRY_009879	0.11	Protein of unknown function	GO:0030246	IPR000859, IPR000922	PF00431, PF02140
scf7180000024041.6579378	111572	113463	1892	-	2	ECRY_009880	0	Protein of unknown function
scf7180000024041.6579378	125517	134112	8596	-	8	ECRY_009881	0.06	Similar to ppp1cb: Serine/threonine-protein phosphatase PP1-beta catalytic subunit (Xenopus tropicalis OX=8364)	GO:0016787	IPR004843, IPR031675	PF00149, PF16891
scf7180000024041.6579378	151563	156908	5346	+	7	ECRY_009882	0.15	Similar to EDC4: Enhancer of mRNA-decapping protein 4 (Homo sapiens OX=9606)
scf7180000024041.6579378	196648	196719	72	+	1	ECRY_009883		Protein of unknown function
scf7180000024041.6579378	200000	201341	1342	-	2	ECRY_009884	0.03	Similar to Fam78a: Protein FAM78A (Mus musculus OX=10090)
scf7180000024041.6579378	232249	249141	16893	-	11	ECRY_009885	0.17	Similar to dmtf1: Cyclin-D-binding Myb-like transcription factor 1 (Danio rerio OX=7955)		IPR001005	PF00249
scf7180000024041.6579378	256297	257271	975	+	1	ECRY_009886	0.03	Similar to RDH14: Retinol dehydrogenase 14 (Homo sapiens OX=9606)		IPR002347	PF00106
scf7180000024041.6579378	265768	277541	11774	-	12	ECRY_009887	0.83	Similar to NR2C2: Nuclear receptor subfamily 2 group C member 2 (Homo sapiens OX=9606)	GO:0003700,GO:0005634,GO:0006355,GO:0008270,GO:0043565	IPR000536, IPR001628	PF00104, PF00105
scf7180000024041.6579378	366285	369150	2866	-	3	ECRY_009888	0.21	Protein of unknown function
scf7180000024041.6579378	369622	389549	19928	-	16	ECRY_009889	0.67	Similar to Hil: Hillarin (Drosophila melanogaster OX=7227)		IPR002931	PF01841
scf7180000024041.6579378	403144	406960	3817	-	4	ECRY_009890	0.09	Similar to hddc3: Guanosine-3',5'-bis(diphosphate) 3'-pyrophosphohydrolase MESH1 (Xenopus tropicalis OX=8364)		IPR003607	PF13328
scf7180000024041.6579378	414066	419915	5850	+	5	ECRY_009891	0.38	Protein of unknown function		IPR018289	PF10551
scf7180000024041.6579378	422680	432887	10208	+	12	ECRY_009892	0.24	Similar to Art4: Histone-arginine methyltransferase CARMER (Drosophila virilis OX=7244)			PF06325
scf7180000024041.6579378	439315	446229	6915	-	8	ECRY_009893	0.01	Similar to ARL2BP: ADP-ribosylation factor-like protein 2-binding protein (Pongo abelii OX=9601)		IPR023379	PF11527
scf7180000024041.6579378	449154	454616	5463	+	5	ECRY_009894	0	Protein of unknown function
scf7180000024041.6579378	455082	458110	3029	-	3	ECRY_009895	0.03	Protein of unknown function
scf7180000024041.6579378	460015	471669	11655	+	11	ECRY_009896	0.01	Similar to IMP4: U3 small nucleolar ribonucleoprotein protein IMP4 (Homo sapiens OX=9606)		IPR007109	PF04427
scf7180000024041.6579378	468540	471565	3026	-	3	ECRY_009897	0.17	Similar to V-type proton ATPase 16 kDa proteolipid subunit (Torpedo marmorata OX=7788)	GO:0015078,GO:0015991,GO:0033177	IPR002379	PF00137
scf7180000024041.6579378	481351	487281	5931	-	9	ECRY_009898	0.8	Similar to PPP1R13B: Apoptosis-stimulating of p53 protein 1 (Homo sapiens OX=9606)	GO:0005515	IPR001452, IPR020683	PF00018, PF12796
scf7180000024041.6579378	488643	491948	3306	-	4	ECRY_009899	0.28	Protein of unknown function
scf7180000024041.6579378	531114	533455	2342	-	3	ECRY_009900	0.17	Similar to Calmodulin (Strongylocentrotus intermedius OX=7667)	GO:0005509	IPR002048	PF13499
scf7180000024041.6579378	645600	650435	4836	-	3	ECRY_009901	0.23	Similar to Selenop: Selenoprotein P (Rattus norvegicus OX=10116)		IPR007671	PF04592
scf7180000024041.6579378	687423	695104	7682	-	8	ECRY_009902	0.16	Similar to Rnmt: mRNA cap guanine-N7 methyltransferase (Rattus norvegicus OX=10116)		IPR004971	PF03291
scf7180000024041.6579378	697415	714852	17438	+	14	ECRY_009903	0.2	Similar to Paramyosin (Schistosoma japonicum OX=6182)	GO:0003774,GO:0016459	IPR002928	PF01576
scf7180000024041.6579378	715064	721111	6048	+	6	ECRY_009904	0.03	Similar to PMY: Paramyosin (Taenia saginata OX=6206)	GO:0003774,GO:0016459	IPR002928	PF01576
scf7180000024041.6579378	758330	767027	8698	+	4	ECRY_009905	0.2	Similar to Cgas: Cyclic GMP-AMP synthase (Mus musculus OX=10090)		IPR024810	PF03281
scf7180000024041.6579378	767335	774357	7023	-	7	ECRY_009906	0.14	Similar to ARMC8: Armadillo repeat-containing protein 8 (Bos taurus OX=9913)
scf7180000024041.6579378	775012	786956	11945	-	13	ECRY_009907	0.02	Similar to ARMC8: Armadillo repeat-containing protein 8 (Bos taurus OX=9913)
scf7180000024041.6579378	788533	789354	822	+	1	ECRY_009908	0.2	Similar to bcl7a: B-cell CLL/lymphoma 7 protein family member A (Danio rerio OX=7955)		IPR006804	PF04714
scf7180000024041.6579378	791830	821939	30110	-	26	ECRY_009909	0.1	Similar to AASS: Alpha-aminoadipic semialdehyde synthase, mitochondrial (Bos taurus OX=9913)	GO:0016491,GO:0055114	IPR005097, IPR007698, IPR007886, IPR032095	PF01262, PF03435, PF05222, PF16653
scf7180000024041.6579378	825249	835330	10082	-	11	ECRY_009910	0.27	Similar to Polr1c: DNA-directed RNA polymerases I and III subunit RPAC1 (Mus musculus OX=10090)	GO:0003899,GO:0006351,GO:0046983	IPR011262, IPR011263	PF01000, PF01193
scf7180000024041.6579378	909985	911635	1651	-	2	ECRY_009911	0.2	Similar to RHOU: Rho-related GTP-binding protein RhoU (Homo sapiens OX=9606)	GO:0003924,GO:0005525	IPR001806	PF00071
scf7180000024041.6579378	990060	993946	3887	+	4	ECRY_009912	0.03	Similar to Dpy19l1: Probable C-mannosyltransferase DPY19L1 (Mus musculus OX=10090)	GO:0016021	IPR018732	PF10034
scf7180000024041.6579378	999237	1017181	17945	+	10	ECRY_009913	0.12	Similar to Phtf2: Putative homeodomain transcription factor 2 (Mus musculus OX=10090)		IPR021980	PF12129
scf7180000024041.6579378	1025011	1030183	5173	-	6	ECRY_009914	0.01	Similar to haus8: HAUS augmin-like complex subunit 8 (Xenopus laevis OX=8355)
scf7180000024041.6579378	1047376	1048515	1140	-	1	ECRY_009915	0.01	Similar to PRKAR2A: cAMP-dependent protein kinase type II-alpha regulatory subunit (Bos taurus OX=9913)		IPR000595	PF00027
scf7180000024041.6579378	1055081	1079458	24378	+	27	ECRY_009916	0.07	Similar to TNKS: Tankyrase-1 (Homo sapiens OX=9606)	GO:0003950,GO:0005515	IPR001660, IPR002110, IPR012317, IPR020683	PF00023, PF00536, PF00644, PF12796, PF13606, PF13637, PF13857
scf7180000024041.6579378	1083058	1087619	4562	-	6	ECRY_009917	0.27	Similar to MFSD13A: Transmembrane protein 180 (Gallus gallus OX=9031)
scf7180000024016.6321019	3829	5520	1692	+	3	ECRY_017172	0.22	Similar to Rac2: Ras-related C3 botulinum toxin substrate 2 (Mus musculus OX=10090)	GO:0003924,GO:0005525	IPR001806	PF00071
scf7180000024016.6321019	13719	19546	5828	+	4	ECRY_017173	0.34	Similar to RAC2: Ras-related C3 botulinum toxin substrate 2 (Bos taurus OX=9913)	GO:0003924,GO:0005525	IPR001806	PF00071
scf7180000024016.6321019	28697	29174	478	+	2	ECRY_017174	0.52	Similar to ced-10: Ras-related protein ced-10 (Caenorhabditis elegans OX=6239)	GO:0003924,GO:0005525	IPR001806	PF00071
scf7180000024016.6321019	35424	39092	3669	+	3	ECRY_017175	0.25	Similar to Rac1: Ras-related C3 botulinum toxin substrate 1 (Rattus norvegicus OX=10116)	GO:0003924,GO:0005525	IPR001806	PF00071
scf7180000024016.6321019	40608	45350	4743	-	5	ECRY_017176	0.09	Similar to DHRS9: Dehydrogenase/reductase SDR family member 9 (Bos taurus OX=9913)		IPR002347	PF00106
scf7180000024016.6321019	59280	65642	6363	+	5	ECRY_017177	0.05	Similar to Sdr9c7: Short-chain dehydrogenase/reductase family 9C member 7 (Mus musculus OX=10090)		IPR002347	PF00106
scf7180000024016.6321019	71989	79480	7492	+	5	ECRY_017178	0.03	Protein of unknown function
scf7180000024016.6321019	84387	88845	4459	-	3	ECRY_017179	0.01	Similar to dctn6: Dynactin subunit 6 (Xenopus tropicalis OX=8364)
scf7180000024016.6321019	95488	113853	18366	-	13	ECRY_017180	0.14	Similar to Gpt2: Alanine aminotransferase 2 (Mus musculus OX=10090)	GO:0009058,GO:0030170	IPR004839	PF00155
scf7180000024016.6321019	121352	124661	3310	-	3	ECRY_017181	0.06	Similar to Hypk: Huntingtin-interacting protein K (Mus musculus OX=10090)
scf7180000024016.6321019	147397	148083	687	+	1	ECRY_017182	0.28	Similar to ADRA2C: Alpha-2C adrenergic receptor (Didelphis virginiana OX=9267)	GO:0004930,GO:0007186,GO:0016021	IPR000276	PF00001
scf7180000024016.6321019	165641	166990	1350	+	1	ECRY_017183	0.41	Similar to Alpha-2 adrenergic receptor (Carassius auratus OX=7957)	GO:0004930,GO:0007186,GO:0016021	IPR000276	PF00001
scf7180000024016.6321019	191261	212547	21287	-	14	ECRY_017184	0.09	Similar to SLK: STE20-like serine/threonine-protein kinase (Cavia porcellus OX=10141)	GO:0004674	IPR022165	PF12474
scf7180000024016.6106231	31881	40196	8316	+	6	ECRY_000001	0.12	Similar to SLC6A7: Sodium-dependent proline transporter (Homo sapiens OX=9606)	GO:0005328,GO:0006836,GO:0016021	IPR000175	PF00209
scf7180000024016.6106231	41124	44334	3211	+	5	ECRY_000002	0.83	Similar to Slc6a5: Sodium- and chloride-dependent glycine transporter 2 (Mus musculus OX=10090)	GO:0005328,GO:0006836,GO:0016021	IPR000175	PF00209
scf7180000024016.6106231	69505	76056	6552	+	7	ECRY_000003	0.04	Protein of unknown function
scf7180000024016.6106231	78026	84466	6441	-	7	ECRY_000004	0.07	Similar to Uncharacterized protein C7orf26 homolog (Mus musculus OX=10090)		IPR027844	PF14964
scf7180000024016.6106231	94986	110955	15970	-	9	ECRY_000005	0.27	Similar to Gopc: Golgi-associated PDZ and coiled-coil motif-containing protein (Mus musculus OX=10090)	GO:0005515	IPR001478	PF00595
scf7180000024016.6106231	126150	134093	7944	-	5	ECRY_000006	0.04	Similar to ift20: Intraflagellar transport protein 20 homolog (Xenopus tropicalis OX=8364)		IPR028172	PF14931
scf7180000024016.6106231	146034	151880	5847	+	3	ECRY_000007	0	Protein of unknown function
scf7180000024016.6106231	153834	157791	3958	+	4	ECRY_000008	0.07	Protein of unknown function
scf7180000024016.6106231	169499	174460	4962	-	4	ECRY_000009	0.7	Similar to Fucolectin-5 (Anguilla japonica OX=7937)
scf7180000024016.6106231	181469	182157	689	-	2	ECRY_000010	0.42	Similar to Fucolectin-5 (Anguilla japonica OX=7937)		IPR000421	PF00754
scf7180000024016.6106231	188621	200919	12299	-	7	ECRY_000011	0.56	Similar to Fucolectin-5 (Anguilla japonica OX=7937)		IPR000421	PF00754
scf7180000024016.6106231	206112	215407	9296	-	4	ECRY_000012	0.13	Similar to Rest: RE1-silencing transcription factor (Mus musculus OX=10090)
scf7180000024016.6106231	239151	253359	14209	+	12	ECRY_000013	0.01	Similar to Vps8: Vacuolar protein sorting-associated protein 8 homolog (Mus musculus OX=10090)		IPR025941	PF12816
scf7180000024016.6106231	279658	285489	5832	-	4	ECRY_000014	0	Similar to Mylk: Myosin light chain kinase, smooth muscle (Gallus gallus OX=9031)		IPR013098	PF07679
scf7180000024016.6106231	314225	319740	5516	-	7	ECRY_000015	0.11	Protein of unknown function		IPR000884	PF00090
scf7180000024016.6106231	383604	383672	69	-	1	ECRY_000016		Protein of unknown function
scf7180000024016.6106231	389102	394610	5509	-	7	ECRY_000017	0.38	Similar to Mrc1: Macrophage mannose receptor 1 (Mus musculus OX=10090)		IPR001304	PF00059
scf7180000024016.6106231	399604	403474	3871	+	5	ECRY_000018	0.03	Similar to ECSIT: Evolutionarily conserved signaling intermediate in Toll pathway, mitochondrial (Drosophila melanogaster OX=7227)		IPR010418, IPR029342	PF06239, PF14784
scf7180000024016.6106231	404423	408328	3906	-	4	ECRY_000019	0	Similar to Dydc1: DPY30 domain-containing protein 1 (Mus musculus OX=10090)		IPR007858	PF05186
scf7180000024016.6106231	410215	414054	3840	+	2	ECRY_000020	0	Similar to Cystatin (Gallus gallus OX=9031)	GO:0004869	IPR000010	PF00031
scf7180000024016.6106231	415499	415571	73	+	1	ECRY_000021		Protein of unknown function
scf7180000024016.6106231	418458	421318	2861	+	4	ECRY_000022	0.32	Similar to btbd6b: BTB/POZ domain-containing protein 6-B (Danio rerio OX=7955)	GO:0005515	IPR000210, IPR011705	PF00651, PF07707
scf7180000024016.6106231	422689	427794	5106	-	3	ECRY_000023	0	Protein of unknown function
scf7180000024016.6106231	423754	423822	69	+	1	ECRY_000024		Protein of unknown function
scf7180000024016.6106231	454096	459724	5629	-	9	ECRY_000025	0	Similar to SEC62: Translocation protein SEC62 (Pongo abelii OX=9601)	GO:0015031,GO:0030176	IPR004728	PF03839
scf7180000024016.6106231	464325	494863	30539	+	29	ECRY_000026	0	Similar to vit-6: Vitellogenin-6 (Caenorhabditis elegans OX=6239)	GO:0005319,GO:0006869	IPR001747, IPR001846, IPR015255	PF00094, PF01347, PF09172
scf7180000024016.6106231	501368	507202	5835	+	8	ECRY_000027	0.21	Similar to MCPH1: Microcephalin (Hylobates lar OX=9580)		IPR001357	PF12738
scf7180000024016.6106231	562270	563958	1689	+	2	ECRY_000028	0	Similar to PTRHD1: Putative peptidyl-tRNA hydrolase PTRHD1 (Bos taurus OX=9913)	GO:0004045	IPR002833	PF01981
scf7180000024016.6106231	584796	590783	5988	+	6	ECRY_000029	0.03	Similar to Tmtc3: Transmembrane and TPR repeat-containing protein 3 (Mus musculus OX=10090)	GO:0005515	IPR013618, IPR019734	PF08409, PF13181, PF13414
scf7180000024016.6106231	594636	598099	3464	-	4	ECRY_000030	0.08	Similar to endoub: Poly(U)-specific endoribonuclease-B (Danio rerio OX=7955)	GO:0004521	IPR018998	PF09412
scf7180000024016.6106231	604076	606914	2839	-	2	ECRY_000031	0.02	Protein of unknown function
scf7180000024016.6106231	612004	617817	5814	-	6	ECRY_000032	0.09	Protein of unknown function		IPR003887	PF03020
scf7180000024016.6106231	704920	712536	7617	+	3	ECRY_000033	0.15	Similar to Calmodulin (Chlamydomonas reinhardtii OX=3055)	GO:0005509	IPR002048	PF13499
scf7180000024016.6106231	764825	766394	1570	-	4	ECRY_000034	0.09	Protein of unknown function
scf7180000024016.6106231	767801	770081	2281	-	3	ECRY_000035	0.12	Protein of unknown function
scf7180000024016.6106231	775642	781702	6061	-	10	ECRY_000036	0.17	Similar to Tmprss2: Transmembrane protease serine 2 (Mus musculus OX=10090)	GO:0004252,GO:0005515,GO:0006508,GO:0016020	IPR001254, IPR002172, IPR017448	PF00057, PF00089, PF15494
scf7180000024016.6106231	789602	805494	15893	+	15	ECRY_000037	0.11	Similar to EP300: Histone acetyltransferase p300 (Homo sapiens OX=9606)	GO:0003712,GO:0004402,GO:0005515,GO:0005634,GO:0006355,GO:0008270,GO:0016573	IPR000197, IPR001487, IPR010303, IPR013178	PF00439, PF02135, PF06001, PF08214
scf7180000024016.6106231	813942	816460	2519	-	2	ECRY_000038	0	Similar to K05C4.2: Protein jagunal homolog (Caenorhabditis elegans OX=6239)	GO:0005789,GO:0007029	IPR009787	PF07086
scf7180000024016.6106231	818264	823399	5136	+	7	ECRY_000039	0.23	Similar to PNPO: Pyridoxine-5'-phosphate oxidase (Homo sapiens OX=9606)		IPR011576, IPR019576	PF01243, PF10590
scf7180000024016.6106231	837945	845689	7745	+	12	ECRY_000040	0.19	Similar to Ugp2: UTP--glucose-1-phosphate uridylyltransferase (Mus musculus OX=10090)	GO:0008152,GO:0070569	IPR002618	PF01704
scf7180000024016.6106231	848037	853061	5025	-	7	ECRY_000041	0.06	Similar to ogfod2: 2-oxoglutarate and iron-dependent oxygenase domain-containing protein 2 (Danio rerio OX=7955)
scf7180000024016.6106231	853332	858867	5536	+	4	ECRY_000042	0.01	Similar to naa50: N-alpha-acetyltransferase 50 (Danio rerio OX=7955)		IPR000182	PF00583
scf7180000024016.6106231	869647	871217	1571	-	2	ECRY_000043	0.06	Protein of unknown function
scf7180000024016.6106231	871790	878375	6586	-	11	ECRY_000044	0	Similar to SSB: Lupus La protein (Homo sapiens OX=9606)	GO:0003676,GO:0003723	IPR000504, IPR006630, IPR014886	PF00076, PF05383, PF08777
scf7180000024016.6106231	889248	896706	7459	-	8	ECRY_000045	0	Similar to Prss30: Serine protease 30 (Mus musculus OX=10090)	GO:0004252,GO:0006508	IPR001254	PF00089
scf7180000024016.6106231	899144	917259	18116	-	21	ECRY_000046	0.05	Similar to Uso1: General vesicular transport factor p115 (Mus musculus OX=10090)	GO:0000139,GO:0005737,GO:0006886,GO:0008565,GO:0016020,GO:0048280	IPR006953, IPR006955	PF04869, PF04871
scf7180000024016.6106231	965444	970227	4784	+	7	ECRY_000047	0	Similar to Txndc12: Thioredoxin domain-containing protein 12 (Epinephelus coioides OX=94232)			PF13899
scf7180000024016.6106231	978936	989105	10170	+	13	ECRY_000048	0.02	Protein of unknown function
scf7180000024016.6106231	998804	1004345	5542	+	4	ECRY_000049	0	Protein of unknown function	GO:0042981	IPR001315, IPR026298	PF00452, PF00619
scf7180000024016.6106231	1011059	1013591	2533	+	3	ECRY_000050	0.04	Similar to MRAS: Ras-related protein M-Ras (Homo sapiens OX=9606)	GO:0003924,GO:0005525	IPR001806	PF00071
scf7180000024016.6106231	1013656	1016402	2747	+	3	ECRY_000051	0.02	Similar to MRAS: Ras-related protein M-Ras (Homo sapiens OX=9606)
scf7180000024016.6106231	1087354	1096079	8726	+	9	ECRY_000052	0	Similar to atpaf1: ATP synthase mitochondrial F1 complex assembly factor 1 (Danio rerio OX=7955)	GO:0005739,GO:0065003	IPR010591	PF06644
scf7180000024016.6106231	1123824	1127755	3932	-	5	ECRY_000053	0.05	Similar to COX4I1: Cytochrome c oxidase subunit 4 isoform 1, mitochondrial (Fragment) (Gorilla gorilla gorilla OX=9595)	GO:0004129	IPR004203	PF02936
scf7180000024016.6106231	1129247	1138130	8884	+	11	ECRY_000054	0.03	Similar to Mvd: Diphosphomevalonate decarboxylase (Rattus norvegicus OX=10116)	GO:0005524	IPR006204	PF00288
scf7180000024016.6106231	1138960	1141667	2708	-	4	ECRY_000055	0.02	Similar to ALKBH7: Alpha-ketoglutarate-dependent dioxygenase alkB homolog 7, mitochondrial (Homo sapiens OX=9606)		IPR027450	PF13532
scf7180000024016.6106231	1178385	1185394	7010	+	9	ECRY_000056	0	Similar to TXNL1: Thioredoxin-like protein 1 (Homo sapiens OX=9606)	GO:0045454	IPR010400, IPR013766	PF00085, PF06201
scf7180000024016.6106231	1185821	1190894	5074	-	9	ECRY_000057	0	Similar to C8orf76: Uncharacterized protein C8orf76 (Homo sapiens OX=9606)
scf7180000024016.6106231	1210930	1227296	16367	+	6	ECRY_000058	0.09	Similar to Tfap2a: Transcription factor AP-2-alpha (Rattus norvegicus OX=10116)		IPR013854	PF03299
scf7180000024016.6106231	1237066	1250791	13726	+	10	ECRY_000059	0.04	Similar to PRKACA: cAMP-dependent protein kinase catalytic subunit alpha (Sus scrofa OX=9823)	GO:0004672,GO:0005524,GO:0006468	IPR000719	PF00069, PF12330
scf7180000024016.6106231	1332897	1336217	3321	+	3	ECRY_000060	0.17	Protein of unknown function
scf7180000024016.6106231	1364575	1368113	3539	-	5	ECRY_000061	0.18	Similar to LDLR: Low-density lipoprotein receptor (Cricetulus griseus OX=10029)
scf7180000024016.6106231	1383139	1385698	2560	-	3	ECRY_000062	0.77	Similar to LRP1: Low-density lipoprotein receptor-related protein 1 (Gallus gallus OX=9031)	GO:0005515	IPR002172	PF00057
scf7180000024016.6106231	1400236	1405256	5021	-	6	ECRY_000063	0	Similar to DNTTIP2: Deoxynucleotidyltransferase terminal-interacting protein 2 (Homo sapiens OX=9606)		IPR014810	PF08698
scf7180000024016.6106231	1452386	1470822	18437	+	22	ECRY_000064	0.8	Similar to UBR4: E3 ubiquitin-protein ligase UBR4 (Homo sapiens OX=9606)
scf7180000024016.6106231	1471540	1476087	4548	+	5	ECRY_000065	0.24	Similar to UBR4: E3 ubiquitin-protein ligase UBR4 (Homo sapiens OX=9606)
scf7180000024016.6106231	1476263	1491503	15241	+	15	ECRY_000066	0.27	Similar to UBR4: E3 ubiquitin-protein ligase UBR4 (Homo sapiens OX=9606)
scf7180000024016.6106231	1503967	1507674	3708	+	6	ECRY_000067	0	Similar to UBR4: E3 ubiquitin-protein ligase UBR4 (Homo sapiens OX=9606)		IPR025704	PF13764
scf7180000024016.6106231	1538648	1541199	2552	+	3	ECRY_000068	0.02	Protein of unknown function
scf7180000024016.6106231	1576104	1576177	74	+	1	ECRY_000069		Protein of unknown function
scf7180000024016.6106231	1591295	1591822	528	-	3	ECRY_000070	0.69	Similar to daam1-a: Disheveled-associated activator of morphogenesis 1-A (Xenopus laevis OX=8355)
scf7180000024016.6106231	1595703	1617926	22224	-	16	ECRY_000071	0.17	Similar to DAAM2: Disheveled-associated activator of morphogenesis 2 (Homo sapiens OX=9606)	GO:0003779,GO:0016043,GO:0017048,GO:0030036	IPR010472, IPR010473, IPR015425	PF02181, PF06367, PF06371
scf7180000024016.6106231	1654229	1669057	14829	-	10	ECRY_000072	0.03	Similar to TSTA3: GDP-L-fucose synthase (Cricetulus griseus OX=10029)	GO:0003824,GO:0050662	IPR001509	PF01370
scf7180000024016.6106231	1763761	1763836	76	-	1	ECRY_000073		Protein of unknown function
scf7180000024016.6106231	1782717	1782784	68	-	1	ECRY_000074		Protein of unknown function
scf7180000024016.6106231	1786345	1798654	12310	-	8	ECRY_000075	0.01	Protein of unknown function
scf7180000024016.6106231	1805221	1813041	7821	+	7	ECRY_000076	0.05	Protein of unknown function
scf7180000024016.6106231	1872357	1877594	5238	-	3	ECRY_000077	0.3	Protein of unknown function		IPR006993	PF04908
scf7180000024016.6106231	1881298	1891769	10472	-	7	ECRY_000078	0.04	Similar to tni-3: Troponin I 3 (Caenorhabditis elegans OX=6239)	GO:0005861	IPR001978	PF00992
scf7180000024016.6106231	1994941	2022006	27066	+	11	ECRY_000079	0.28	Similar to PCBP3: Poly(rC)-binding protein 3 (Homo sapiens OX=9606)	GO:0003723	IPR004088	PF00013
scf7180000024016.6106231	2039126	2039197	72	+	1	ECRY_000080		Protein of unknown function
scf7180000024016.6106231	2039598	2039669	72	-	1	ECRY_000081		Protein of unknown function
scf7180000024016.6106231	2043497	2050148	6652	-	6	ECRY_000082	0.03	Similar to Pwp1: Periodic tryptophan protein 1 homolog (Mus musculus OX=10090)	GO:0005515	IPR001680, IPR024977	PF00400, PF12894
scf7180000024016.6106231	2055243	2066441	11199	+	8	ECRY_000083	0.1	Similar to TLDC1: TLD domain-containing protein 1 (Gallus gallus OX=9031)		IPR006571	PF07534
scf7180000024016.6106231	2123698	2125516	1819	+	3	ECRY_000084	0.31	Similar to sox5: Transcription factor Sox-5 (Xenopus laevis OX=8355)		IPR009071	PF00505
scf7180000024016.6106231	2125110	2125183	74	-	1	ECRY_000085		Protein of unknown function
scf7180000024016.6106231	2137457	2149694	12238	+	6	ECRY_000086	0.17	Protein of unknown function
scf7180000024016.6106231	2164064	2170910	6847	-	7	ECRY_000087	0.13	Similar to GGT1: Glutathione hydrolase 1 proenzyme (Sus scrofa OX=9823)			PF01019
scf7180000024016.6106231	2174322	2176282	1961	-	3	ECRY_000088	0.79	Similar to Ggt1: Glutathione hydrolase 1 proenzyme (Rattus norvegicus OX=10116)			PF01019
scf7180000024016.6106231	2224088	2241520	17433	+	10	ECRY_000089	0.38	Protein of unknown function
scf7180000024016.6106231	2312006	2335940	23935	+	15	ECRY_000090	0.37	Similar to SLC13A3: Solute carrier family 13 member 3 (Homo sapiens OX=9606)	GO:0005215,GO:0006814,GO:0016020,GO:0055085	IPR001898	PF00939
scf7180000024016.6106231	2396901	2411743	14843	-	14	ECRY_000091	0.08	Similar to Tbl1xr1: F-box-like/WD repeat-containing protein TBL1XR1 (Mus musculus OX=10090)	GO:0005515	IPR001680, IPR006594	PF00400, PF08513
scf7180000024016.6106231	2449722	2552827	103106	-	52	ECRY_000092	0.37	Similar to FAT1: Protocadherin Fat 1 (Homo sapiens OX=9606)	GO:0005509,GO:0007156,GO:0016020	IPR001791, IPR002126	PF00028, PF02210
scf7180000024016.6106231	2578468	2586999	8532	-	6	ECRY_000093	0.07	Protein of unknown function
scf7180000024016.6106231	2591519	2601147	9629	-	4	ECRY_000094	0	Similar to FCN2: Ficolin-2 (Bos taurus OX=9913)		IPR002181	PF00147
scf7180000024016.6106231	2601450	2606450	5001	-	4	ECRY_000095	0.03	Protein of unknown function
scf7180000024016.6106231	2693468	2693539	72	-	1	ECRY_000096		Protein of unknown function
scf7180000024016.6106231	2727907	2727973	67	-	1	ECRY_000097		Protein of unknown function
scf7180000024016.6106231	2728514	2742336	13823	+	11	ECRY_000098	0.24	Similar to CHN1: N-chimaerin (Bos taurus OX=9913)	GO:0007165,GO:0035556	IPR000198, IPR000980, IPR002219	PF00017, PF00130, PF00620
scf7180000024016.6106231	2751469	2765101	13633	-	11	ECRY_000099	0.34	Similar to CACNB2: Voltage-dependent L-type calcium channel subunit beta-2 (Homo sapiens OX=9606)	GO:0005245,GO:0005891,GO:0070588	IPR000584, IPR008145	PF00625, PF12052
scf7180000024016.6106231	2833343	2846300	12958	+	11	ECRY_000100	0.01	Similar to rcc2: Protein RCC2 homolog (Xenopus laevis OX=8355)		IPR000408	PF00415
scf7180000024016.6106231	2852642	2858414	5773	+	4	ECRY_000101	0	Similar to Pigp: Phosphatidylinositol N-acetylglucosaminyltransferase subunit P (Mus musculus OX=10090)		IPR013717	PF08510
scf7180000024016.6106231	2883302	2895215	11914	+	9	ECRY_000102	0.01	Similar to COPE: Coatomer subunit epsilon (Cricetulus griseus OX=10029)			PF04733
scf7180000024016.6106231	2927496	2937940	10445	-	2	ECRY_000103	0.14	Similar to Otp: Homeobox protein orthopedia (Heliocidaris tuberculata OX=7635)	GO:0003677	IPR001356, IPR003654	PF00046, PF03826
scf7180000024016.6106231	2992684	2994428	1745	-	2	ECRY_000104	0.06	Similar to cckar: Cholecystokinin receptor (Xenopus laevis OX=8355)	GO:0004930,GO:0007186,GO:0016021	IPR000276	PF00001
scf7180000024016.6106231	3047107	3061785	14679	-	11	ECRY_000105	0.16	Similar to Arih1: E3 ubiquitin-protein ligase ARIH1 (Mus musculus OX=10090)		IPR002867	PF01485
scf7180000024016.6106231	3062617	3066442	3826	-	7	ECRY_000106	0.9	Similar to arih1: E3 ubiquitin-protein ligase arih1 (Xenopus laevis OX=8355)
scf7180000024016.6106231	3073371	3077615	4245	+	2	ECRY_000107	0	Protein of unknown function
scf7180000024016.6106231	3138937	3139012	76	-	1	ECRY_000108		Protein of unknown function
scf7180000024016.6106231	3169559	3169632	74	+	1	ECRY_000109		Protein of unknown function
scf7180000024016.6106231	3222328	3227489	5162	-	2	ECRY_000110	0	Protein of unknown function
scf7180000024016.6106231	3261552	3270282	8731	-	3	ECRY_000111	0.2	Protein of unknown function
scf7180000024016.6106231	3389137	3397394	8258	-	6	ECRY_000112	0	Similar to rbx1: RING-box protein 1 (Salmo salar OX=8030)	GO:0008270	IPR024766	PF12678
scf7180000024016.6106231	3404220	3406190	1971	-	3	ECRY_000113	0.4	Similar to TAL1: T-cell acute lymphocytic leukemia protein 1 homolog (Gallus gallus OX=9031)	GO:0046983	IPR011598	PF00010
scf7180000024016.6106231	3423983	3426794	2812	-	2	ECRY_000114	0.22	Similar to twk-18: TWiK family of potassium channels protein 18 (Caenorhabditis elegans OX=6239)		IPR013099	PF07885
scf7180000024016.6106231	3457264	3457336	73	-	1	ECRY_000115		Protein of unknown function
scf7180000024016.6106231	3501461	3502550	1090	-	2	ECRY_000116	0.17	Protein of unknown function
scf7180000024016.6106231	3521275	3522858	1584	+	3	ECRY_000117	0.02	Protein of unknown function	GO:0003677,GO:0003713,GO:0006355	IPR003173	PF02229
scf7180000024016.6106231	3582430	3589041	6612	+	3	ECRY_000118	0.06	Similar to Nudt9: ADP-ribose pyrophosphatase, mitochondrial (Mus musculus OX=10090)	GO:0016787	IPR000086	PF00293
scf7180000024016.6106231	3654921	3654992	72	+	1	ECRY_000119		Protein of unknown function
scf7180000024016.6106231	3671066	3671138	73	+	1	ECRY_000120		Protein of unknown function
scf7180000024016.6106231	3706949	3725325	18377	-	20	ECRY_000121	0.09	Similar to THOC2: THO complex subunit 2 (Rhinolophus ferrumequinum OX=59479)		IPR021418, IPR021726, IPR032302	PF11262, PF11732, PF16134
scf7180000024016.6106231	3723706	3724298	593	+	5	ECRY_000122	0.26	Protein of unknown function
scf7180000024016.6106231	3726836	3729096	2261	-	3	ECRY_000123	0.08	Similar to THOC2: THO complex subunit 2 (Dasypus novemcinctus OX=9361)		IPR032302	PF16134
scf7180000024016.6106231	3729950	3735239	5290	-	5	ECRY_000124	0.07	Similar to THOC2: THO complex subunit 2 (Callithrix jacchus OX=9483)		IPR032302	PF16134
scf7180000024016.6106231	3739481	3746964	7484	-	7	ECRY_000125	0.05	Similar to ATP5F1B: ATP synthase subunit beta, mitochondrial (Homo sapiens OX=9606)	GO:0005524,GO:0046034,GO:1902600	IPR000194, IPR004100	PF00006, PF02874
scf7180000024016.6106231	3847141	3858451	11311	+	5	ECRY_000126	0.19	Similar to SAMHD1: Deoxynucleoside triphosphate triphosphohydrolase SAMHD1 (Homo sapiens OX=9606)
scf7180000024016.6106231	3900208	3907205	6998	-	7	ECRY_000127	0.91	Similar to lrk-1: Leucine-rich repeat serine/threonine-protein kinase 1 (Caenorhabditis elegans OX=6239)	GO:0005515	IPR001611, IPR002110	PF00023, PF13516, PF13855
scf7180000024016.6106231	3908358	3909043	686	-	2	ECRY_000128	0.41	Protein of unknown function		IPR020683	PF12796
scf7180000024016.6106231	3911381	3914380	3000	-	4	ECRY_000129	0.37	Similar to ANK2: Ankyrin-2 (Homo sapiens OX=9606)		IPR020683	PF12796, PF13637
scf7180000024016.6106231	3916427	3916861	435	-	1	ECRY_000130	0.41	Protein of unknown function			PF13637
scf7180000024016.6106231	3932138	3933768	1631	-	3	ECRY_000131	0.3	Similar to CFDP2: Craniofacial development protein 2 (Bos taurus OX=9913)		IPR005135	PF14529
scf7180000024016.6106231	3938266	3945984	7719	+	4	ECRY_000132	0.2	Protein of unknown function
scf7180000024016.6106231	3946482	3949991	3510	+	2	ECRY_000133	0.03	Similar to Siae: Sialate O-acetylesterase (Rattus norvegicus OX=10116)
scf7180000024016.6106231	3951642	3959009	7368	+	6	ECRY_000134	0.04	Similar to SIAE: Sialate O-acetylesterase (Pongo abelii OX=9601)		IPR005181	PF03629
scf7180000024016.6106231	3961948	3979020	17073	+	10	ECRY_000135	0	Similar to SIAE: Sialate O-acetylesterase (Homo sapiens OX=9606)		IPR005181	PF03629
scf7180000024016.6106231	3981219	3988554	7336	-	6	ECRY_000136	0.1	Similar to PKM: Pyruvate kinase PKM (Homo sapiens OX=9606)	GO:0000287,GO:0004743,GO:0006096,GO:0030955	IPR015793, IPR015795	PF00224, PF02887
scf7180000024016.6106231	3995428	4006549	11122	+	9	ECRY_000137	0.12	Similar to DDOST: Dolichyl-diphosphooligosaccharide--protein glycosyltransferase 48 kDa subunit (Pongo abelii OX=9601)	GO:0005789,GO:0018279	IPR005013	PF03345
scf7180000024016.6106231	4010546	4017281	6736	+	3	ECRY_000138	0.01	Similar to Gabarap: Gamma-aminobutyric acid receptor-associated protein (Rattus norvegicus OX=10116)		IPR004241	PF02991
scf7180000024016.6106231	4060161	4077319	17159	-	5	ECRY_000139	0.15	Similar to Cbx5: Chromobox protein homolog 5 (Mus musculus OX=10090)	GO:0005634	IPR008251, IPR023780	PF00385, PF01393
scf7180000024016.6106231	4083609	4095908	12300	+	12	ECRY_000140	0.09	Similar to rbbp4: Histone-binding protein RBBP4 (Xenopus tropicalis OX=8364)	GO:0005515	IPR001680, IPR022052	PF00400, PF12265
scf7180000024016.6106231	4128874	4194682	65809	-	23	ECRY_000141	0.23	Similar to Itsn1: Intersectin-1 (Mus musculus OX=10090)	GO:0005515	IPR000261	PF12763
scf7180000024016.6106231	4232554	4267671	35118	+	11	ECRY_000142	0.05	Similar to rmi1: RecQ-mediated genome instability protein 1 (Xenopus laevis OX=8355)	GO:0000166	IPR013894, IPR032199	PF08585, PF16099
scf7180000024016.6106231	4264775	4264845	71	+	1	ECRY_000143		Protein of unknown function
scf7180000024016.6106231	4327531	4327600	70	-	1	ECRY_000144		Protein of unknown function
scf7180000024016.6106231	4431378	4431450	73	-	1	ECRY_000145		Protein of unknown function
scf7180000024016.6106231	4490035	4490355	321	+	1	ECRY_000146	0.35	Similar to TRPT1: tRNA 2'-phosphotransferase 1 (Bos taurus OX=9913)	GO:0006388,GO:0016772	IPR002745	PF01885
scf7180000024016.6106231	4706818	4722157	15340	+	10	ECRY_000147	0.25	Similar to CPE: Carboxypeptidase E (Bos taurus OX=9913)	GO:0004181,GO:0006508,GO:0008270	IPR000834	PF00246
scf7180000024016.6106231	4734649	4747316	12668	-	4	ECRY_000148	0.13	Similar to FMRF-amide neuropeptides (Aplysia californica OX=6500)
scf7180000024016.6106231	4842058	4851975	9918	+	3	ECRY_000149	0	Similar to PFDN2: Prefoldin subunit 2 (Homo sapiens OX=9606)	GO:0006457,GO:0016272,GO:0051082	IPR002777	PF01920
scf7180000024016.6106231	4899814	4908410	8597	+	8	ECRY_000150	0.17	Similar to SLC6A5: Sodium- and chloride-dependent glycine transporter 2 (Homo sapiens OX=9606)	GO:0005328,GO:0006836,GO:0016021	IPR000175	PF00209
scf7180000024016.6106231	4939328	4952682	13355	+	13	ECRY_000151	0.04	Similar to Prim1: DNA primase small subunit (Mus musculus OX=10090)	GO:0003896,GO:0006269	IPR002755	PF01896
scf7180000024016.6106231	4996216	5005237	9022	+	9	ECRY_000152	0.28	Similar to SELP: P-selectin (Homo sapiens OX=9606)		IPR000436	PF00084
scf7180000024016.6106231	5082607	5088785	6179	-	4	ECRY_000153	0.07	Similar to RpL37A: 60S ribosomal protein L37a (Drosophila melanogaster OX=7227)	GO:0003735,GO:0005622,GO:0005840,GO:0006412	IPR002674	PF01780
scf7180000024016.6106231	5094280	5097891	3612	-	4	ECRY_000154	0.01	Similar to Svep1: Sushi, von Willebrand factor type A, EGF and pentraxin domain-containing protein 1 (Rattus norvegicus OX=10116)		IPR000436	PF00084
scf7180000024016.6106231	5162830	5162902	73	+	1	ECRY_000155		Protein of unknown function
scf7180000024016.6106231	5458304	5474586	16283	+	7	ECRY_000156	0.06	Protein of unknown function		IPR000182	PF00583
scf7180000024016.6106231	5478418	5486295	7878	+	7	ECRY_000157	0	Protein of unknown function		IPR000182	PF00583
scf7180000024016.6106231	5485287	5507034	21748	-	16	ECRY_000158	0.26	Similar to slc23a2: Solute carrier family 23 member 2 (Xenopus tropicalis OX=8364)	GO:0016020,GO:0022857,GO:0055085	IPR006043	PF00860
scf7180000024016.6106231	5511154	5511228	75	+	1	ECRY_000159		Protein of unknown function
scf7180000024016.6106231	5518798	5520681	1884	-	1	ECRY_000160	0.03	Similar to fzd8: Frizzled-8 (Xenopus laevis OX=8355)	GO:0005515,GO:0007166,GO:0016020	IPR000539, IPR020067	PF01392, PF01534
scf7180000024016.6106231	5569907	5574323	4417	-	4	ECRY_000161	0.11	Protein of unknown function
scf7180000024016.6106231	5632883	5632953	71	-	1	ECRY_000162		Protein of unknown function
scf7180000024016.6106231	5656166	5656471	306	+	1	ECRY_000163	0.02	Similar to Rac2: Ras-related C3 botulinum toxin substrate 2 (Mus musculus OX=10090)	GO:0003924,GO:0005525	IPR001806	PF00071
scf7180000023623.5591261	29868	39185	9318	-	2	ECRY_003544	0.19	Protein of unknown function
scf7180000023623.5591261	53242	57520	4279	-	3	ECRY_003545	0	Protein of unknown function	GO:0009607,GO:0016021	IPR007593	PF04505
scf7180000023623.5591261	62622	69434	6813	-	2	ECRY_003546	0	Protein of unknown function	GO:0009607,GO:0016021	IPR007593	PF04505
scf7180000023623.5591261	83347	83423	77	+	1	ECRY_003547		Protein of unknown function
scf7180000023623.5591261	91173	96774	5602	-	3	ECRY_003548	0	Protein of unknown function	GO:0009607,GO:0016021	IPR007593	PF04505
scf7180000023623.5591261	110436	114718	4283	-	2	ECRY_003549	0.08	Protein of unknown function
scf7180000023623.5591261	165487	178912	13426	-	8	ECRY_003550	0	Similar to twk-9: TWiK family of potassium channels protein 9 (Caenorhabditis elegans OX=6239)		IPR013099	PF07885
scf7180000023623.5591261	182789	189233	6445	+	5	ECRY_003551	0.01	Similar to eIF-5A: Eukaryotic translation initiation factor 5A (Spodoptera frugiperda OX=7108)	GO:0003723,GO:0003746,GO:0006452,GO:0043022,GO:0045901,GO:0045905	IPR020189	PF01287
scf7180000023623.5591261	193424	197252	3829	+	4	ECRY_003552	0.02	Protein of unknown function
scf7180000023623.5591261	200197	204778	4582	-	4	ECRY_003553	0.04	Similar to S: Protein Star (Drosophila melanogaster OX=7227)		IPR006342	PF05050
scf7180000023623.5591261	217594	222499	4906	-	4	ECRY_003554	0	Similar to S: Protein Star (Drosophila melanogaster OX=7227)		IPR006342	PF05050
scf7180000023623.5591261	237016	243026	6011	-	4	ECRY_003555	0.01	Similar to smndc1: Survival of motor neuron-related-splicing factor 30 (Danio rerio OX=7955)	GO:0003723,GO:0005634,GO:0005737,GO:0006397	IPR010304	PF06003
scf7180000023623.5591261	268488	277387	8900	-	9	ECRY_003556	0.1	Similar to BTRC: F-box/WD repeat-containing protein 1A (Homo sapiens OX=9606)	GO:0005515,GO:0046983	IPR001680, IPR001810, IPR021977	PF00400, PF12125, PF12937
scf7180000023623.5591261	279770	287715	7946	-	9	ECRY_003557	0.01	Protein of unknown function
scf7180000023623.5591261	290460	301319	10860	-	9	ECRY_003558	0.1	Similar to L-rhamnose-binding lectin CSL1 (Oncorhynchus keta OX=8018)	GO:0004867,GO:0030246	IPR000922, IPR004094	PF02140, PF02822
scf7180000023623.5591261	330652	354221	23570	-	25	ECRY_003559	0.01	Similar to RBM19: Probable RNA-binding protein 19 (Homo sapiens OX=9606)	GO:0003676	IPR000504	PF00076
scf7180000023623.5591261	378007	378080	74	-	1	ECRY_003560		Protein of unknown function
scf7180000023623.5591261	406261	420078	13818	+	15	ECRY_003561	0.11	Similar to tll1: Tolloid-like protein 1 (Xenopus laevis OX=8355)	GO:0004222,GO:0006508	IPR000859, IPR001506	PF00431, PF01400, PF14670
scf7180000023623.5591261	423071	429355	6285	-	6	ECRY_003562	0.01	Similar to CSRP2: Cysteine and glycine-rich protein 2 (Coturnix japonica OX=93934)		IPR001781	PF00412
scf7180000023623.5591261	494068	500753	6686	+	6	ECRY_003563	0.23	Protein of unknown function
scf7180000023623.5591261	525185	529306	4122	+	4	ECRY_003564	0.19	Similar to sup-9: Two pore potassium channel protein sup-9 (Caenorhabditis elegans OX=6239)		IPR013099	PF07885
scf7180000023623.5591261	686830	691397	4568	-	6	ECRY_003565	0.01	Similar to Fuom: Fucose mutarotase (Mus musculus OX=10090)	GO:0005996,GO:0016853,GO:0048029	IPR007721	PF05025
scf7180000023623.5591261	725400	751048	25649	+	25	ECRY_003566	0.42	Similar to CadN: Neural-cadherin (Drosophila melanogaster OX=7227)	GO:0005509,GO:0007156,GO:0016020	IPR002126	PF00028
scf7180000023623.5591261	781996	788739	6744	-	8	ECRY_003567	0.1	Similar to SELENOI: Ethanolaminephosphotransferase 1 (Homo sapiens OX=9606)	GO:0008654,GO:0016020,GO:0016780	IPR000462	PF01066
scf7180000023623.5591261	790918	793948	3031	+	2	ECRY_003568	0	Similar to smdt1: Essential MCU regulator, mitochondrial (Xenopus tropicalis OX=8364)	GO:0036444,GO:0051560,GO:1990246	IPR018782	PF10161
scf7180000023623.5591261	825420	825491	72	-	1	ECRY_003569		Protein of unknown function
scf7180000023623.5591261	902069	909271	7203	-	4	ECRY_003570	0.16	Similar to CACNA1B: Voltage-dependent N-type calcium channel subunit alpha-1B (Fragment) (Gallus gallus OX=9031)	GO:0005216,GO:0006811,GO:0016020,GO:0055085	IPR005821	PF00520
scf7180000023623.5591261	943619	946512	2894	-	2	ECRY_003571	0	Similar to Glrx: Glutaredoxin-1 (Mus musculus OX=10090)
scf7180000023623.5591261	955823	963769	7947	+	9	ECRY_003572	0.04	Similar to SERAC1: Protein SERAC1 (Bos taurus OX=9913)
scf7180000023623.5591261	969186	973493	4308	+	4	ECRY_003573	0.1	Similar to serac1: Protein SERAC1 (Danio rerio OX=7955)
scf7180000023623.5591261	974231	978834	4604	-	5	ECRY_003574	0.02	Similar to GINS2: DNA replication complex GINS protein PSF2 (Homo sapiens OX=9606)		IPR021151	PF05916
scf7180000023623.5591261	1022474	1034822	12349	-	12	ECRY_003575	0.05	Similar to HDGFL3: Hepatoma-derived growth factor-related protein 3 (Homo sapiens OX=9606)		IPR021567	PF11467
scf7180000023623.5591261	1034897	1037483	2587	-	3	ECRY_003576	0.67	Protein of unknown function
scf7180000023623.5591261	1043624	1070270	26647	-	22	ECRY_003577	0.07	Similar to DPYD: Dihydropyrimidine dehydrogenase [NADP(+)] (Homo sapiens OX=9606)	GO:0005737,GO:0016491,GO:0016627,GO:0055114	IPR005720, IPR023753, IPR028261	PF01180, PF07992, PF14691, PF14697
scf7180000023623.5591261	1073863	1086600	12738	-	13	ECRY_003578	0.17	Similar to IQCH: IQ domain-containing protein H (Homo sapiens OX=9606)
scf7180000023623.5591261	1161867	1161938	72	+	1	ECRY_003579		Protein of unknown function
scf7180000023623.5591261	1178315	1181914	3600	+	3	ECRY_003580	0.01	Protein of unknown function
scf7180000023623.5591261	1183368	1200828	17461	-	15	ECRY_003581	0.12	Similar to ASAH1: Acid ceramidase (Bos taurus OX=9913)		IPR029132	PF02275
scf7180000023623.5591261	1220776	1224755	3980	-	4	ECRY_003582	0.02	Similar to RPS23: 40S ribosomal protein S23 (Lumbricus rubellus OX=35632)	GO:0003735,GO:0005622,GO:0005840,GO:0006412	IPR006032	PF00164
scf7180000023623.5591261	1237122	1253494	16373	-	9	ECRY_003583	0	Similar to ATP6AP1: V-type proton ATPase subunit S1 (Bos taurus OX=9913)	GO:0015991,GO:0033180,GO:0046933,GO:0046961	IPR008388	PF05827
scf7180000023623.5591261	1268952	1285489	16538	+	9	ECRY_003584	0.11	Similar to Agmo: Alkylglycerol monooxygenase (Rattus norvegicus OX=10116)	GO:0005506,GO:0008610,GO:0016491,GO:0055114	IPR006694	PF04116
scf7180000023623.5591261	1297423	1314734	17312	+	7	ECRY_003585	0.26	Similar to AGMO: Alkylglycerol monooxygenase (Homo sapiens OX=9606)	GO:0005506,GO:0008610,GO:0016491,GO:0055114	IPR006694	PF04116
scf7180000023623.5591261	1329984	1338856	8873	-	10	ECRY_003586	0.2	Similar to Vitellogenin-A2 (Xenopus laevis OX=8355)		IPR001846	PF00094
scf7180000023623.5591261	1354368	1360579	6212	-	7	ECRY_003587	0.04	Similar to vit-3: Vitellogenin-3 (Caenorhabditis elegans OX=6239)	GO:0005319,GO:0006869	IPR001747	PF01347
scf7180000023623.5591261	1373092	1382543	9452	+	11	ECRY_003588	0	Similar to vit-5: Vitellogenin-5 (Caenorhabditis elegans OX=6239)	GO:0005319,GO:0006869	IPR001747	PF01347
scf7180000023623.5591261	1383971	1399680	15710	+	20	ECRY_003589	0	Similar to vit-6: Vitellogenin-6 (Oscheius tipulae OX=141969)	GO:0005319,GO:0006869	IPR001747, IPR001846, IPR015255	PF00094, PF01347, PF09172
scf7180000023623.5591261	1401748	1405836	4089	-	2	ECRY_003590	0.02	Protein of unknown function		IPR007577	PF04488
scf7180000023623.5591261	1412218	1425598	13381	+	12	ECRY_003591	0.11	Similar to Pabpc1: Polyadenylate-binding protein 1 (Mus musculus OX=10090)	GO:0003676,GO:0003723	IPR000504, IPR002004	PF00076, PF00658
scf7180000023623.5591261	1430228	1443682	13455	-	8	ECRY_003592	0.45	Similar to ZFY: Zinc finger Y-chromosomal protein (Gorilla gorilla gorilla OX=9595)
scf7180000023623.5591261	1455728	1470926	15199	-	16	ECRY_003593	0.05	Similar to STT3A: Dolichyl-diphosphooligosaccharide--protein glycosyltransferase subunit STT3A (Bos taurus OX=9913)	GO:0004576,GO:0006486,GO:0016020	IPR003674	PF02516
scf7180000023623.5591261	1474055	1484977	10923	+	8	ECRY_003594	0.14	Similar to Dnajc27: DnaJ homolog subfamily C member 27 (Rattus norvegicus OX=10116)	GO:0003924,GO:0005525	IPR001623, IPR001806	PF00071, PF00226
scf7180000023623.5591261	1511035	1511106	72	-	1	ECRY_003595		Protein of unknown function
scf7180000023623.5591261	1535884	1539139	3256	-	3	ECRY_003596	0.01	Similar to romo1: Reactive oxygen species modulator 1 (Xenopus tropicalis OX=8364)		IPR018450	PF10247
scf7180000023623.5591261	1543372	1559285	15914	+	14	ECRY_003597	0.03	Similar to dpy-31: Zinc metalloproteinase dpy-31 (Teladorsagia circumcincta OX=45464)	GO:0004222,GO:0006508,GO:0016020	IPR000859, IPR000998, IPR001506	PF00431, PF00629, PF01400
scf7180000023623.5591261	1563226	1564852	1627	+	2	ECRY_003598	0.7	Protein of unknown function
scf7180000023623.5591261	1593911	1597839	3929	+	5	ECRY_003599	0.09	Similar to Cntn3: Contactin-3 (Rattus norvegicus OX=10116)
scf7180000023623.5591261	1620144	1624687	4544	-	6	ECRY_003600	0.13	Similar to Rims2: Regulating synaptic membrane exocytosis protein 2 (Rattus norvegicus OX=10116)		IPR000008	PF00168
scf7180000023623.5591261	1655708	1655778	71	-	1	ECRY_003601		Protein of unknown function
scf7180000023623.5591261	1696065	1699280	3216	-	4	ECRY_003602	0.04	Similar to endoub: Poly(U)-specific endoribonuclease-B (Danio rerio OX=7955)	GO:0004521	IPR018998	PF09412
scf7180000023623.5591261	1715744	1725040	9297	-	5	ECRY_003603	0.03	Protein of unknown function		IPR003887	PF03020
scf7180000023623.5591261	1727605	1730992	3388	+	3	ECRY_003604	0.07	Protein of unknown function
scf7180000023623.5591261	1781127	1787934	6808	+	8	ECRY_003605	0.29	Protein of unknown function
scf7180000023623.5591261	1799317	1805884	6568	-	9	ECRY_003606	0.09	Similar to MTFMT: Methionyl-tRNA formyltransferase, mitochondrial (Homo sapiens OX=9606)	GO:0009058,GO:0016742	IPR002376, IPR005793	PF00551, PF02911
scf7180000023623.5591261	1820805	1825403	4599	+	4	ECRY_003607	0	Protein of unknown function
scf7180000023623.5591261	1826505	1826576	72	-	1	ECRY_003608		Protein of unknown function
scf7180000023623.5591261	1829013	1833958	4946	+	5	ECRY_003609	0.02	Similar to naa50: N-alpha-acetyltransferase 50 (Xenopus tropicalis OX=8364)		IPR000182	PF00583
scf7180000023623.5591261	1898482	1898554	73	-	1	ECRY_003610		Protein of unknown function
scf7180000023623.5591261	2012596	2020253	7658	-	6	ECRY_003611	0	Protein of unknown function
scf7180000023623.5591261	2037482	2042047	4566	+	5	ECRY_003612	0.22	Similar to Cic: Protein capicua homolog (Mus musculus OX=10090)		IPR009071	PF00505
scf7180000023623.5591261	2046492	2056394	9903	+	10	ECRY_003613	0.38	Similar to CIC: Protein capicua homolog (Homo sapiens OX=9606)
scf7180000023623.5591261	2063057	2080639	17583	+	10	ECRY_003614	0.03	Similar to ghrA: Glyoxylate/hydroxypyruvate reductase A (Photorhabdus luminescens subsp. laumondii (strain DSM 15139 / CIP 105565 / TT01) OX=243265)	GO:0051287,GO:0055114	IPR006140	PF02826
scf7180000023623.5591261	2085649	2092409	6761	-	7	ECRY_003615	0.3	Similar to MRC1: Macrophage mannose receptor 1 (Homo sapiens OX=9606)		IPR001304, IPR002889	PF00059, PF01822
scf7180000023623.5591261	2100169	2113282	13114	-	9	ECRY_003616	0.08	Similar to Dync1i2: Cytoplasmic dynein 1 intermediate chain 2 (Mus musculus OX=10090)	GO:0005515	IPR001680	PF00400
scf7180000023623.5591261	2113321	2114349	1029	-	3	ECRY_003617	0.84	Similar to Dync1i1: Cytoplasmic dynein 1 intermediate chain 1 (Rattus norvegicus OX=10116)
scf7180000023623.5591261	2145229	2159427	14199	-	11	ECRY_003618	0	Similar to AGMO: Alkylglycerol monooxygenase (Homo sapiens OX=9606)	GO:0005506,GO:0008610,GO:0016491,GO:0055114	IPR006694	PF04116
scf7180000023623.5591261	2187590	2189815	2226	-	2	ECRY_003619	0.34	Protein of unknown function
scf7180000023623.5591261	2203431	2205932	2502	-	3	ECRY_003620	0.02	Protein of unknown function
scf7180000023623.5591261	2227860	2247617	19758	-	16	ECRY_003621	0.22	Protein of unknown function	GO:0005524	IPR002999, IPR007421	PF00567, PF04326
scf7180000023623.5591261	2286482	2290460	3979	+	4	ECRY_003622	0	Similar to Tti2: TELO2-interacting protein 2 (Mus musculus OX=10090)		IPR018870	PF10521
scf7180000023623.5591261	2290716	2302956	12241	-	12	ECRY_003623	0.06	Similar to Ugp2: UTP--glucose-1-phosphate uridylyltransferase (Mus musculus OX=10090)	GO:0008152,GO:0070569	IPR002618	PF01704
scf7180000023623.5591261	2336689	2341995	5307	-	10	ECRY_003624	0.66	Protein of unknown function
scf7180000023623.5591261	2392673	2423108	30436	+	20	ECRY_003625	0.25	Similar to LRP6: Low-density lipoprotein receptor-related protein 6 (Homo sapiens OX=9606)	GO:0005515	IPR000033, IPR002172	PF00057, PF00058, PF14670
scf7180000023623.5591261	2433867	2445619	11753	+	9	ECRY_003626	0	Similar to SAXO1: Stabilizer of axonemal microtubules 1 (Macaca fascicularis OX=9541)
scf7180000023623.5591261	2492959	2495511	2553	+	4	ECRY_003627	0.25	Similar to Transposable element Tcb2 transposase (Caenorhabditis briggsae OX=6238)
scf7180000023623.5591261	2520394	2521128	735	+	1	ECRY_003628	0.19	Similar to SOX2: Transcription factor SOX-2 (Gallus gallus OX=9031)		IPR009071	PF00505
scf7180000023623.5591261	2598111	2598205	95	-	2	ECRY_003629		Protein of unknown function
scf7180000023623.5591261	2599884	2608859	8976	+	10	ECRY_003630	0.15	Similar to RYK: Tyrosine-protein kinase RYK (Homo sapiens OX=9606)	GO:0004672,GO:0006468	IPR001245	PF07714
scf7180000023623.5591261	2610391	2610723	333	+	2	ECRY_003631	0.6	Similar to dnt: Tyrosine-protein kinase Dnt (Drosophila melanogaster OX=7227)	GO:0004672,GO:0006468	IPR001245	PF07714
scf7180000023623.5591261	2656640	2658076	1437	-	2	ECRY_003632	0.74	Similar to 5-hydroxytryptamine receptor (Lymnaea stagnalis OX=6523)	GO:0004930,GO:0007186,GO:0016021	IPR000276	PF00001
scf7180000023623.5591261	2658640	2661194	2555	-	3	ECRY_003633	0.27	Similar to 5-hydroxytryptamine receptor (Lymnaea stagnalis OX=6523)	GO:0004930,GO:0007186,GO:0016021	IPR000276	PF00001
scf7180000023623.5591261	2723964	2726262	2299	+	3	ECRY_003634	0	Protein of unknown function
scf7180000023623.5591261	2726697	2734041	7345	+	6	ECRY_003635	0.06	Similar to nlhH: Carboxylesterase NlhH (Mycobacterium tuberculosis (strain ATCC 25618 / H37Rv) OX=83332)	GO:0008152,GO:0016787	IPR013094	PF07859
scf7180000023623.5591261	2740284	2744981	4698	-	4	ECRY_003636	0.1	Protein of unknown function		IPR024810	PF03281
scf7180000023623.5591261	2753161	2757967	4807	+	5	ECRY_003637	0.13	Similar to CDK9: Cyclin-dependent kinase 9 (Gallus gallus OX=9031)	GO:0004672,GO:0005524,GO:0006468	IPR000719	PF00069, PF12330
scf7180000023623.5591261	2756637	2756709	73	-	1	ECRY_003638		Protein of unknown function
scf7180000024043.5556819	49313	71368	22056	+	5	ECRY_015575	0.06	Similar to BCKDK: [3-methyl-2-oxobutanoate dehydrogenase [lipoamide]] kinase, mitochondrial (Homo sapiens OX=9606)		IPR003594, IPR018955	PF02518, PF10436
scf7180000024043.5556819	82572	82644	73	-	1	ECRY_015576		Protein of unknown function
scf7180000024043.5556819	98394	120076	21683	-	4	ECRY_015577	0.03	Similar to FABP4: Fatty acid-binding protein, adipocyte (Ictidomys tridecemlineatus OX=43179)		IPR000566	PF00061
scf7180000024043.5556819	290159	296642	6484	-	2	ECRY_015578	0.31	Similar to kcmf1: E3 ubiquitin-protein ligase KCMF1 (Xenopus laevis OX=8355)	GO:0008270	IPR000433	PF00569
scf7180000024043.5556819	339622	340871	1250	+	2	ECRY_015579	0.18	Protein of unknown function
scf7180000024022.5538795	2005	11869	9865	-	5	ECRY_017046	0.32	Protein of unknown function
scf7180000024022.5538795	43632	123883	80252	+	71	ECRY_017047	0.08	Similar to DNAH7: Dynein heavy chain 7, axonemal (Homo sapiens OX=9606)	GO:0003777,GO:0005524,GO:0007018,GO:0030286	IPR004273, IPR013602, IPR024317, IPR024743, IPR035699, IPR035706	PF03028, PF08393, PF12774, PF12775, PF12777, PF12780, PF12781
scf7180000024022.5538795	63910	63981	72	-	1	ECRY_017048		Protein of unknown function
scf7180000024022.5538795	128342	134855	6514	+	7	ECRY_017049	0.31	Similar to mnd1: Meiotic nuclear division protein 1 homolog (Xenopus laevis OX=8355)		IPR005647	PF03962
scf7180000024022.5538795	133991	152707	18717	-	21	ECRY_017050	0.33	Protein of unknown function
scf7180000024022.5538795	154061	160841	6781	-	7	ECRY_017051	0.08	Protein of unknown function
scf7180000024041.5477867	213675	214816	1142	+	3	ECRY_000782	0.41	Protein of unknown function
scf7180000024041.5477867	648914	658730	9817	-	5	ECRY_000783	0.11	Protein of unknown function	GO:0005515	IPR002350	PF00050, PF07648
scf7180000024041.5477867	709634	731959	22326	-	17	ECRY_000784	0.02	Similar to Cdc5l: Cell division cycle 5-like protein (Rattus norvegicus OX=10116)		IPR021786	PF11831, PF13921
scf7180000024041.5477867	744490	756475	11986	+	9	ECRY_000785	0.38	Similar to SLC16A7: Monocarboxylate transporter 2 (Homo sapiens OX=9606)	GO:0016021,GO:0055085	IPR011701	PF07690
scf7180000024041.5477867	774965	781669	6705	+	4	ECRY_000786	0	Similar to Cmtm4: CKLF-like MARVEL transmembrane domain-containing protein 4 (Mus musculus OX=10090)
scf7180000024041.5477867	796395	796465	71	-	1	ECRY_000787		Protein of unknown function
scf7180000024041.5477867	796697	809097	12401	+	7	ECRY_000788	0.26	Protein of unknown function
scf7180000024041.5477867	834762	852531	17770	-	14	ECRY_000789	0.14	Similar to ZK1073.1: Uncharacterized protein ZK1073.1 (Caenorhabditis elegans OX=6239)		IPR004142	PF03096
scf7180000024041.5477867	980876	995360	14485	-	11	ECRY_000790	0	Similar to ubxn1: UBX domain-containing protein 1 (Xenopus tropicalis OX=8364)	GO:0005515	IPR001012, IPR015940	PF00627, PF00789
scf7180000024041.5477867	996504	999782	3279	+	3	ECRY_000791	0	Protein of unknown function		IPR031973	PF16020
scf7180000024041.5477867	1000801	1014173	13373	-	14	ECRY_000792	0.11	Similar to Abce1: ATP-binding cassette sub-family E member 1 (Mus musculus OX=10090)	GO:0005524,GO:0016887	IPR003439, IPR007209, IPR017896	PF00005, PF00037, PF04068
scf7180000024041.5477867	1017784	1027205	9422	+	6	ECRY_000793	0.05	Similar to PSMB3: Proteasome subunit beta type-3 (Bos taurus OX=9913)	GO:0004298,GO:0005839,GO:0051603	IPR001353	PF00227
scf7180000024041.5477867	1039980	1044135	4156	-	3	ECRY_000794	0.02	Protein of unknown function
scf7180000024041.5477867	1083385	1086432	3048	+	5	ECRY_000795	0.41	Similar to CFDP2: Craniofacial development protein 2 (Bos taurus OX=9913)
scf7180000024041.5477867	1093811	1101432	7622	-	5	ECRY_000796	0.04	Similar to RPS27A: Ubiquitin-40S ribosomal protein S27a (Gallus gallus OX=9031)	GO:0003735,GO:0005515,GO:0005840,GO:0006412	IPR000626, IPR002906	PF00240, PF01599
scf7180000024041.5477867	1132593	1141900	9308	+	7	ECRY_000797	0.1	Similar to exd: Homeobox protein extradenticle (Anopheles gambiae OX=7165)	GO:0003677,GO:0003700,GO:0005634	IPR001356, IPR005542	PF00046, PF03792
scf7180000024041.5477867	1160144	1173412	13269	+	13	ECRY_000798	0.04	Similar to Smpd1: Sphingomyelin phosphodiesterase (Mus musculus OX=10090)	GO:0016787	IPR004843	PF00149
scf7180000024041.5477867	1179028	1180227	1200	-	1	ECRY_000799	0.1	Similar to isyna1-a: Inositol-3-phosphate synthase 1-A (Xenopus laevis OX=8355)	GO:0004512,GO:0006021,GO:0008654	IPR002587, IPR013021	PF01658, PF07994
scf7180000024041.5477867	1195015	1199682	4668	-	5	ECRY_000800	0.28	Similar to dnaJ: Chaperone protein DnaJ (Thermoplasma volcanium (strain ATCC 51530 / DSM 4299 / JCM 9571 / NBRC 15438 / GSS1) OX=273116)		IPR001623	PF00226
scf7180000024041.5477867	1216798	1223655	6858	-	7	ECRY_000801	0.11	Similar to IDI1: Isopentenyl-diphosphate Delta-isomerase 1 (Mesocricetus auratus OX=10036)	GO:0016787	IPR000086	PF00293
scf7180000024041.5477867	1224593	1235868	11276	+	10	ECRY_000802	0.07	Similar to CCT5: T-complex protein 1 subunit epsilon (Macaca fascicularis OX=9541)	GO:0005524	IPR002423	PF00118
scf7180000024041.5477867	1237944	1242214	4271	-	5	ECRY_000803	0.03	Similar to Rpl27: 60S ribosomal protein L27 (Rattus norvegicus OX=10116)	GO:0003735,GO:0005622,GO:0005840,GO:0006412	IPR001141, IPR005824	PF00467, PF01777
scf7180000024041.5477867	1246895	1254338	7444	+	6	ECRY_000804	0.02	Similar to hth: Homeobox protein homothorax (Drosophila melanogaster OX=7227)	GO:0003677,GO:0006355	IPR008422, IPR032453	PF05920, PF16493
scf7180000024041.5477867	1278889	1287336	8448	-	6	ECRY_000805	0.01	Similar to ttc38: Tetratricopeptide repeat protein 38 (Xenopus laevis OX=8355)
scf7180000024041.5477867	1308899	1318250	9352	-	6	ECRY_000806	0.05	Protein of unknown function
scf7180000024041.5477867	1324885	1330514	5630	-	4	ECRY_000807	0.06	Protein of unknown function	GO:0003954,GO:0005739	IPR012575	PF08040
scf7180000024041.5477867	1332174	1342331	10158	+	5	ECRY_000808	0.25	Similar to 14-3-3epsilon: 14-3-3 protein epsilon (Drosophila melanogaster OX=7227)		IPR023410	PF00244
scf7180000024041.5477867	1359563	1363970	4408	-	5	ECRY_000809	0.43	Similar to F54H12.3: Putative uncharacterized transposon-derived protein F54H12.3 (Caenorhabditis elegans OX=6239)	GO:0015074	IPR001584	PF00665
scf7180000024041.5477867	1381187	1382978	1792	+	2	ECRY_000810	0	Protein of unknown function
scf7180000024041.5477867	1394230	1397431	3202	+	3	ECRY_000811	0.16	Protein of unknown function
scf7180000024041.5477867	1414343	1414419	77	+	2	ECRY_000812		Protein of unknown function
scf7180000024041.5477867	1431025	1440937	9913	-	8	ECRY_000813	0	Protein of unknown function		IPR002861	PF02014
scf7180000024041.5477867	1450929	1477854	26926	-	25	ECRY_000814	0.24	Similar to abcb6: ATP-binding cassette sub-family B member 6, mitochondrial (Xenopus tropicalis OX=8364)	GO:0005524,GO:0016021,GO:0016887,GO:0042626,GO:0055085	IPR003439, IPR011527, IPR032410	PF00005, PF00664, PF16185
scf7180000024041.5477867	1481031	1487734	6704	+	4	ECRY_000815	0.07	Similar to tmem168: Transmembrane protein 168 (Xenopus laevis OX=8355)
scf7180000024041.5477867	1502833	1515200	12368	+	10	ECRY_000816	0.11	Similar to DUOXA1: Dual oxidase maturation factor 1 (Homo sapiens OX=9606)	GO:0005789,GO:0015031,GO:0016021	IPR018469	PF10204
scf7180000024041.5477867	1585559	1591019	5461	+	3	ECRY_000817	0.05	Similar to Gcnt2: N-acetyllactosaminide beta-1,6-N-acetylglucosaminyl-transferase (Mus musculus OX=10090)	GO:0008375,GO:0016020	IPR003406	PF02485
scf7180000024041.5477867	1592628	1600293	7666	-	5	ECRY_000818	0.06	Similar to Rac1: Ras-related C3 botulinum toxin substrate 1 (Rattus norvegicus OX=10116)	GO:0003924,GO:0005525	IPR001806	PF00071
scf7180000024041.5477867	1703309	1714808	11500	+	6	ECRY_000819	0.35	Protein of unknown function	GO:0005515	IPR001478	PF00595
scf7180000024041.5477867	1718033	1727772	9740	-	8	ECRY_000820	0	Similar to Scgn: Secretagogin (Mus musculus OX=10090)	GO:0005509	IPR002048	PF13499
scf7180000024041.5477867	1749952	1757414	7463	+	6	ECRY_000821	0.02	Similar to CHL1: Neural cell adhesion molecule L1-like protein (Homo sapiens OX=9606)			PF13927
scf7180000024041.5477867	1787257	1793792	6536	+	5	ECRY_000822	0.19	Similar to hb: Protein hunchback (Fragment) (Clogmia albipunctata OX=85120)			PF00096
scf7180000024041.5477867	1830235	1832052	1818	-	1	ECRY_000823	0.28	Similar to Hrh1: Histamine H1 receptor (Mus musculus OX=10090)	GO:0004930,GO:0007186,GO:0016021	IPR000276	PF00001
scf7180000024041.5477867	1877616	1895990	18375	-	13	ECRY_000824	0.2	Similar to ALPL: Alkaline phosphatase, tissue-nonspecific isozyme (Felis catus OX=9685)	GO:0008152,GO:0016791	IPR001952	PF00245
scf7180000024041.5477867	1896750	1903397	6648	-	6	ECRY_000825	0.39	Similar to ALPL: Alkaline phosphatase, tissue-nonspecific isozyme (Bos taurus OX=9913)	GO:0008152,GO:0016791	IPR001952	PF00245
scf7180000024041.5477867	1913614	1927782	14169	-	9	ECRY_000826	0.12	Similar to ALPL: Alkaline phosphatase, tissue-nonspecific isozyme (Bos taurus OX=9913)	GO:0008152,GO:0016791	IPR001952	PF00245
scf7180000024041.5477867	2014503	2018760	4258	-	6	ECRY_000827	0.11	Similar to Rab11b: Ras-related protein Rab-11B (Mus musculus OX=10090)	GO:0003924,GO:0005525	IPR001806	PF00071
scf7180000024041.5477867	2024424	2038034	13611	+	12	ECRY_000828	0.03	Similar to PPP2R3C: Serine/threonine-protein phosphatase 2A regulatory subunit B'' subunit gamma (Bos taurus OX=9913)	GO:0005509	IPR002048	PF13499
scf7180000024041.5477867	2051851	2058212	6362	+	5	ECRY_000829	0.44	Similar to ESR1: Estrogen receptor (Fragment) (Ovis aries OX=9940)	GO:0003700,GO:0005634,GO:0006355,GO:0008270,GO:0043565	IPR001628	PF00105
scf7180000024041.5477867	2085949	2090751	4803	+	5	ECRY_000830	0.12	Similar to ANGEL2: Protein angel homolog 2 (Bos taurus OX=9913)		IPR005135	PF03372
scf7180000024041.5477867	2100989	2124295	23307	-	4	ECRY_000831	0	Protein of unknown function
scf7180000024041.5477867	2148692	2178967	30276	-	25	ECRY_000832	0.3	Similar to Scn8a: Sodium channel protein type 8 subunit alpha (Mus musculus OX=10090)	GO:0001518,GO:0005216,GO:0005248,GO:0006811,GO:0006814,GO:0016020,GO:0055085	IPR005821, IPR010526	PF00520, PF06512
scf7180000024041.5477867	2180083	2181576	1494	-	2	ECRY_000833	0.47	Similar to SCN1A: Sodium channel protein type 1 subunit alpha (Homo sapiens OX=9606)
scf7180000024041.5477867	2204517	2209408	4892	-	6	ECRY_000834	0.12	Similar to SLC25A21: Mitochondrial 2-oxodicarboxylate carrier (Pongo abelii OX=9601)		IPR018108	PF00153
scf7180000024041.5477867	2263169	2265191	2023	+	2	ECRY_000835	0.31	Similar to drd2-a: D(2) dopamine receptor A (Xenopus laevis OX=8355)	GO:0004930,GO:0007186,GO:0016021	IPR000276	PF00001
scf7180000024041.5477867	2287272	2294573	7302	+	7	ECRY_000836	0.01	Similar to Fastkd1: FAST kinase domain-containing protein 1, mitochondrial (Mus musculus OX=10090)		IPR013579, IPR013584	PF08368, PF08373
scf7180000024041.5477867	2305426	2306880	1455	-	3	ECRY_000837	0.82	Similar to Ser: Protein serrate (Drosophila melanogaster OX=7227)		IPR000742	PF00008
scf7180000024041.5477867	2308331	2309686	1356	-	2	ECRY_000838	0.33	Similar to notch1: Neurogenic locus notch homolog protein 1 (Xenopus tropicalis OX=8364)		IPR000742	PF00008
scf7180000024041.5477867	2310396	2310998	603	-	1	ECRY_000839	0.4	Similar to NOTCH4: Neurogenic locus notch homolog protein 4 (Homo sapiens OX=9606)		IPR000742, IPR013032, IPR021366	PF00008, PF11200, PF12661
scf7180000024041.5477867	2311901	2313171	1271	-	2	ECRY_000840	0.67	Similar to NOTCH1: Neurogenic locus notch homolog protein 1 (Cricetulus griseus OX=10029)		IPR000742	PF00008
scf7180000024041.5477867	2340653	2344984	4332	-	2	ECRY_000841	0.18	Similar to SPR: Sex peptide receptor (Drosophila melanogaster OX=7227)	GO:0008528	IPR019427	PF10324
scf7180000024041.5477867	2371040	2373291	2252	-	2	ECRY_000842	0.13	Similar to KCNA1: Potassium voltage-gated channel subfamily A member 1 (Homo sapiens OX=9606)	GO:0005216,GO:0006811,GO:0016020,GO:0051260,GO:0055085	IPR003131, IPR005821	PF00520, PF02214
scf7180000024041.5477867	2377792	2398126	20335	-	21	ECRY_000843	0.02	Similar to Nid1: Nidogen-1 (Mus musculus OX=10090)	GO:0007160	IPR000033, IPR003886, IPR006605, IPR024731	PF00058, PF06119, PF07474, PF12947
scf7180000024041.5477867	2471736	2471807	72	+	1	ECRY_000844		Protein of unknown function
scf7180000024041.5477867	2474966	2475184	219	-	1	ECRY_000845	0.04	Similar to Anapc13: Anaphase-promoting complex subunit 13 (Mus musculus OX=10090)	GO:0005680	IPR008401	PF05839
scf7180000024041.5477867	2478666	2483594	4929	+	5	ECRY_000846	0.2	Similar to RNF19A: E3 ubiquitin-protein ligase RNF19A (Sus scrofa OX=9823)		IPR002867	PF01485
scf7180000024041.5477867	2487015	2492544	5530	+	6	ECRY_000847	0.46	Similar to Rnf19a: E3 ubiquitin-protein ligase RNF19A (Mus musculus OX=10090)
scf7180000024041.5477867	2498858	2508217	9360	+	9	ECRY_000848	0.05	Similar to GLRA4: Glycine receptor subunit alpha-4 (Homo sapiens OX=9606)	GO:0005230,GO:0006811,GO:0016021	IPR006029, IPR006202	PF02931, PF02932
scf7180000024041.5477867	2511085	2521115	10031	+	8	ECRY_000849	0.06	Similar to GABRG2: Gamma-aminobutyric acid receptor subunit gamma-2 (Gallus gallus OX=9031)	GO:0005230,GO:0006811,GO:0016021	IPR006202	PF02931
scf7180000024041.5477867	2523854	2529949	6096	+	5	ECRY_000850	0	Similar to Uncharacterized protein C3orf38 homolog (Mus musculus OX=10090)		IPR026698	PF15008
scf7180000024041.5477867	2538040	2543427	5388	+	15	ECRY_000851	0.73	Protein of unknown function		IPR000477	PF00078
scf7180000024041.5477867	2556845	2557327	483	+	1	ECRY_000852	0.21	Protein of unknown function
scf7180000024041.5477867	2565263	2586072	20810	-	19	ECRY_000853	0	Similar to Exoc5: Exocyst complex component 5 (Rattus norvegicus OX=10116)	GO:0005737,GO:0006887,GO:0048278	IPR009976	PF07393
scf7180000024041.5477867	2589002	2592505	3504	-	3	ECRY_000854	0	Similar to banf1-a: Barrier-to-autointegration factor A (Xenopus laevis OX=8355)	GO:0003677	IPR004122	PF02961
scf7180000024041.5477867	2600312	2624738	24427	-	14	ECRY_000855	0.22	Similar to KCNH8: Potassium voltage-gated channel subfamily H member 8 (Homo sapiens OX=9606)	GO:0005216,GO:0006811,GO:0016020,GO:0055085	IPR000014, IPR000595, IPR005821	PF00027, PF00520, PF13426
scf7180000024041.5477867	2658221	2661845	3625	+	6	ECRY_000856	0.1	Similar to Tekt2: Tektin-2 (Rattus norvegicus OX=10116)			PF03148
scf7180000024041.5477867	2685422	2693149	7728	-	6	ECRY_000857	0.02	Protein of unknown function		IPR022065	PF12280
scf7180000024041.5477867	2696315	2703992	7678	-	7	ECRY_000858	0.11	Similar to ZFYVE9: Zinc finger FYVE domain-containing protein 9 (Homo sapiens OX=9606)		IPR022557	PF11979
scf7180000024041.5477867	2721351	2728728	7378	-	7	ECRY_000859	0	Similar to Ppp1r8: Nuclear inhibitor of protein phosphatase 1 (Mus musculus OX=10090)	GO:0005515	IPR000253	PF00498
scf7180000024041.5477867	2729921	2735568	5648	+	6	ECRY_000860	0.75	Similar to Tmem14c: Transmembrane protein 14C (Mus musculus OX=10090)	GO:0016020	IPR005349	PF03647
scf7180000024041.5477867	2807617	2812628	5012	-	4	ECRY_000861	0	Protein of unknown function		IPR008907	PF05517
scf7180000024041.5477867	2821063	2827638	6576	-	7	ECRY_000862	0.01	Similar to Rpn8: 26S proteasome non-ATPase regulatory subunit 7 (Drosophila melanogaster OX=7227)	GO:0005515	IPR000555, IPR024969	PF01398, PF13012
scf7180000024041.5477867	2843957	2846731	2775	-	4	ECRY_000863	0.19	Similar to Snrpd1: Small nuclear ribonucleoprotein Sm D1 (Mus musculus OX=10090)		IPR001163	PF01423
scf7180000024041.5477867	2851792	2859582	7791	+	6	ECRY_000864	0.05	Similar to E2f5: Transcription factor E2F5 (Mus musculus OX=10090)	GO:0003700,GO:0005667,GO:0006355,GO:0046983	IPR003316, IPR032198	PF02319, PF16421
scf7180000024041.5477867	2865354	2875018	9665	-	6	ECRY_000865	0	Similar to Jph1: Junctophilin-1 (Mus musculus OX=10090)		IPR003409	PF02493
scf7180000024041.5477867	2884612	2886492	1881	-	3	ECRY_000866	0.09	Similar to Zap70: Tyrosine-protein kinase ZAP-70 (Mus musculus OX=10090)	GO:0004672,GO:0006468	IPR001245	PF07714
scf7180000024041.5477867	2907589	2920795	13207	-	13	ECRY_000867	0.75	Similar to DOT1L: Histone-lysine N-methyltransferase, H3 lysine-79 specific (Homo sapiens OX=9606)
scf7180000024041.5477867	2921208	2930790	9583	-	10	ECRY_000868	0.18	Similar to DOT1L: Histone-lysine N-methyltransferase, H3 lysine-79 specific (Homo sapiens OX=9606)	GO:0018024	IPR025789	PF08123
scf7180000024041.5477867	2931535	2931607	73	+	1	ECRY_000869		Protein of unknown function
scf7180000024041.5477867	2947568	2947639	72	-	1	ECRY_000870		Protein of unknown function
scf7180000024041.5477867	2947780	2960763	12984	-	10	ECRY_000871	0.04	Similar to Narfl: Cytosolic Fe-S cluster assembly factor NARFL (Rattus norvegicus OX=10116)		IPR003149, IPR004108	PF02256, PF02906
scf7180000024041.5477867	2988658	2992698	4041	+	5	ECRY_000872	0.15	Similar to sec22bb: Vesicle-trafficking protein SEC22b-B (Danio rerio OX=7955)	GO:0016021,GO:0016192	IPR001388, IPR010908	PF00957, PF13774
scf7180000024041.5477867	2997803	3005859	8057	-	6	ECRY_000873	0.24	Similar to Syt9: Synaptotagmin-9 (Mus musculus OX=10090)		IPR000008	PF00168
scf7180000024041.5477867	3095032	3098326	3295	-	4	ECRY_000874	0.09	Similar to Lix1l: LIX1-like protein (Mus musculus OX=10090)		IPR029270	PF14954
scf7180000024041.5477867	3101583	3105657	4075	-	4	ECRY_000875	0	Similar to Ppp1r2: Protein phosphatase inhibitor 2 (Rattus norvegicus OX=10116)	GO:0004864,GO:0009966,GO:0043666	IPR007062	PF04979
scf7180000024041.5477867	3107591	3120445	12855	-	13	ECRY_000876	0.07	Similar to SNX6: Sorting nexin-6 (Pongo abelii OX=9601)	GO:0035091	IPR001683, IPR015404	PF00787, PF09325
scf7180000024041.5477867	3130083	3137338	7256	+	10	ECRY_000877	0.09	Similar to KPNA2: Importin subunit alpha-1 (Homo sapiens OX=9606)	GO:0005515,GO:0006606,GO:0061608	IPR000225, IPR002652, IPR032413	PF00514, PF01749, PF16186
scf7180000024041.5477867	3138851	3144811	5961	+	6	ECRY_000878	0.05	Similar to NEMP1: Nuclear envelope integral membrane protein 1 (Bos taurus OX=9913)		IPR019358	PF10225
scf7180000024041.5477867	3158777	3159175	399	+	1	ECRY_000879	0.31	Similar to PAX7: Paired box protein Pax-7 (Homo sapiens OX=9606)	GO:0003677	IPR001356	PF00046
scf7180000024041.5477867	3162521	3166803	4283	-	4	ECRY_000880	0.04	Similar to Ndufa7: NADH dehydrogenase [ubiquinone] 1 alpha subcomplex subunit 7 (Mus musculus OX=10090)	GO:0005743,GO:0008137,GO:0042773	IPR009947	PF07347
scf7180000024041.5477867	3184060	3186441	2382	+	3	ECRY_000881	0.42	Similar to Barhl2: BarH-like 2 homeobox protein (Mus musculus OX=10090)	GO:0003677	IPR001356	PF00046
scf7180000024041.5477867	3212657	3219079	6423	-	7	ECRY_000882	0.01	Similar to VAT1: Synaptic vesicle membrane protein VAT-1 homolog (Homo sapiens OX=9606)	GO:0055114	IPR013154	PF08240, PF13602
scf7180000024041.5477867	3221369	3224251	2883	-	2	ECRY_000883	0.32	Similar to ANK3: Ankyrin-3 (Homo sapiens OX=9606)	GO:0005515	IPR002110, IPR020683	PF00023, PF12796
scf7180000024041.5477867	3234533	3244964	10432	-	13	ECRY_000884	0.06	Similar to SLC27A4: Long-chain fatty acid transport protein 4 (Macaca fascicularis OX=9541)	GO:0003824,GO:0008152	IPR000873	PF00501
scf7180000024041.5477867	3248767	3252817	4051	+	3	ECRY_000885	0.02	Similar to AAED1: Thioredoxin-like protein AAED1 (Homo sapiens OX=9606)		IPR032801	PF13911
scf7180000024041.5477867	3263876	3269015	5140	-	7	ECRY_000886	0.06	Similar to Cacybp: Calcyclin-binding protein (Rattus norvegicus OX=10116)		IPR007052, IPR007699, IPR015120	PF04969, PF05002, PF09032
scf7180000024041.5477867	3271021	3277967	6947	+	7	ECRY_000887	0.14	Similar to lpcat1: Lysophosphatidylcholine acyltransferase 1 (Danio rerio OX=7955)
scf7180000024041.5477867	3289265	3295539	6275	-	6	ECRY_000888	0.01	Similar to Slc7a6os: Probable RNA polymerase II nuclear localization protein SLC7A6OS (Mus musculus OX=10090)		IPR013883	PF08574
scf7180000024041.5477867	3298220	3304411	6192	+	4	ECRY_000889	0.01	Similar to eca: Transmembrane emp24 domain-containing protein eca (Drosophila melanogaster OX=7227)		IPR009038	PF01105
scf7180000024041.5477867	3305007	3313762	8756	-	9	ECRY_000890	0.04	Similar to surf1: Surfeit locus protein 1 (Fragment) (Takifugu rubripes OX=31033)	GO:0016020	IPR002994	PF02104
scf7180000024041.5477867	3415666	3418464	2799	+	2	ECRY_000891	0.09	Similar to NPY2R: Neuropeptide Y receptor type 2 (Bos taurus OX=9913)	GO:0004930,GO:0007186,GO:0016021	IPR000276	PF00001
scf7180000024041.5477867	3431221	3476658	45438	-	34	ECRY_000892	0.3	Similar to CAC: Voltage-dependent calcium channel type A subunit alpha-1 (Apis mellifera OX=7460)	GO:0005216,GO:0006811,GO:0016020,GO:0055085	IPR005821, IPR014873, IPR031649	PF00520, PF08763, PF16905
scf7180000024041.5477867	3572537	3579468	6932	+	5	ECRY_000893	0.39	Similar to ZNF425: Zinc finger protein 425 (Fragment) (Macaca fascicularis OX=9541)			PF00096
scf7180000024041.5477867	3587715	3595997	8283	+	7	ECRY_000894	0	Similar to Vesicle-associated membrane protein/synaptobrevin-binding protein (Aplysia californica OX=6500)		IPR000535	PF00635
scf7180000024041.5477867	3604661	3604730	70	-	1	ECRY_000895		Protein of unknown function
scf7180000024041.5477867	3627704	3628657	954	-	1	ECRY_000896	0	Similar to ogfod3: 2-oxoglutarate and iron-dependent oxygenase domain-containing protein 3 (Xenopus tropicalis OX=8364)	GO:0016491,GO:0055114	IPR005123	PF13640
scf7180000024041.5477867	3643560	3653661	10102	+	14	ECRY_000897	0.08	Similar to Aoah: Acyloxyacyl hydrolase (Mus musculus OX=10090)
scf7180000024041.5477867	3663369	3665818	2450	-	2	ECRY_000898	0.34	Similar to ZNF749: Zinc finger protein 749 (Homo sapiens OX=9606)			PF00096
scf7180000024041.5477867	3667750	3686350	18601	-	12	ECRY_000899	0.02	Similar to flu-2: Kynureninase (Caenorhabditis elegans OX=6239)		IPR000192	PF00266
scf7180000024041.5477867	3721191	3733314	12124	-	14	ECRY_000900	0.02	Similar to Tcf25: Transcription factor 25 (Mus musculus OX=10090)		IPR006994	PF04910
scf7180000024041.5477867	3734867	3736922	2056	+	2	ECRY_000901	0.06	Similar to TP53RK: EKC/KEOPS complex subunit TP53RK (Homo sapiens OX=9606)			PF06293
scf7180000024041.5477867	3755674	3761920	6247	+	7	ECRY_000902	0	Similar to mRpL13: 39S ribosomal protein L13, mitochondrial (Drosophila melanogaster OX=7227)	GO:0003735,GO:0005840,GO:0006412	IPR005822	PF00572
scf7180000024041.5477867	3764769	3768217	3449	-	5	ECRY_000903	0.1	Protein of unknown function	GO:0016021	IPR004031	PF13903
scf7180000024041.5477867	3779757	3792370	12614	-	10	ECRY_000904	0.12	Similar to selenbp1: Methanethiol oxidase (Xenopus tropicalis OX=8364)	GO:0008430	IPR008826	PF05694
scf7180000024041.5477867	3788988	3789059	72	-	1	ECRY_000905		Protein of unknown function
scf7180000024041.5477867	3798188	3804773	6586	-	8	ECRY_000906	0	Similar to Plancitoxin-1 (Acanthaster planci OX=133434)	GO:0004531,GO:0006259	IPR004947	PF03265
scf7180000024041.5477867	3807039	3812062	5024	-	9	ECRY_000907	0.13	Similar to AATF: Protein AATF (Gallus gallus OX=9031)	GO:0005634	IPR012617	PF08164
scf7180000024041.5477867	3814099	3818375	4277	-	5	ECRY_000908	0.05	Protein of unknown function
scf7180000024041.5477867	3831677	3859819	28143	-	29	ECRY_000909	0.14	Similar to Pnpla7: Patatin-like phospholipase domain-containing protein 7 (Mus musculus OX=10090)	GO:0006629	IPR000595, IPR002641	PF00027, PF01734
scf7180000024041.5477867	3898121	3907844	9724	-	14	ECRY_000910	0.22	Similar to Plce1: 1-phosphatidylinositol 4,5-bisphosphate phosphodiesterase epsilon-1 (Rattus norvegicus OX=10116)		IPR000909, IPR015359	PF00388, PF09279
scf7180000024041.5477867	3937157	3944116	6960	-	7	ECRY_000911	0.09	Similar to Ergic1: Endoplasmic reticulum-Golgi intermediate compartment protein 1 (Mus musculus OX=10090)		IPR012936	PF07970, PF13850
scf7180000024041.5477867	3946573	3951134	4562	+	6	ECRY_000912	0	Similar to vps72: Vacuolar protein sorting-associated protein 72 homolog (Xenopus laevis OX=8355)	GO:0005634,GO:0006338,GO:0006355,GO:0043486	IPR008895, IPR013272	PF05764, PF08265
scf7180000024041.5477867	3981403	3984211	2809	+	3	ECRY_000913	0.22	Similar to MAB21L3: Protein mab-21-like 3 (Homo sapiens OX=9606)		IPR024810	PF03281
scf7180000024041.5477867	3995469	3998328	2860	+	3	ECRY_000914	0.15	Similar to Mab21L3: Protein mab-21-like 3 (Mus musculus OX=10090)		IPR024810	PF03281
scf7180000024041.5477867	4070172	4071940	1769	-	2	ECRY_000915	0.03	Protein of unknown function
scf7180000023746.5427815	22307	26769	4463	-	3	ECRY_008175	0.02	Protein of unknown function
scf7180000023746.5427815	35052	43296	8245	-	9	ECRY_008176	0.15	Similar to DMC1: Meiotic recombination protein DMC1/LIM15 homolog (Homo sapiens OX=9606)		IPR013632	PF08423
scf7180000023746.5427815	59431	69345	9915	-	11	ECRY_008177	0	Similar to HAT1: Histone acetyltransferase type B catalytic subunit (Homo sapiens OX=9606)	GO:0006325	IPR019467	PF10394
scf7180000023746.5427815	106755	112884	6130	-	4	ECRY_008178	0.21	Similar to Iah1: Isoamyl acetate-hydrolyzing esterase 1 homolog (Rattus norvegicus OX=10116)		IPR013830	PF13472
scf7180000023746.5427815	115423	119415	3993	-	4	ECRY_008179	0	Similar to CNFN: Cornifelin (Bos taurus OX=9913)		IPR006461	PF04749
scf7180000023746.5427815	126559	130235	3677	-	4	ECRY_008180	0.82	Protein of unknown function
scf7180000023746.5427815	130268	134182	3915	-	3	ECRY_008181	0.58	Protein of unknown function
scf7180000023746.5427815	195711	196856	1146	-	2	ECRY_008182	0	Protein of unknown function	GO:0003677,GO:0003713,GO:0006355	IPR003173	PF02229
scf7180000023746.5427815	307612	314669	7058	-	5	ECRY_008183	0.12	Similar to Hikeshi: Protein Hikeshi (Rattus norvegicus OX=10116)		IPR008493	PF05603
scf7180000023746.5427815	316786	321423	4638	-	3	ECRY_008184	0	Similar to igfbp5: Insulin-like growth factor-binding protein 5 (Xenopus laevis OX=8355)	GO:0001558,GO:0005520,GO:0005576	IPR000867	PF00219
scf7180000023746.5427815	326632	326704	73	-	1	ECRY_008185		Protein of unknown function
scf7180000023746.5427815	344457	355364	10908	+	3	ECRY_008186	0	Protein of unknown function
scf7180000023746.5427815	356691	361795	5105	-	7	ECRY_008187	0	Protein of unknown function		IPR000772	PF00652
scf7180000023746.5427815	369418	375675	6258	+	6	ECRY_008188	0	Protein of unknown function		IPR000772	PF00652
scf7180000023746.5427815	397216	421339	24124	+	26	ECRY_008189	0.36	Similar to Abcb1a: Multidrug resistance protein 1A (Mus musculus OX=10090)	GO:0005524,GO:0016021,GO:0016887,GO:0042626,GO:0055085	IPR003439, IPR011527	PF00005, PF00664
scf7180000023746.5427815	428361	447320	18960	+	26	ECRY_008190	0.34	Similar to Abcb1b: Multidrug resistance protein 1B (Mus musculus OX=10090)	GO:0005524,GO:0016021,GO:0016887,GO:0042626,GO:0055085	IPR003439, IPR011527	PF00005, PF00664
scf7180000023746.5427815	458449	478545	20097	+	27	ECRY_008191	0.22	Similar to Abcb1b: Multidrug resistance protein 1B (Mus musculus OX=10090)	GO:0005524,GO:0016021,GO:0016887,GO:0042626,GO:0055085	IPR003439, IPR011527	PF00005, PF00664
scf7180000023746.5427815	488820	501192	12373	+	17	ECRY_008192	0.39	Similar to ABCB1: Multidrug resistance protein 1 (Homo sapiens OX=9606)	GO:0005524,GO:0016021,GO:0016887,GO:0042626,GO:0055085	IPR003439, IPR011527	PF00005, PF00664
scf7180000023746.5427815	505131	506102	972	+	3	ECRY_008193	0.57	Similar to ABCB4: Phosphatidylcholine translocator ABCB4 (Homo sapiens OX=9606)	GO:0005524,GO:0016021,GO:0042626,GO:0055085	IPR011527	PF00664
scf7180000023746.5427815	508029	513438	5410	+	6	ECRY_008194	0.37	Similar to ABCB1: Multidrug resistance protein 1 (Homo sapiens OX=9606)	GO:0005524,GO:0016887	IPR003439	PF00005
scf7180000023746.5427815	516408	520376	3969	-	6	ECRY_008195	0.35	Similar to Gria3: Glutamate receptor 3 (Mus musculus OX=10090)	GO:0004970,GO:0016020	IPR001320, IPR001638	PF00060, PF00497
scf7180000023746.5427815	561803	568854	7052	-	4	ECRY_008196	0.03	Similar to aldh1l1: Cytosolic 10-formyltetrahydrofolate dehydrogenase (Xenopus laevis OX=8355)	GO:0008152,GO:0009058,GO:0016491,GO:0016742,GO:0055114	IPR002376, IPR005793, IPR009081, IPR015590	PF00171, PF00550, PF00551, PF02911
scf7180000023746.5427815	613475	621625	8151	+	5	ECRY_008197	0.27	Similar to PCDH11X: Protocadherin-11 X-linked (Sus scrofa OX=9823)	GO:0005509,GO:0007156,GO:0016020	IPR002126, IPR013164	PF00028, PF08266
scf7180000023746.5427815	639408	642467	3060	-	3	ECRY_008198	0.02	Protein of unknown function
scf7180000023746.5427815	657292	676088	18797	-	23	ECRY_008199	0.23	Similar to XPO6: Exportin-6 (Homo sapiens OX=9606)		IPR013598	PF08389
scf7180000023746.5427815	704251	707796	3546	+	4	ECRY_008200	0.1	Similar to trappc2: Trafficking protein particle complex subunit 2 (Xenopus tropicalis OX=8364)	GO:0005622,GO:0006888	IPR006722	PF04628
scf7180000023746.5427815	708070	715161	7092	-	3	ECRY_008201	0.26	Protein of unknown function
scf7180000023746.5427815	718160	726414	8255	-	5	ECRY_008202	0.46	Protein of unknown function
scf7180000023746.5427815	730195	737729	7535	-	5	ECRY_008203	0	Protein of unknown function		IPR004991	PF03318
scf7180000023746.5427815	746063	774481	28419	-	13	ECRY_008204	0.07	Similar to Bifunctional 3'-phosphoadenosine 5'-phosphosulfate synthase (Urechis caupo OX=6431)	GO:0004781	IPR024951, IPR025980	PF01583, PF01747, PF14306
scf7180000023746.5427815	780589	789290	8702	-	10	ECRY_008205	0.07	Similar to RECQL: ATP-dependent DNA helicase Q1 (Homo sapiens OX=9606)	GO:0003676,GO:0005524	IPR001650, IPR011545, IPR032284	PF00270, PF00271, PF16124
scf7180000023746.5427815	792334	794071	1738	+	2	ECRY_008206	0.02	Protein of unknown function
scf7180000023746.5427815	814517	829636	15120	-	9	ECRY_008207	0.07	Similar to EXOSC7: Exosome complex component RRP42 (Homo sapiens OX=9606)		IPR001247, IPR015847	PF01138, PF03725
scf7180000023746.5427815	834549	838903	4355	+	7	ECRY_008208	0.21	Similar to ZDHHC3: Palmitoyltransferase ZDHHC3 (Homo sapiens OX=9606)		IPR001594	PF01529
scf7180000023746.5427815	844874	886155	41282	-	19	ECRY_008209	0.04	Similar to PARP14: Poly [ADP-ribose] polymerase 14 (Homo sapiens OX=9606)	GO:0003950	IPR002589, IPR004170, IPR012317	PF00644, PF01661, PF02825
scf7180000023746.5427815	887846	906327	18482	-	9	ECRY_008210	0.01	Protein of unknown function
scf7180000023746.5427815	988861	998863	10003	+	4	ECRY_008211	0	Protein of unknown function		IPR007084	PF04089
scf7180000023746.5427815	1002737	1004955	2219	-	2	ECRY_008212	0.02	Similar to EIF1AX: Eukaryotic translation initiation factor 1A, X-chromosomal (Pongo abelii OX=9601)	GO:0003723,GO:0003743,GO:0006413	IPR006196	PF01176
scf7180000023746.5427815	1007504	1017029	9526	+	11	ECRY_008213	0.05	Similar to Pars2: Probable proline--tRNA ligase, mitochondrial (Rattus norvegicus OX=10116)	GO:0000166,GO:0004812,GO:0005524,GO:0006418	IPR002314	PF00587
scf7180000023746.5427815	1032328	1037202	4875	+	4	ECRY_008214	0	Similar to Putative defense protein (Bombyx mori OX=7091)		IPR002861	PF02014
scf7180000023746.5427815	1069396	1072098	2703	+	4	ECRY_008215	0.27	Similar to CHOX-CAD1: Homeobox protein CHOX-CAD (Gallus gallus OX=9031)	GO:0003677	IPR001356	PF00046
scf7180000023746.5427815	1167204	1172150	4947	+	4	ECRY_008216	0.2	Protein of unknown function
scf7180000023746.5427815	1174360	1177808	3449	+	3	ECRY_008217	0.21	Protein of unknown function
scf7180000023746.5427815	1209765	1216713	6949	-	9	ECRY_008218	0.01	Similar to Wbp4: WW domain-binding protein 4 (Rattus norvegicus OX=10116)	GO:0005515,GO:0008270	IPR001202, IPR013085	PF00397, PF06220
scf7180000023746.5427815	1219611	1241475	21865	+	27	ECRY_008219	0	Similar to TPR: Nucleoprotein TPR (Homo sapiens OX=9606)
scf7180000023746.5427815	1243157	1253009	9853	+	21	ECRY_008220	0.21	Similar to Tpr: Nucleoprotein TPR (Rattus norvegicus OX=10116)
scf7180000023746.5427815	1270658	1281844	11187	-	6	ECRY_008221	0.02	Similar to Syt15: Synaptotagmin-15 (Rattus norvegicus OX=10116)		IPR000008	PF00168
scf7180000023746.5427815	1304246	1306130	1885	-	4	ECRY_008222	0.07	Similar to ntf2: Nuclear transport factor 2 (Emericella nidulans (strain FGSC A4 / ATCC 38163 / CBS 112.46 / NRRL 194 / M139) OX=227321)		IPR002075	PF02136
scf7180000023746.5427815	1307550	1311132	3583	-	4	ECRY_008223	0.18	Similar to Selenoh: Selenoprotein H (Mus musculus OX=10090)
scf7180000023746.5427815	1342303	1342374	72	+	1	ECRY_008224		Protein of unknown function
scf7180000023746.5427815	1373852	1377709	3858	+	3	ECRY_008225	0	Protein of unknown function
scf7180000023746.5427815	1384344	1385642	1299	-	1	ECRY_008226	0.23	Similar to hsdl2: Hydroxysteroid dehydrogenase-like protein 2 (Xenopus laevis OX=8355)		IPR002347, IPR003033	PF00106, PF02036
scf7180000024022.5148182	24359	30068	5710	-	7	ECRY_017112	0.39	Similar to nr2e1: Nuclear receptor subfamily 2 group E member 1 (Oryzias latipes OX=8090)	GO:0003700,GO:0005634,GO:0006355,GO:0008270,GO:0043565	IPR000536, IPR001628	PF00104, PF00105
scf7180000024022.5148182	84366	87350	2985	+	3	ECRY_017113	0.21	Similar to Sh: Potassium voltage-gated channel protein Shaker (Drosophila melanogaster OX=7227)	GO:0005216,GO:0006811,GO:0016020,GO:0051260,GO:0055085	IPR003131, IPR005821	PF00520, PF02214
scf7180000024022.5148182	88679	90187	1509	+	2	ECRY_017114	0.83	Similar to KCNA2: Potassium voltage-gated channel subfamily A member 2 (Canis lupus familiaris OX=9615)
scf7180000024022.5148182	94830	96439	1610	+	3	ECRY_017115	0.11	Protein of unknown function
scf7180000024022.5148182	137538	137620	83	+	1	ECRY_017116		Protein of unknown function
scf7180000024022.5148182	153840	159358	5519	-	4	ECRY_017117	0.35	Protein of unknown function
scf7180000024022.5148182	163603	164467	865	+	2	ECRY_017118	0.46	Protein of unknown function
scf7180000024022.5148182	174391	176005	1615	+	3	ECRY_017119	0.12	Protein of unknown function
scf7180000023970.4977090	4322	11474	7153	-	7	ECRY_015772	0.08	Similar to Unc50: Protein unc-50 homolog (Mus musculus OX=10090)		IPR007881	PF05216
scf7180000023970.4977090	15301	17395	2095	+	3	ECRY_015773	0.32	Protein of unknown function
scf7180000023970.4977090	19892	22771	2880	+	4	ECRY_015774	0.33	Similar to oaf: Out at first protein (Drosophila virilis OX=7244)		IPR026315	PF14941
scf7180000023970.4977090	24665	28418	3754	+	4	ECRY_015775	0.01	Similar to TMEM97: Sigma intracellular receptor 2 (Homo sapiens OX=9606)			PF10914
scf7180000023970.4977090	28273	28345	73	+	1	ECRY_015776		Protein of unknown function
scf7180000023970.4977090	32631	47053	14423	+	15	ECRY_015777	0	Similar to SLC13A3: Solute carrier family 13 member 3 (Homo sapiens OX=9606)	GO:0005215,GO:0006814,GO:0016020,GO:0055085	IPR001898	PF00939
scf7180000023970.4977090	53434	62011	8578	-	12	ECRY_015778	0.18	Similar to SLC13A5: Solute carrier family 13 member 5 (Homo sapiens OX=9606)	GO:0005215,GO:0006814,GO:0016020,GO:0055085	IPR001898	PF00939
scf7180000023970.4977090	69817	73360	3544	+	5	ECRY_015779	0.03	Similar to RPS3: 40S ribosomal protein S3 (Sus scrofa OX=9823)	GO:0003723,GO:0003735,GO:0005840,GO:0006412	IPR001351, IPR004044	PF00189, PF07650
scf7180000023970.4977090	76608	81236	4629	-	6	ECRY_015780	0.03	Protein of unknown function
scf7180000023970.4977090	101131	108027	6897	+	5	ECRY_015781	0.39	Protein of unknown function
scf7180000023970.4977090	108061	118315	10255	+	2	ECRY_015782	0.75	Protein of unknown function
scf7180000023970.4977090	145902	157449	11548	-	12	ECRY_015783	0.06	Similar to PIGS: GPI transamidase component PIG-S (Homo sapiens OX=9606)	GO:0016255,GO:0042765	IPR019540	PF10510
scf7180000023970.4977090	160941	168671	7731	-	9	ECRY_015784	0.11	Similar to TMEM104: Transmembrane protein 104 (Homo sapiens OX=9606)		IPR013057	PF01490
scf7180000023970.4977090	170746	174025	3280	+	3	ECRY_015785	0	Similar to cmc2: COX assembly mitochondrial protein 2 homolog (Xenopus tropicalis OX=8364)		IPR013892	PF08583
scf7180000023970.4977090	176128	179074	2947	-	5	ECRY_015786	0.04	Similar to ISCA1: Iron-sulfur cluster assembly 1 homolog, mitochondrial (Gallus gallus OX=9031)		IPR000361	PF01521
scf7180000023970.4977090	225096	232962	7867	-	9	ECRY_015787	0.22	Similar to Lactb: Serine beta-lactamase-like protein LACTB, mitochondrial (Mus musculus OX=10090)		IPR001466	PF00144
scf7180000023970.4977090	233920	241023	7104	+	6	ECRY_015788	0.18	Similar to mrps7: 28S ribosomal protein S7, mitochondrial (Danio rerio OX=7955)		IPR023798	PF00177
scf7180000023970.4977090	242517	249387	6871	-	6	ECRY_015789	0	Similar to Ube2g1: Ubiquitin-conjugating enzyme E2 G1 (Rattus norvegicus OX=10116)		IPR000608	PF00179
scf7180000023970.4977090	249702	252883	3182	+	3	ECRY_015790	0	Similar to Cytochrome c oxidase subunit 6A, mitochondrial (Oncorhynchus mykiss OX=8022)	GO:0004129,GO:0005743,GO:0005751	IPR001349	PF02046
scf7180000023970.4977090	252898	256396	3499	-	4	ECRY_015791	0.07	Similar to Chchd2: Coiled-coil-helix-coiled-coil-helix domain-containing protein 2 (Mus musculus OX=10090)
scf7180000023970.4977090	293820	297199	3380	+	5	ECRY_015792	0.11	Similar to Arl1: ADP-ribosylation factor-like protein 1 (Drosophila melanogaster OX=7227)	GO:0005525	IPR006689	PF00025
scf7180000023970.4977090	309321	313432	4112	+	5	ECRY_015793	0.03	Similar to AGAP009949: Putative oxidoreductase GLYR1 homolog (Anopheles gambiae OX=7165)	GO:0004616,GO:0051287,GO:0055114	IPR000313, IPR006115, IPR029154	PF00855, PF03446, PF14833
scf7180000023970.4977090	314704	325000	10297	+	12	ECRY_015794	0.03	Similar to Psmc6: 26S proteasome regulatory subunit 10B (Mus musculus OX=10090)	GO:0005524	IPR003959	PF00004
scf7180000023970.4977090	338982	341411	2430	+	1	ECRY_015795	0.31	Similar to foxa4: Forkhead box protein A4 (Xenopus tropicalis OX=8364)	GO:0003700,GO:0006355,GO:0043565	IPR001766	PF00250
scf7180000023970.4977090	374743	380491	5749	-	10	ECRY_015796	0.25	Similar to ptpru: Receptor-type tyrosine-protein phosphatase U (Danio rerio OX=7955)	GO:0004725,GO:0006470	IPR000242	PF00102
scf7180000023648.4738073	1031	16272	15242	+	14	ECRY_010154	0.05	Similar to GNL2: Nucleolar GTP-binding protein 2 (Homo sapiens OX=9606)	GO:0005525	IPR006073, IPR012971	PF01926, PF08153
scf7180000023648.4738073	17627	27371	9745	-	3	ECRY_010155	0.23	Protein of unknown function
scf7180000023648.4738073	34586	39281	4696	-	3	ECRY_010156	0.78	Similar to KCNQ5: Potassium voltage-gated channel subfamily KQT member 5 (Homo sapiens OX=9606)		IPR013821	PF03520
scf7180000023648.4738073	44951	45200	250	-	2	ECRY_010157	0.53	Similar to Kcnq5: Potassium voltage-gated channel subfamily KQT member 5 (Mus musculus OX=10090)
scf7180000023648.4738073	50412	58770	8359	-	4	ECRY_010158	0.4	Similar to KCNQ1: Potassium voltage-gated channel subfamily KQT member 1 (Fragment) (Sus scrofa OX=9823)	GO:0005216,GO:0006811,GO:0016020,GO:0055085	IPR005821	PF00520
scf7180000023648.4738073	62167	62385	219	-	1	ECRY_010159	0.62	Similar to KCNQ2: Potassium voltage-gated channel subfamily KQT member 2 (Homo sapiens OX=9606)
scf7180000023648.4738073	88218	104433	16216	+	14	ECRY_010160	0.31	Similar to sol: Calpain-D (Drosophila melanogaster OX=7227)	GO:0004198,GO:0005622,GO:0006508	IPR001300, IPR001876	PF00641, PF00648
scf7180000023648.4738073	193523	199154	5632	-	5	ECRY_010161	0	Similar to ufm1: Ubiquitin-fold modifier 1 (Xenopus tropicalis OX=8364)		IPR005375	PF03671
scf7180000023648.4738073	202083	212922	10840	-	8	ECRY_010162	0	Similar to clvs2: Clavesin-2 (Danio rerio OX=7955)		IPR001251	PF00650
scf7180000023648.4738073	217254	226994	9741	-	13	ECRY_010163	0.03	Similar to Stip1: Stress-induced-phosphoprotein 1 (Rattus norvegicus OX=10116)	GO:0005515	IPR001440, IPR019734	PF00515, PF13181, PF13414, PF13424
scf7180000023648.4738073	235047	239939	4893	+	5	ECRY_010164	0	Similar to slc51a: Organic solute transporter subunit alpha (Xenopus tropicalis OX=8364)		IPR005178	PF03619
scf7180000023648.4738073	240520	242325	1806	+	2	ECRY_010165	0	Protein of unknown function
scf7180000023648.4738073	243369	254811	11443	-	11	ECRY_010166	0.37	Similar to PKD1L2: Polycystic kidney disease protein 1-like 2 (Homo sapiens OX=9606)		IPR013122	PF08016
scf7180000023648.4738073	305172	305245	74	-	1	ECRY_010167		Protein of unknown function
scf7180000023648.4738073	309041	317090	8050	-	7	ECRY_010168	0.01	Similar to plekhf2: Pleckstrin homology domain-containing family F member 2 (Danio rerio OX=7955)	GO:0046872	IPR000306, IPR001849	PF00169, PF01363
scf7180000023648.4738073	386408	395315	8908	-	6	ECRY_010169	0.12	Similar to PLD1: Phospholipase D1 (Homo sapiens OX=9606)	GO:0035091	IPR001683	PF00787
scf7180000023648.4738073	491192	501821	10630	-	13	ECRY_010170	0.32	Similar to Ush2a: Usherin (Rattus norvegicus OX=10116)		IPR002049, IPR008211	PF00053, PF00055
scf7180000023648.4738073	522404	540234	17831	-	16	ECRY_010171	0.01	Similar to hts: Protein hu-li tai shao (Drosophila melanogaster OX=7227)		IPR001303	PF00596
scf7180000023648.4738073	546302	546538	237	-	1	ECRY_010172	0.12	Similar to DDR2: Discoidin domain-containing receptor 2 (Homo sapiens OX=9606)	GO:0004672,GO:0006468	IPR001245	PF07714
scf7180000023648.4738073	623140	637546	14407	+	6	ECRY_010173	0.15	Similar to daf-36: Cholesterol 7-desaturase (Caenorhabditis elegans OX=6239)	GO:0016491,GO:0051537,GO:0055114	IPR017941	PF00355
scf7180000023648.4738073	649572	659441	9870	+	10	ECRY_010174	0.77	Similar to F54H12.3: Putative uncharacterized transposon-derived protein F54H12.3 (Caenorhabditis elegans OX=6239)		IPR006758	PF04665
scf7180000023648.4738073	677960	680232	2273	-	2	ECRY_010175	0	Protein of unknown function
scf7180000023648.4738073	726788	746467	19680	-	4	ECRY_010176	0.12	Protein of unknown function
scf7180000023648.4738073	781513	791616	10104	-	6	ECRY_010177	0.08	Similar to Dxo: Decapping and exoribonuclease protein (Mus musculus OX=10090)
scf7180000023648.4738073	792272	813286	21015	-	10	ECRY_010178	0.16	Similar to ZAN: Zonadhesin (Homo sapiens OX=9606)		IPR001846	PF00094
scf7180000023648.4738073	819515	821089	1575	+	3	ECRY_010179	0.1	Similar to Bifunctional 3'-phosphoadenosine 5'-phosphosulfate synthase (Urechis caupo OX=6431)	GO:0004781	IPR024951, IPR025980	PF01747, PF14306
scf7180000023648.4738073	853204	870561	17358	-	15	ECRY_010180	0.07	Similar to WDR93: WD repeat-containing protein 93 (Homo sapiens OX=9606)
scf7180000023648.4738073	964308	968480	4173	-	5	ECRY_010181	0.05	Similar to ADGRD1: Adhesion G-protein coupled receptor D1 (Bos taurus OX=9913)	GO:0004930,GO:0007186,GO:0016021	IPR000832	PF00002
scf7180000023648.4738073	991642	994045	2404	-	3	ECRY_010182	0.32	Protein of unknown function	GO:0005576,GO:0006030,GO:0008061	IPR002557	PF01607
scf7180000023648.4738073	1027128	1033368	6241	+	5	ECRY_010183	0.26	Protein of unknown function
scf7180000023648.4738073	1042769	1047762	4994	-	6	ECRY_010184	0.03	Similar to Nup155: Nuclear pore complex protein Nup155 (Rattus norvegicus OX=10116)
scf7180000023648.4738073	1048476	1051310	2835	-	4	ECRY_010185	0.03	Similar to Nup155: Nuclear pore complex protein Nup155 (Rattus norvegicus OX=10116)		IPR007187	PF03177
scf7180000023970.4582792	46323	61965	15643	-	9	ECRY_000353	0.11	Similar to Atxn10: Ataxin-10 (Rattus norvegicus OX=10116)		IPR019156	PF09759
scf7180000023970.4582792	94062	101967	7906	-	5	ECRY_000354	0.01	Similar to Fmo5: Dimethylaniline monooxygenase [N-oxide-forming] 5 (Rattus norvegicus OX=10116)	GO:0004499,GO:0050660,GO:0050661,GO:0055114	IPR020946	PF00743
scf7180000023970.4582792	110084	116772	6689	-	6	ECRY_000355	0.11	Similar to Gcnt3: Beta-1,3-galactosyl-O-glycosyl-glycoprotein beta-1,6-N-acetylglucosaminyltransferase 3 (Rattus norvegicus OX=10116)	GO:0008375,GO:0016020	IPR003406	PF02485
scf7180000023970.4582792	152470	156146	3677	+	3	ECRY_000356	0	Protein of unknown function		IPR012444	PF07801
scf7180000023970.4582792	187845	192592	4748	+	6	ECRY_000357	0.23	Similar to CRYL1: Lambda-crystallin homolog (Homo sapiens OX=9606)	GO:0003857,GO:0006631,GO:0016491,GO:0055114	IPR006108, IPR006176	PF00725, PF02737
scf7180000023970.4582792	208045	214772	6728	+	5	ECRY_000358	0.21	Similar to SLC16A12: Monocarboxylate transporter 12 (Homo sapiens OX=9606)	GO:0016021,GO:0055085	IPR011701	PF07690
scf7180000023970.4582792	267777	278806	11030	-	8	ECRY_000359	0.1	Protein of unknown function		IPR026161	PF14816
scf7180000023970.4582792	334066	337942	3877	+	4	ECRY_000360	0.09	Similar to tmed1: Transmembrane emp24 domain-containing protein 1 (Xenopus tropicalis OX=8364)		IPR009038	PF01105
scf7180000023970.4582792	348087	350867	2781	+	3	ECRY_000361	0.02	Similar to nxn: Nucleoredoxin (Danio rerio OX=7955)		IPR012336	PF13905
scf7180000023970.4582792	358988	361850	2863	-	3	ECRY_000362	0.02	Similar to Eip74EF: Ecdysone-induced protein 74EF isoform B (Drosophila melanogaster OX=7227)	GO:0003700,GO:0006355,GO:0043565	IPR000418	PF00178
scf7180000023970.4582792	363620	368725	5106	-	3	ECRY_000363	0.07	Protein of unknown function
scf7180000023970.4582792	419120	432710	13591	+	10	ECRY_000364	0	Similar to Tropomyosin-2 (Schistosoma mansoni OX=6183)		IPR000533	PF00261
scf7180000023970.4582792	462063	483611	21549	-	20	ECRY_000365	0.01	Similar to ttc37: Tetratricopeptide repeat protein 37 (Xenopus laevis OX=8355)	GO:0005515	IPR019734	PF13181, PF13414, PF13432
scf7180000023970.4582792	574541	575145	605	+	2	ECRY_000366	0.38	Protein of unknown function
scf7180000023970.4582792	583445	585988	2544	+	3	ECRY_000367	0.18	Similar to mRpL41: 39S ribosomal protein L41, mitochondrial (Drosophila pseudoobscura pseudoobscura OX=46245)		IPR019189	PF09809
scf7180000023970.4582792	622218	643065	20848	-	22	ECRY_000368	0	Similar to CCDC93: Coiled-coil domain-containing protein 93 (Gallus gallus OX=9031)		IPR019159	PF09762
scf7180000023970.4582792	649046	650485	1440	+	1	ECRY_000369	0.03	Similar to Ids: Iduronate 2-sulfatase (Mus musculus OX=10090)	GO:0008152,GO:0008484	IPR000917	PF00884
scf7180000023970.4582792	657913	661137	3225	+	3	ECRY_000370	0	Protein of unknown function		IPR001304	PF00059
scf7180000023970.4582792	664603	672668	8066	+	3	ECRY_000371	0	Protein of unknown function
scf7180000023970.4582792	673629	685240	11612	-	10	ECRY_000372	0.06	Similar to EMC1: ER membrane protein complex subunit 1 (Gallus gallus OX=9031)		IPR011678	PF07774
scf7180000023970.4582792	710095	711566	1472	-	3	ECRY_000373	0.21	Protein of unknown function
scf7180000023970.4582792	714528	715911	1384	-	3	ECRY_000374	0.31	Similar to TCF4: Transcription factor 4 (Fragment) (Gallus gallus OX=9031)	GO:0046983	IPR011598	PF00010
scf7180000023970.4582792	790481	805125	14645	+	11	ECRY_000375	0.02	Similar to MMP16: Matrix metalloproteinase-16 (Homo sapiens OX=9606)	GO:0004222,GO:0006508,GO:0008270,GO:0031012	IPR001818, IPR002477, IPR018487	PF00045, PF00413, PF01471
scf7180000023970.4582792	813165	814666	1502	-	2	ECRY_000376	0.07	Protein of unknown function
scf7180000023970.4582792	824200	840395	16196	+	6	ECRY_000377	0.08	Similar to Hatching enzyme (Paracentrotus lividus OX=7656)	GO:0004222,GO:0006508,GO:0008270,GO:0031012	IPR001818	PF00413
scf7180000023970.4582792	853653	877288	23636	+	13	ECRY_000378	0.28	Similar to Mmp24: Matrix metalloproteinase-24 (Mus musculus OX=10090)	GO:0004222,GO:0006508,GO:0008270,GO:0031012	IPR001818, IPR018487	PF00045, PF00413
scf7180000023970.4582792	884667	909782	25116	+	12	ECRY_000379	0.03	Similar to Mmp24: Matrix metalloproteinase-24 (Rattus norvegicus OX=10116)	GO:0004222,GO:0006508,GO:0008270,GO:0031012	IPR001818, IPR018487	PF00045, PF00413
scf7180000023970.4582792	927359	948824	21466	+	12	ECRY_000380	0.45	Similar to MMP24: Matrix metalloproteinase-24 (Homo sapiens OX=9606)	GO:0004222,GO:0006508,GO:0008270,GO:0031012	IPR001818, IPR002477, IPR018487	PF00045, PF00413, PF01471
scf7180000023970.4582792	953631	959767	6137	+	6	ECRY_000381	0	Similar to dnajb6-b: DnaJ homolog subfamily B member 6-B (Xenopus laevis OX=8355)		IPR001623	PF00226
scf7180000023970.4582792	1000805	1019023	18219	+	12	ECRY_000382	0.14	Similar to Mfsd1: Major facilitator superfamily domain-containing protein 1 (Mus musculus OX=10090)	GO:0016021,GO:0055085	IPR011701	PF07690
scf7180000023970.4582792	1116150	1116240	91	-	2	ECRY_000383		Protein of unknown function
scf7180000023970.4582792	1118233	1140730	22498	-	12	ECRY_000384	0.05	Similar to ttc25: Tetratricopeptide repeat protein 25 (Danio rerio OX=7955)	GO:0005515	IPR001024	PF01477
scf7180000023970.4582792	1139045	1139117	73	-	1	ECRY_000385		Protein of unknown function
scf7180000023970.4582792	1144793	1153527	8735	+	6	ECRY_000386	0.01	Protein of unknown function
scf7180000023970.4582792	1287857	1305951	18095	-	20	ECRY_000387	0	Similar to ABCF1: ATP-binding cassette sub-family F member 1 (Sus scrofa OX=9823)	GO:0005524,GO:0016887	IPR003439, IPR032781	PF00005, PF12848
scf7180000023970.4582792	1316810	1331067	14258	+	12	ECRY_000388	0.06	Similar to Ddc: Aromatic-L-amino-acid decarboxylase (Rattus norvegicus OX=10116)	GO:0016831,GO:0019752,GO:0030170	IPR002129	PF00282
scf7180000023970.4582792	1368748	1369133	386	+	2	ECRY_000389	0.74	Similar to Ddc: Aromatic-L-amino-acid decarboxylase (Rattus norvegicus OX=10116)	GO:0016831,GO:0019752,GO:0030170	IPR002129	PF00282
scf7180000023970.4582792	1373646	1374940	1295	+	2	ECRY_000390	0.67	Similar to Ddc: Aromatic-L-amino-acid decarboxylase (Rattus norvegicus OX=10116)
scf7180000023970.4582792	1380332	1396862	16531	+	12	ECRY_000391	0.13	Similar to DDC: Aromatic-L-amino-acid decarboxylase (Cavia porcellus OX=10141)	GO:0016831,GO:0019752,GO:0030170	IPR002129	PF00282
scf7180000023970.4582792	1402707	1412145	9439	+	5	ECRY_000392	0.26	Similar to Tpst1: Protein-tyrosine sulfotransferase 1 (Rattus norvegicus OX=10116)			PF13469
scf7180000023970.4582792	1417564	1418307	744	+	2	ECRY_000393	0.43	Similar to TPST1: Protein-tyrosine sulfotransferase 1 (Homo sapiens OX=9606)			PF13469
scf7180000023970.4582792	1428139	1429613	1475	+	2	ECRY_000394	0.39	Similar to Tpst1: Protein-tyrosine sulfotransferase 1 (Rattus norvegicus OX=10116)			PF13469
scf7180000023970.4582792	1431394	1438284	6891	-	5	ECRY_000395	0.1	Similar to SYT7: Synaptotagmin-7 (Homo sapiens OX=9606)		IPR000008	PF00168
scf7180000023970.4582792	1577722	1582147	4426	-	4	ECRY_000396	0.31	Similar to twsg1-a: Twisted gastrulation protein homolog 1-A (Xenopus laevis OX=8355)		IPR006761	PF04668
scf7180000023970.4582792	1586151	1594170	8020	-	8	ECRY_000397	0.04	Similar to CA12: Carbonic anhydrase 12 (Homo sapiens OX=9606)		IPR001148	PF00194
scf7180000023970.4582792	1625219	1632264	7046	-	6	ECRY_000398	0.02	Similar to BRAFLDRAFT_84221: Elongation factor Ts, mitochondrial (Branchiostoma floridae OX=7739)	GO:0003746,GO:0006414	IPR014039	PF00889
scf7180000023970.4582792	1649917	1676227	26311	-	20	ECRY_000399	0.07	Similar to MGAM: Maltase-glucoamylase, intestinal (Homo sapiens OX=9606)	GO:0004553,GO:0005975	IPR000322, IPR000519, IPR031727	PF00088, PF01055, PF16863
scf7180000023970.4582792	1683446	1695935	12490	-	9	ECRY_000400	0.16	Similar to CDS2: Phosphatidate cytidylyltransferase 2 (Bos taurus OX=9913)			PF01148
scf7180000023970.4582792	1766119	1774085	7967	+	7	ECRY_000401	0.05	Similar to TMPRSS4: Transmembrane protease serine 4 (Homo sapiens OX=9606)	GO:0004252,GO:0006508	IPR001254	PF00089
scf7180000023970.4582792	1775993	1782304	6312	-	4	ECRY_000402	0.01	Similar to Profilin (Heliocidaris crassispina OX=1043166)		IPR005455	PF00235
scf7180000023970.4582792	1949714	1958998	9285	+	7	ECRY_000403	0.01	Protein of unknown function			PF13290
scf7180000023970.4582792	1964267	1968830	4564	-	2	ECRY_000404	0.31	Protein of unknown function
scf7180000023970.4582792	2023655	2032226	8572	+	7	ECRY_000405	0.12	Protein of unknown function		IPR026876	PF13287
scf7180000023970.4582792	2060900	2073980	13081	+	10	ECRY_000406	0.11	Similar to ACAD8: Isobutyryl-CoA dehydrogenase, mitochondrial (Homo sapiens OX=9606)	GO:0016627,GO:0050660,GO:0055114	IPR006091, IPR009075, IPR013786	PF00441, PF02770, PF02771
scf7180000023970.4582792	2095510	2111841	16332	-	21	ECRY_000407	0.01	Similar to Utp20: Small subunit processome component 20 homolog (Mus musculus OX=10090)
scf7180000023970.4582792	2127497	2134962	7466	-	6	ECRY_000408	0.05	Similar to Utp20: Small subunit processome component 20 homolog (Mus musculus OX=10090)
scf7180000023970.4582792	2160496	2171140	10645	+	7	ECRY_000409	0.15	Similar to Depdc7: DEP domain-containing protein 7 (Rattus norvegicus OX=10116)	GO:0035556	IPR000591	PF00610
scf7180000023970.4582792	2176536	2185103	8568	-	10	ECRY_000410	0.82	Similar to Celf1: CUGBP Elav-like family member 1 (Rattus norvegicus OX=10116)	GO:0003676	IPR000504	PF00076
scf7180000023970.4582792	2186331	2191622	5292	-	7	ECRY_000411	0.14	Similar to celf1: CUGBP Elav-like family member 1 (Danio rerio OX=7955)	GO:0003676	IPR000504	PF00076
scf7180000023970.4582792	2269773	2279350	9578	-	16	ECRY_000412	0.25	Similar to Larp4b: La-related protein 4B (Mus musculus OX=10090)		IPR006630	PF05383
scf7180000023970.4582792	2284190	2285900	1711	-	3	ECRY_000413	0.87	Protein of unknown function
scf7180000023970.4582792	2315075	2325968	10894	+	8	ECRY_000414	0.03	Similar to faah2a: Fatty-acid amide hydrolase 2-A (Danio rerio OX=7955)		IPR023631	PF01425
scf7180000023970.4582792	2344632	2347811	3180	+	2	ECRY_000415	0.15	Protein of unknown function		IPR006342	PF05050
scf7180000023970.4582792	2409827	2416182	6356	+	2	ECRY_000416	0.15	Similar to KCNJ18: Inward rectifier potassium channel 18 (Homo sapiens OX=9606)	GO:0005242,GO:0006813,GO:0016021	IPR016449	PF01007
scf7180000023970.4582792	2424268	2431465	7198	-	9	ECRY_000417	0.08	Similar to Nfya: Nuclear transcription factor Y subunit alpha (Mus musculus OX=10090)	GO:0003700,GO:0006355	IPR001289	PF02045
scf7180000023970.4582792	2434000	2441279	7280	+	4	ECRY_000418	0	Similar to Rpp38: Ribonuclease P protein subunit p38 (Mus musculus OX=10090)	GO:0006364,GO:0008033	IPR013241	PF08228
scf7180000023970.4582792	2447177	2456387	9211	+	6	ECRY_000419	0.05	Similar to CG17119: Cystinosin homolog (Drosophila melanogaster OX=7227)		IPR006603	PF04193
scf7180000023970.4582792	2723497	2731378	7882	+	5	ECRY_000420	0.12	Protein of unknown function
scf7180000023970.4582792	2736397	2740390	3994	+	3	ECRY_000421	0	Protein of unknown function	GO:0030246	IPR000922	PF02140
scf7180000023970.4582792	2750868	2762854	11987	+	8	ECRY_000422	0.96	Protein of unknown function	GO:0030246	IPR000922	PF02140
scf7180000023970.4582792	2763996	2764877	882	+	2	ECRY_000423	0.56	Protein of unknown function
scf7180000023970.4582792	2766820	2771118	4299	+	5	ECRY_000424	0.12	Protein of unknown function
scf7180000023970.4582792	2827161	2828730	1570	-	2	ECRY_000425	0.34	Protein of unknown function		IPR001496	PF07525
scf7180000023970.4582792	2835346	2841230	5885	-	6	ECRY_000426	0.23	Similar to NDUFV2: NADH dehydrogenase [ubiquinone] flavoprotein 2, mitochondrial (Pongo pygmaeus OX=9600)			PF01257
scf7180000023970.4582792	2845649	2852741	7093	-	5	ECRY_000427	0.47	Similar to NDUFV2: NADH dehydrogenase [ubiquinone] flavoprotein 2, mitochondrial (Bos taurus OX=9913)
scf7180000023970.4582792	2869112	2874136	5025	+	4	ECRY_000428	0	Similar to ANKRD60: Ankyrin repeat domain-containing protein 60 (Homo sapiens OX=9606)		IPR020683	PF12796
scf7180000023970.4582792	2933798	2944757	10960	+	12	ECRY_000429	0.17	Similar to CPNE1: Copine-1 (Homo sapiens OX=9606)		IPR000008, IPR010734	PF00168, PF07002
scf7180000023970.4582792	2978068	2994327	16260	+	9	ECRY_000430	0.09	Similar to EEF1D: Elongation factor 1-delta (Bos taurus OX=9913)	GO:0003746,GO:0006414	IPR014038	PF00736
scf7180000023970.4582792	3000638	3007253	6616	+	7	ECRY_000431	0.26	Similar to Glra4: Glycine receptor subunit alpha-4 (Mus musculus OX=10090)	GO:0005230,GO:0006811,GO:0016021	IPR006029, IPR006202	PF02931, PF02932
scf7180000023970.4582792	3013928	3022262	8335	-	8	ECRY_000432	0.84	Similar to Plcb4: 1-phosphatidylinositol 4,5-bisphosphate phosphodiesterase beta-4 (Rattus norvegicus OX=10116)		IPR009535	PF06631
scf7180000023970.4582792	3026838	3029080	2243	-	5	ECRY_000433	0.42	Similar to PLCB4: 1-phosphatidylinositol 4,5-bisphosphate phosphodiesterase beta-4 (Fragment) (Bos taurus OX=9913)	GO:0004435,GO:0006629,GO:0007165,GO:0035556	IPR000008, IPR001711	PF00168, PF00387
scf7180000023970.4582792	3031435	3034516	3082	-	7	ECRY_000434	0.85	Similar to PLCB4: 1-phosphatidylinositol 4,5-bisphosphate phosphodiesterase beta-4 (Fragment) (Bos taurus OX=9913)
scf7180000023970.4582792	3037023	3043590	6568	-	6	ECRY_000435	0.39	Similar to PLCB4: 1-phosphatidylinositol 4,5-bisphosphate phosphodiesterase beta-4 (Fragment) (Bos taurus OX=9913)		IPR000909	PF00388
scf7180000023970.4582792	3049859	3051179	1321	-	2	ECRY_000436	0.63	Similar to PLCB4: 1-phosphatidylinositol 4,5-bisphosphate phosphodiesterase beta-4 (Fragment) (Bos taurus OX=9913)
scf7180000023970.4582792	3134007	3145408	11402	-	6	ECRY_000437	0.41	Similar to DLL1: Delta-like protein 1 (Homo sapiens OX=9606)		IPR000742	PF00008
scf7180000023970.4582792	3165036	3173615	8580	-	8	ECRY_000438	0.04	Similar to MDH1: Malate dehydrogenase, cytoplasmic (Homo sapiens OX=9606)	GO:0016491,GO:0016616,GO:0055114	IPR001236, IPR022383	PF00056, PF02866
scf7180000023970.4582792	3207654	3220998	13345	+	6	ECRY_000439	0.1	Similar to Snap25: Synaptosomal-associated protein 25 (Drosophila melanogaster OX=7227)		IPR000928	PF00835
scf7180000023970.4582792	3230164	3250070	19907	-	15	ECRY_000440	0.28	Similar to Lmln: Leishmanolysin-like peptidase (Mus musculus OX=10090)	GO:0004222,GO:0006508,GO:0007155,GO:0016020	IPR001577	PF01457
scf7180000023970.4582792	3248840	3248911	72	-	1	ECRY_000441		Protein of unknown function
scf7180000023970.4582792	3260111	3273039	12929	-	6	ECRY_000442	0.02	Similar to ARL6IP1: ADP-ribosylation factor-like protein 6-interacting protein 1 (Pongo abelii OX=9601)
scf7180000023970.4582792	3273960	3274206	247	-	3	ECRY_000443	0.51	Protein of unknown function
scf7180000023970.4582792	3345080	3350307	5228	+	8	ECRY_000444	0.06	Similar to Nt5dc3: 5'-nucleotidase domain-containing protein 3 (Mus musculus OX=10090)		IPR008380	PF05761
scf7180000023970.4582792	3353272	3356240	2969	-	2	ECRY_000445	0.03	Similar to Actin, non-muscle 6.2 (Hydra vulgaris OX=6087)		IPR004000	PF00022
scf7180000023970.4582792	3363331	3379067	15737	+	9	ECRY_000446	0.08	Similar to unc93a: Protein unc-93 homolog A (Xenopus laevis OX=8355)		IPR010291	PF05978
scf7180000023970.4582792	3393872	3425006	31135	+	18	ECRY_000447	0.08	Similar to Gfpt2: Glutamine--fructose-6-phosphate aminotransferase [isomerizing] 2 (Mus musculus OX=10090)	GO:0097367,GO:1901135	IPR001347	PF01380, PF13522
scf7180000023970.4582792	3434921	3448982	14062	-	4	ECRY_000448	0.04	Similar to sn: Protein singed (Drosophila melanogaster OX=7227)	GO:0030674,GO:0051015	IPR022768	PF06268
scf7180000023970.4582792	3463002	3468329	5328	+	6	ECRY_000449	0.07	Similar to SM20: 20 kDa calcium-binding protein (Schistosoma mansoni OX=6183)	GO:0005509	IPR002048	PF13499
scf7180000023970.4582792	3476411	3482296	5886	-	5	ECRY_000450	0.24	Similar to MPK3: Mitogen-activated protein kinase 3 (Arabidopsis thaliana OX=3702)	GO:0004672,GO:0005524,GO:0006468	IPR000719	PF00069
scf7180000023970.4582792	3483486	3495221	11736	+	9	ECRY_000451	0.05	Similar to HAO1: Hydroxyacid oxidase 1 (Homo sapiens OX=9606)	GO:0016491	IPR000262	PF01070
scf7180000023970.4582792	3500338	3506282	5945	+	7	ECRY_000452	0.08	Similar to RAD1: Cell cycle checkpoint protein RAD1 (Pongo abelii OX=9601)	GO:0000077,GO:0005634	IPR003021	PF02144
scf7180000023970.4582792	3523572	3538424	14853	-	9	ECRY_000453	0.25	Similar to LHX1: LIM/homeobox protein Lhx1 (Gallus gallus OX=9031)	GO:0003677	IPR001356, IPR001781	PF00046, PF00412
scf7180000023970.4582792	3612736	3627141	14406	-	6	ECRY_000454	0.15	Similar to Tango13: Protein-tyrosine sulfotransferase (Drosophila melanogaster OX=7227)			PF13469
scf7180000023970.4582792	3660280	3668742	8463	-	8	ECRY_000455	0	Similar to Cont: Contactin (Drosophila melanogaster OX=7227)	GO:0005515	IPR003961	PF00041
scf7180000023970.4582792	3701169	3718284	17116	+	12	ECRY_000456	0.05	Similar to 4CL1: 4-coumarate--CoA ligase 1 (Nicotiana tabacum OX=4097)	GO:0003824,GO:0008152	IPR000873, IPR025110	PF00501, PF13193
scf7180000023970.4582792	3812086	3818858	6773	-	4	ECRY_000457	0.23	Protein of unknown function
scf7180000023970.4582792	3855754	3865264	9511	+	2	ECRY_000458	0.21	Similar to gar-2: Muscarinic acetylcholine receptor gar-2 (Caenorhabditis elegans OX=6239)	GO:0004930,GO:0007186,GO:0016021	IPR000276	PF00001
scf7180000023970.4582792	3892935	3907335	14401	+	12	ECRY_000459	0.11	Similar to sconB: Probable E3 ubiquitin ligase complex SCF subunit sconB (Talaromyces stipitatus (strain ATCC 10500 / CBS 375.48 / QM 6759 / NRRL 1006) OX=441959)	GO:0005515	IPR001680	PF00400
scf7180000023970.4582792	3931752	3936630	4879	+	3	ECRY_000460	0.06	Similar to WNT7A: Protein Wnt-7a (Pongo pygmaeus OX=9600)	GO:0005102,GO:0005576,GO:0007275,GO:0016055	IPR005817	PF00110
scf7180000023970.4582792	3939137	3951525	12389	-	3	ECRY_000461	0.02	Protein of unknown function
scf7180000023970.4582792	4003257	4007294	4038	+	4	ECRY_000462	0	Similar to Rbbp6: E3 ubiquitin-protein ligase RBBP6 (Mus musculus OX=10090)	GO:0005634,GO:0008270	IPR014891	PF08783
scf7180000023970.4582792	4022093	4027702	5610	+	5	ECRY_000463	0.27	Protein of unknown function
scf7180000023970.4582792	4033731	4047709	13979	-	10	ECRY_000464	0.03	Similar to Poglut1: Protein O-glucosyltransferase 1 (Rattus norvegicus OX=10116)		IPR006598	PF05686
scf7180000023970.4582792	4033804	4037101	3298	+	2	ECRY_000465	0.17	Similar to ox: Cytochrome b-c1 complex subunit 9 (Drosophila melanogaster OX=7227)	GO:0005743,GO:0005750,GO:0006122	IPR008027	PF05365
scf7180000023970.4582792	4049151	4053633	4483	+	5	ECRY_000466	0.31	Similar to cyn-6: Peptidyl-prolyl cis-trans isomerase 6 (Caenorhabditis elegans OX=6239)	GO:0000413,GO:0003755	IPR002130	PF00160
scf7180000023970.4582792	4100354	4101880	1527	-	3	ECRY_000467	0.68	Similar to STK40: Serine/threonine-protein kinase 40 (Bos taurus OX=9913)	GO:0004672,GO:0005524,GO:0006468	IPR000719	PF00069
scf7180000023970.4582792	4103680	4107134	3455	-	8	ECRY_000468	0.29	Similar to STK40: Serine/threonine-protein kinase 40 (Gallus gallus OX=9031)	GO:0004672,GO:0005524,GO:0006468	IPR000719	PF00069
scf7180000023970.4582792	4110109	4113374	3266	+	4	ECRY_000469	0.03	Similar to Mob1b: MOB kinase activator 1B (Mus musculus OX=10090)		IPR005301	PF03637
scf7180000023970.4582792	4113450	4114343	894	-	2	ECRY_000470	0.44	Protein of unknown function
scf7180000023970.4582792	4129516	4133672	4157	-	6	ECRY_000471	0	Similar to itsn1: Intersectin-1 (Xenopus laevis OX=8355)	GO:0005515	IPR001452	PF00018, PF14604
scf7180000023970.4582792	4137013	4138513	1501	-	3	ECRY_000472	0.11	Protein of unknown function
scf7180000023970.4582792	4142851	4152236	9386	+	8	ECRY_000473	0.11	Similar to SLC16A3: Monocarboxylate transporter 3 (Gallus gallus OX=9031)	GO:0016021,GO:0055085	IPR011701	PF07690
scf7180000023970.4582792	4153523	4157167	3645	-	6	ECRY_000474	0.03	Similar to Lasp: LIM and SH3 domain protein Lasp (Drosophila melanogaster OX=7227)		IPR001781	PF00412
scf7180000023970.4582792	4160599	4172450	11852	+	9	ECRY_000475	0.91	Similar to CUBN: Cubilin (Homo sapiens OX=9606)	GO:0005509	IPR000742, IPR001881	PF00008, PF07645
scf7180000023970.4582792	4172876	4206475	33600	+	49	ECRY_000476	0.39	Similar to CUBN: Cubilin (Canis lupus familiaris OX=9615)		IPR000859, IPR024731	PF00431, PF12947
scf7180000023970.4582792	4208094	4210949	2856	+	6	ECRY_000477	0.74	Similar to CUBN: Cubilin (Canis lupus familiaris OX=9615)		IPR000859	PF00431
scf7180000023970.4582792	4215155	4219784	4630	+	9	ECRY_000478	0.88	Similar to Cubn: Cubilin (Mus musculus OX=10090)		IPR000859	PF00431
scf7180000023970.4582792	4219911	4226339	6429	+	8	ECRY_000479	0.44	Similar to CUBN: Cubilin (Canis lupus familiaris OX=9615)		IPR000859	PF00431
scf7180000023970.4582792	4236155	4238657	2503	+	5	ECRY_000480	0.07	Similar to rpl31: 60S ribosomal protein L31 (Paralichthys olivaceus OX=8255)	GO:0003735,GO:0005840,GO:0006412	IPR000054	PF01198
scf7180000023970.4582792	4260818	4269926	9109	-	12	ECRY_000481	0.22	Similar to Chn1: N-chimaerin (Rattus norvegicus OX=10116)	GO:0007165,GO:0035556	IPR000198, IPR000980, IPR002219	PF00017, PF00130, PF00620
scf7180000023970.4582792	4273611	4283529	9919	+	18	ECRY_000482	0.05	Similar to Agps: Alkyldihydroxyacetonephosphate synthase, peroxisomal (Rattus norvegicus OX=10116)	GO:0003824,GO:0016491,GO:0050660,GO:0055114	IPR004113, IPR006094	PF01565, PF02913
scf7180000023970.4582792	4290840	4308901	18062	+	6	ECRY_000483	0.54	Similar to AHNAK: Neuroblast differentiation-associated protein AHNAK (Homo sapiens OX=9606)
scf7180000023970.4582792	4309152	4312600	3449	+	5	ECRY_000484	0.36	Similar to Hspa12a: Heat shock 70 kDa protein 12A (Mus musculus OX=10090)
scf7180000023970.4582792	4359489	4363487	3999	-	5	ECRY_000485	0.04	Similar to Cfap20: Cilia- and flagella-associated protein 20 (Mus musculus OX=10090)		IPR007714	PF05018
scf7180000023970.4582792	4371659	4376567	4909	+	3	ECRY_000486	0.35	Protein of unknown function
scf7180000023970.4582792	4377569	4378843	1275	-	1	ECRY_000487	0.11	Similar to Uncharacterized protein C12orf29 homolog (Rattus norvegicus OX=10116)
scf7180000023970.4582792	4380038	4384812	4775	+	5	ECRY_000488	0.28	Similar to Slc16a14: Monocarboxylate transporter 14 (Mus musculus OX=10090)	GO:0016021,GO:0055085	IPR011701	PF07690
scf7180000023970.4582792	4400217	4405588	5372	+	7	ECRY_000489	0.23	Similar to FAM135A: Protein FAM135A (Pongo abelii OX=9601)		IPR007751	PF05057
scf7180000023970.4582792	4405211	4405283	73	+	1	ECRY_000490		Protein of unknown function
scf7180000023970.4582792	4408896	4412835	3940	-	5	ECRY_000491	0	Similar to edf1: Endothelial differentiation-related factor 1 homolog (Xenopus laevis OX=8355)	GO:0043565	IPR001387, IPR013729	PF01381, PF08523
scf7180000023970.4582792	4432447	4434018	1572	+	3	ECRY_000492	0.35	Similar to cora: Protein 4.1 homolog (Drosophila melanogaster OX=7227)		IPR018980	PF09380
scf7180000023970.4582792	4447462	4449377	1916	-	3	ECRY_000493	0	Protein of unknown function
scf7180000023970.4582792	4453110	4462211	9102	-	8	ECRY_000494	0.33	Similar to nusap1: Nucleolar and spindle-associated protein 1 (Danio rerio OX=7955)	GO:0000226,GO:0000281,GO:0005819,GO:0005874,GO:0040001	IPR026756	PF16006
scf7180000023970.4582792	4456524	4456596	73	-	1	ECRY_000495		Protein of unknown function
scf7180000023970.4582792	4464449	4466640	2192	+	2	ECRY_000496	0.07	Similar to P4HB: Protein disulfide-isomerase (Oryctolagus cuniculus OX=9986)	GO:0045454	IPR013766	PF00085, PF13848
scf7180000023970.4582792	4468981	4485071	16091	+	18	ECRY_000497	0.02	Similar to PRPF3: U4/U6 small nuclear ribonucleoprotein Prp3 (Gallus gallus OX=9031)	GO:0006397	IPR002483, IPR010541, IPR013881	PF01480, PF06544, PF08572
scf7180000023970.4582792	4502682	4512216	9535	-	11	ECRY_000498	0.34	Similar to NUP214: Nuclear pore complex protein Nup214 (Homo sapiens OX=9606)
scf7180000023970.4582792	4513590	4523191	9602	+	11	ECRY_000499	0.12	Similar to Dnaja3: DnaJ homolog subfamily A member 3, mitochondrial (Mus musculus OX=10090)	GO:0031072,GO:0051082	IPR001305, IPR001623, IPR002939	PF00226, PF00684, PF01556
scf7180000023970.4582792	4549428	4552083	2656	+	5	ECRY_000500	0.58	Similar to TIAL1: Nucleolysin TIAR (Homo sapiens OX=9606)	GO:0003676	IPR000504	PF00076
scf7180000023970.4582792	4561893	4563843	1951	-	3	ECRY_000501	0.06	Similar to Sh: Potassium voltage-gated channel protein Shaker (Drosophila melanogaster OX=7227)	GO:0005216,GO:0006811,GO:0016020,GO:0051260,GO:0055085	IPR003131, IPR005821	PF00520, PF02214
scf7180000023970.4582792	4572277	4576496	4220	-	5	ECRY_000502	0	Protein of unknown function
scf7180000023901.4321316	90983	97491	6509	-	11	ECRY_000656	0.26	Similar to trip12: E3 ubiquitin-protein ligase TRIP12 (Danio rerio OX=7955)	GO:0004842	IPR000569	PF00632
scf7180000023901.4321316	98264	116708	18445	-	18	ECRY_000657	0.3	Similar to trip12: E3 ubiquitin-protein ligase TRIP12 (Danio rerio OX=7955)
scf7180000023901.4321316	121003	133258	12256	-	10	ECRY_000658	0.25	Similar to TRIP12: E3 ubiquitin-protein ligase TRIP12 (Homo sapiens OX=9606)
scf7180000023901.4321316	145390	145460	71	-	1	ECRY_000659		Protein of unknown function
scf7180000023901.4321316	145798	162895	17098	+	14	ECRY_000660	0.03	Similar to Antistasin (Hydra vulgaris OX=6087)	GO:0004867	IPR004094	PF02822
scf7180000023901.4321316	199000	209766	10767	+	8	ECRY_000661	0.13	Protein of unknown function
scf7180000023901.4321316	211203	218289	7087	+	7	ECRY_000662	0.15	Similar to GTF3C2: General transcription factor 3C polypeptide 2 (Pongo abelii OX=9601)	GO:0005515	IPR001680	PF00400
scf7180000023901.4321316	243198	247649	4452	+	5	ECRY_000663	0.04	Similar to Dnajb3: DnaJ homolog subfamily B member 3 (Mus musculus OX=10090)
scf7180000023901.4321316	254391	254462	72	+	1	ECRY_000664		Protein of unknown function
scf7180000023901.4321316	266867	279398	12532	-	7	ECRY_000665	0.01	Similar to l(1)G0196: Inositol hexakisphosphate and diphosphoinositol-pentakisphosphate kinase (Drosophila melanogaster OX=7227)
scf7180000023901.4321316	281949	311636	29688	-	23	ECRY_000666	0.18	Similar to l(1)G0196: Inositol hexakisphosphate and diphosphoinositol-pentakisphosphate kinase (Drosophila melanogaster OX=7227)		IPR000560	PF00328
scf7180000023901.4321316	313762	324614	10853	+	10	ECRY_000667	0.08	Similar to MAPKAPK2: MAP kinase-activated protein kinase 2 (Fragment) (Oryctolagus cuniculus OX=9986)	GO:0004672,GO:0005524,GO:0006468	IPR000719	PF00069
scf7180000023901.4321316	356456	362627	6172	-	7	ECRY_000668	0.03	Similar to Naa10: N-alpha-acetyltransferase 10 (Mus musculus OX=10090)		IPR000182	PF00583
scf7180000023901.4321316	357952	358027	76	+	1	ECRY_000669		Protein of unknown function
scf7180000023901.4321316	398324	402717	4394	-	3	ECRY_000670	0.41	Similar to Prickle1: Prickle-like protein 1 (Mus musculus OX=10090)	GO:0008270	IPR001781, IPR010442	PF00412, PF06297
scf7180000023901.4321316	517593	532083	14491	+	12	ECRY_000671	0.17	Similar to SLC6A1: Sodium- and chloride-dependent GABA transporter 1 (Homo sapiens OX=9606)	GO:0005328,GO:0006836,GO:0016021	IPR000175	PF00209
scf7180000023901.4321316	581889	586456	4568	+	4	ECRY_000672	0	Protein of unknown function
scf7180000023901.4321316	588692	603902	15211	-	7	ECRY_000673	0.2	Protein of unknown function
scf7180000023901.4321316	665782	669388	3607	-	4	ECRY_000674	0.05	Similar to Efcab10: EF-hand calcium-binding domain-containing protein 10 (Mus musculus OX=10090)
scf7180000023901.4321316	674202	692852	18651	+	9	ECRY_000675	0.14	Similar to BRAF: Serine/threonine-protein kinase B-raf (Homo sapiens OX=9606)	GO:0007165,GO:0035556	IPR002219, IPR003116	PF00130, PF02196
scf7180000023901.4321316	711464	712972	1509	-	2	ECRY_000676	0.37	Similar to Dusp7: Dual specificity protein phosphatase 7 (Fragment) (Rattus norvegicus OX=10116)	GO:0008138,GO:0016311	IPR000340	PF00782
scf7180000023901.4321316	729332	731858	2527	-	3	ECRY_000677	0.05	Similar to Dusp7: Dual specificity protein phosphatase 7 (Mus musculus OX=10090)	GO:0008138,GO:0016311	IPR000340, IPR001763	PF00581, PF00782
scf7180000023901.4321316	757353	764050	6698	-	8	ECRY_000678	0.07	Similar to SLC35D1: UDP-glucuronic acid/UDP-N-acetylgalactosamine transporter (Homo sapiens OX=9606)		IPR004853	PF03151
scf7180000023901.4321316	768251	773191	4941	+	6	ECRY_000679	0.16	Protein of unknown function		IPR000782	PF02469
scf7180000023901.4321316	774130	784515	10386	+	10	ECRY_000680	0.08	Similar to TGFBI: Transforming growth factor-beta-induced protein ig-h3 (Bos taurus OX=9913)		IPR000782	PF02469
scf7180000023901.4321316	787081	793784	6704	-	5	ECRY_000681	0.05	Similar to tmem56b: Transmembrane protein 56-B (Danio rerio OX=7955)
scf7180000023901.4321316	794872	800760	5889	+	6	ECRY_000682	0.03	Similar to SSR2: Translocon-associated protein subunit beta (Canis lupus familiaris OX=9615)			PF05753
scf7180000023901.4321316	801139	813214	12076	-	12	ECRY_000683	0.13	Similar to SHMT2: Serine hydroxymethyltransferase, mitochondrial (Homo sapiens OX=9606)			PF00464
scf7180000023901.4321316	863150	870601	7452	+	10	ECRY_000684	0.1	Similar to Cnot6l: CCR4-NOT transcription complex subunit 6-like (Mus musculus OX=10090)		IPR005135	PF03372
scf7180000023901.4321316	915776	915844	69	+	1	ECRY_000685		Protein of unknown function
scf7180000023901.4321316	940902	950870	9969	+	3	ECRY_000686	0	Protein of unknown function
scf7180000023901.4321316	951991	957446	5456	-	7	ECRY_000687	0	Protein of unknown function
scf7180000023901.4321316	961870	973935	12066	-	6	ECRY_000688	0	Similar to EPDR1: Mammalian ependymin-related protein 1 (Macaca fascicularis OX=9541)	GO:0005509,GO:0005576,GO:0007160	IPR001299	PF00811
scf7180000023901.4321316	1012624	1015971	3348	+	3	ECRY_000689	0	Protein of unknown function
scf7180000023901.4321316	1020429	1026135	5707	-	7	ECRY_000690	0.28	Similar to TBC1D16: TBC1 domain family member 16 (Homo sapiens OX=9606)		IPR000195	PF00566
scf7180000023901.4321316	1026511	1032759	6249	-	5	ECRY_000691	0.76	Similar to TBC1D16: TBC1 domain family member 16 (Homo sapiens OX=9606)
scf7180000023901.4321316	1179993	1202305	22313	+	12	ECRY_000692	0.2	Similar to Pde1c: Calcium/calmodulin-dependent 3',5'-cyclic nucleotide phosphodiesterase 1 (Drosophila melanogaster OX=7227)	GO:0004114,GO:0007165	IPR002073, IPR013706	PF00233, PF08499
scf7180000023901.4321316	1226589	1231555	4967	+	5	ECRY_000693	0.02	Protein of unknown function
scf7180000023901.4321316	1238959	1248396	9438	-	9	ECRY_000694	0.09	Similar to MIB2: E3 ubiquitin-protein ligase MIB2 (Homo sapiens OX=9606)		IPR020683	PF12796
scf7180000023901.4321316	1252685	1259936	7252	+	5	ECRY_000695	0.07	Similar to PGGT1B: Geranylgeranyl transferase type-1 subunit beta (Bos taurus OX=9913)	GO:0003824	IPR001330	PF00432
scf7180000023901.4321316	1299604	1299678	75	-	1	ECRY_000696		Protein of unknown function
scf7180000023901.4321316	1318252	1341767	23516	+	21	ECRY_000697	0.19	Similar to Efl1: Elongation factor-like GTPase 1 (Mus musculus OX=10090)	GO:0003924,GO:0005525	IPR000640, IPR000795, IPR004161	PF00009, PF00679, PF03144, PF14492
scf7180000023901.4321316	1343961	1351755	7795	-	9	ECRY_000698	0.19	Similar to ppp4c: Serine/threonine-protein phosphatase 4 catalytic subunit (Xenopus tropicalis OX=8364)	GO:0016787	IPR004843	PF00149
scf7180000023901.4321316	1367982	1370870	2889	-	4	ECRY_000699	0.06	Similar to mab21l2: Protein mab-21-like 2 (Xenopus tropicalis OX=8364)		IPR024810	PF03281
scf7180000023901.4321316	1400974	1404140	3167	+	8	ECRY_000700	0.38	Similar to PUF60: Poly(U)-binding-splicing factor PUF60 (Bos taurus OX=9913)	GO:0003676	IPR000504	PF00076
scf7180000023901.4321316	1404512	1408097	3586	+	5	ECRY_000701	0.19	Similar to PUF60: Poly(U)-binding-splicing factor PUF60 (Pongo abelii OX=9601)	GO:0003676	IPR000504	PF00076
scf7180000023901.4321316	1411128	1422929	11802	+	13	ECRY_000702	0.11	Similar to ADD1: Alpha-adducin (Homo sapiens OX=9606)		IPR001303	PF00596
scf7180000023901.4321316	1452534	1454526	1993	+	2	ECRY_000703	0.66	Protein of unknown function
scf7180000023901.4321316	1454636	1455539	904	+	2	ECRY_000704	0.12	Protein of unknown function
scf7180000023901.4321316	1518792	1524106	5315	-	5	ECRY_000705	0.04	Similar to Psmb5: Proteasome subunit beta type-5 (Rattus norvegicus OX=10116)	GO:0004298,GO:0005839,GO:0051603	IPR001353	PF00227
scf7180000023901.4321316	1525491	1527268	1778	+	3	ECRY_000706	0.61	Similar to BRI3: Brain protein I3 (Bos taurus OX=9913)		IPR019317	PF10164
scf7180000023901.4321316	1549442	1556890	7449	-	9	ECRY_000707	0.19	Similar to Iqce: IQ domain-containing protein E (Mus musculus OX=10090)
scf7180000023901.4321316	1591289	1598150	6862	+	5	ECRY_000708	0	Protein of unknown function
scf7180000023901.4321316	1634723	1638158	3436	-	4	ECRY_000709	0.34	Similar to Acnat2: Acyl-coenzyme A amino acid N-acyltransferase 2 (Mus musculus OX=10090)		IPR014940	PF08840
scf7180000023901.4321316	1638437	1638509	73	+	1	ECRY_000710		Protein of unknown function
scf7180000023901.4321316	1640835	1652373	11539	-	5	ECRY_000711	0.41	Similar to Acot3: Acyl-coenzyme A thioesterase 3 (Mus musculus OX=10090)		IPR006862, IPR014940	PF04775, PF08840
scf7180000023901.4321316	1656365	1666334	9970	+	9	ECRY_000712	0.01	Similar to fabG: 3-oxoacyl-[acyl-carrier-protein] reductase FabG (Thermotoga maritima (strain ATCC 43589 / MSB8 / DSM 3109 / JCM 10099) OX=243274)			PF13561
scf7180000023901.4321316	1667055	1669566	2512	-	3	ECRY_000713	0	Similar to IST1: IST1 homolog (Bos taurus OX=9913)	GO:0015031	IPR005061	PF03398
scf7180000023901.4321316	1675061	1704519	29459	-	26	ECRY_000714	0.19	Similar to Slc6a5: Sodium- and chloride-dependent glycine transporter 2 (Rattus norvegicus OX=10116)	GO:0005328,GO:0006836,GO:0016021	IPR000175	PF00209
scf7180000023901.4321316	1742833	1744643	1811	-	2	ECRY_000715	0	Similar to TRIM2: Tripartite motif-containing protein 2 (Homo sapiens OX=9606)	GO:0046872	IPR018957	PF00097
scf7180000023901.4321316	1954569	1959280	4712	-	5	ECRY_000716	0.11	Protein of unknown function
scf7180000023901.4321316	1990514	2008591	18078	-	19	ECRY_000717	0.06	Similar to Rnf40: E3 ubiquitin-protein ligase BRE1B (Rattus norvegicus OX=10116)			PF13920
scf7180000023901.4321316	2012117	2017546	5430	+	6	ECRY_000718	0.02	Similar to RPS19: 40S ribosomal protein S19 (Mya arenaria OX=6604)	GO:0003735,GO:0005840,GO:0006412	IPR001266	PF01090
scf7180000023901.4321316	2032219	2034506	2288	-	3	ECRY_000719	0	Protein of unknown function		IPR019317	PF10164
scf7180000023901.4321316	2045337	2059161	13825	-	7	ECRY_000720	0.31	Similar to PDZD2: PDZ domain-containing protein 2 (Homo sapiens OX=9606)	GO:0005515	IPR001478	PF00595
scf7180000023901.4321316	2069290	2072488	3199	+	4	ECRY_000721	0.11	Similar to hagh: Hydroxyacylglutathione hydrolase, mitochondrial (Danio rerio OX=7955)		IPR001279, IPR032282	PF00753, PF16123
scf7180000023901.4321316	2119583	2124768	5186	-	7	ECRY_000722	0.11	Similar to mapk-15: Mitogen-activated protein kinase 15 (Caenorhabditis elegans OX=6239)	GO:0004672,GO:0005524,GO:0006468	IPR000719	PF00069
scf7180000023901.4321316	2154915	2167038	12124	-	17	ECRY_000723	0.15	Similar to Dmd: Dystrophin (Mus musculus OX=10090)	GO:0005515,GO:0008270	IPR000433, IPR001202, IPR002017, IPR015153, IPR015154	PF00397, PF00435, PF00569, PF09068, PF09069
scf7180000023901.4321316	2197327	2201761	4435	-	6	ECRY_000724	0.07	Similar to DMD: Dystrophin (Sus scrofa OX=9823)
scf7180000023901.4321316	2203704	2225164	21461	-	16	ECRY_000725	0.05	Similar to DMD: Dystrophin (Canis lupus familiaris OX=9615)	GO:0005515	IPR001715, IPR002017	PF00307, PF00435
scf7180000023901.4321316	2261099	2264253	3155	-	4	ECRY_000726	0.36	Similar to Fgd2: FYVE, RhoGEF and PH domain-containing protein 2 (Mus musculus OX=10090)		IPR001849	PF00169
scf7180000023901.4321316	2271213	2280540	9328	-	8	ECRY_000727	0.07	Similar to Fgd3: FYVE, RhoGEF and PH domain-containing protein 3 (Mus musculus OX=10090)	GO:0005089,GO:0035023	IPR000219	PF00621
scf7180000023901.4321316	2365314	2367014	1701	-	2	ECRY_000728	0.2	Similar to 5-HT7: 5-hydroxytryptamine receptor 1 (Drosophila melanogaster OX=7227)	GO:0004930,GO:0007186,GO:0016021	IPR000276	PF00001
scf7180000023901.4321316	2403487	2404023	537	-	1	ECRY_000729	0.2	Similar to 5-HT7: 5-hydroxytryptamine receptor 1 (Drosophila melanogaster OX=7227)	GO:0004930,GO:0007186,GO:0016021	IPR000276	PF00001
scf7180000023901.4321316	2466658	2470782	4125	-	6	ECRY_000730	0.1	Similar to SORBS3: Vinexin (Homo sapiens OX=9606)	GO:0005515	IPR001452	PF00018, PF14604
scf7180000023901.4321316	2486742	2493764	7023	-	3	ECRY_000731	0.12	Similar to Synpo2: Synaptopodin-2 (Mus musculus OX=10090)	GO:0005515	IPR001478	PF00595
scf7180000023901.4321316	2545216	2555297	10082	-	7	ECRY_000732	0	Protein of unknown function
scf7180000023901.4321316	2565897	2568138	2242	+	2	ECRY_000733	0	Similar to htyE: 2-oxoglutarate-dependent dioxygenase htyE (Aspergillus rugulosus OX=41736)	GO:0016491,GO:0055114	IPR005123, IPR026992	PF03171, PF14226
scf7180000023901.4321316	2572642	2574570	1929	-	3	ECRY_000734	0.24	Similar to SNAI2: Zinc finger protein SNAI2 (Bos taurus OX=9913)			PF00096, PF13912
scf7180000023901.4321316	2604715	2612837	8123	-	6	ECRY_000735	0.01	Similar to GH3.8: Probable indole-3-acetic acid-amido synthetase GH3.8 (Oryza sativa subsp. japonica OX=39947)		IPR004993	PF03321
scf7180000023901.4321316	2633496	2642464	8969	-	6	ECRY_000736	0.04	Protein of unknown function	GO:0005892	IPR033438	PF17175
scf7180000023901.4321316	2644180	2650951	6772	+	8	ECRY_000737	0.01	Similar to atg101: Autophagy-related protein 101 (Xenopus tropicalis OX=8364)	GO:0006914	IPR012445	PF07855
scf7180000023901.4321316	2672195	2674395	2201	-	5	ECRY_000738	0.3	Similar to Ctdspl2: CTD small phosphatase-like protein 2 (Rattus norvegicus OX=10116)		IPR004274	PF03031
scf7180000023901.4321316	2675917	2677951	2035	-	3	ECRY_000739	0.85	Similar to CTDSPL2: CTD small phosphatase-like protein 2 (Gallus gallus OX=9031)
scf7180000023901.4321316	2681964	2683963	2000	-	2	ECRY_000740	0.18	Protein of unknown function
scf7180000023901.4321316	2694485	2698567	4083	+	5	ECRY_000741	0.29	Similar to IP6K1: Inositol hexakisphosphate kinase 1 (Homo sapiens OX=9606)	GO:0016301,GO:0032958	IPR005522	PF03770
scf7180000023901.4321316	2727063	2741639	14577	+	17	ECRY_000742	0.14	Similar to PTPRT: Receptor-type tyrosine-protein phosphatase T (Homo sapiens OX=9606)	GO:0004725,GO:0006470	IPR000242	PF00102
scf7180000023901.4321316	2754498	2771827	17330	-	10	ECRY_000743	0.05	Similar to bimG: Serine/threonine-protein phosphatase PP1 (Emericella nidulans (strain FGSC A4 / ATCC 38163 / CBS 112.46 / NRRL 194 / M139) OX=227321)	GO:0016787	IPR004843, IPR031675	PF00149, PF16891
scf7180000023901.4321316	2778558	2782914	4357	+	5	ECRY_000744	0.03	Similar to QPCT: Glutaminyl-peptide cyclotransferase (Homo sapiens OX=9606)		IPR007484	PF04389
scf7180000023901.4321316	2785654	2798510	12857	+	12	ECRY_000745	0.11	Similar to ANKRD13C: Ankyrin repeat domain-containing protein 13C (Homo sapiens OX=9606)		IPR021832	PF11904
scf7180000023901.4321316	2803442	2803514	73	+	1	ECRY_000746		Protein of unknown function
scf7180000023901.4321316	3047023	3052931	5909	+	2	ECRY_000747	0.14	Similar to RYa-R: RYamide receptor (Drosophila melanogaster OX=7227)	GO:0004930,GO:0007186,GO:0016021	IPR000276	PF00001
scf7180000023901.4321316	3060676	3078414	17739	-	17	ECRY_000748	0.07	Similar to Nup107: Nuclear pore complex protein Nup107 (Mus musculus OX=10090)	GO:0005643,GO:0017056	IPR007252	PF04121
scf7180000023901.4321316	3129462	3131060	1599	+	1	ECRY_000749	0.27	Similar to ADRB2: Beta-2 adrenergic receptor (Sus scrofa OX=9823)	GO:0004930,GO:0007186,GO:0016021	IPR000276	PF00001
scf7180000023901.4321316	3146738	3169140	22403	+	20	ECRY_000750	0.37	Similar to ABCA3: ATP-binding cassette sub-family A member 3 (Homo sapiens OX=9606)	GO:0005524,GO:0016887	IPR003439	PF00005, PF12698
scf7180000023901.4321316	3177068	3197884	20817	+	16	ECRY_000751	0.33	Similar to ABCA3: ATP-binding cassette sub-family A member 3 (Homo sapiens OX=9606)	GO:0005524,GO:0016887	IPR003439	PF00005, PF12698
scf7180000023901.4321316	3201804	3207191	5388	+	6	ECRY_000752	0.51	Similar to Abca3: ATP-binding cassette sub-family A member 3 (Mus musculus OX=10090)	GO:0005524,GO:0016887	IPR003439	PF00005
scf7180000023901.4321316	3217073	3228565	11493	+	9	ECRY_000753	0	Similar to VAT1L: Synaptic vesicle membrane protein VAT-1 homolog-like (Homo sapiens OX=9606)	GO:0055114	IPR013154	PF08240, PF13602
scf7180000023901.4321316	3249965	3269010	19046	+	7	ECRY_000754	0.25	Similar to mGluR: Metabotropic glutamate receptor (Drosophila melanogaster OX=7227)	GO:0004930,GO:0007186,GO:0016021	IPR001828, IPR011500, IPR017978	PF00003, PF01094, PF07562
scf7180000023901.4321316	3271963	3283737	11775	+	5	ECRY_000755	0	Similar to PGLS: 6-phosphogluconolactonase (Homo sapiens OX=9606)	GO:0005975	IPR006148	PF01182
scf7180000023901.4321316	3282040	3282112	73	-	1	ECRY_000756		Protein of unknown function
scf7180000023901.4321316	3288462	3291045	2584	-	4	ECRY_000757	0.63	Similar to DUOX2: Dual oxidase 2 (Sus scrofa OX=9823)	GO:0016491,GO:0055114	IPR013112, IPR013121	PF08022, PF08030
scf7180000023901.4321316	3334101	3337764	3664	+	5	ECRY_000758	0.25	Similar to Shf: SH2 domain-containing adapter protein F (Mus musculus OX=10090)		IPR000980	PF00017
scf7180000023901.4321316	3341343	3348630	7288	-	6	ECRY_000759	0.03	Similar to Rpl11: 60S ribosomal protein L11 (Rattus norvegicus OX=10116)		IPR031309, IPR031310	PF00281, PF00673
scf7180000023901.4321316	3357173	3360602	3430	-	4	ECRY_000760	0.07	Similar to Arpc4: Actin-related protein 2/3 complex subunit 4 (Mus musculus OX=10090)	GO:0005885,GO:0015629,GO:0030041,GO:0034314	IPR008384	PF05856
scf7180000023901.4321316	3378743	3382809	4067	+	5	ECRY_000761	0.1	Similar to BRPF1: Peregrin (Homo sapiens OX=9606)		IPR019542	PF10513, PF13831, PF13832
scf7180000023901.4321316	3383766	3392517	8752	+	9	ECRY_000762	0.21	Similar to Brpf1: Peregrin (Mus musculus OX=10090)
scf7180000023901.4321316	3397677	3407736	10060	+	6	ECRY_000763	0.11	Protein of unknown function
scf7180000023901.4321316	3406421	3406491	71	-	1	ECRY_000764		Protein of unknown function
scf7180000023901.4321316	3419403	3438918	19516	-	10	ECRY_000765	0.05	Similar to PSAT1: Phosphoserine aminotransferase (Homo sapiens OX=9606)		IPR000192	PF00266
scf7180000023901.4321316	3488451	3488522	72	-	1	ECRY_000766		Protein of unknown function
scf7180000023901.4321316	3509586	3513566	3981	+	6	ECRY_000767	0.04	Protein of unknown function	GO:0016021	IPR010560	PF06583
scf7180000023901.4321316	3541659	3547802	6144	-	9	ECRY_000768	0.1	Similar to Pip5k1a: Phosphatidylinositol 4-phosphate 5-kinase type-1 alpha (Mus musculus OX=10090)	GO:0016307,GO:0046488	IPR002498	PF01504
scf7180000023901.4321316	3576740	3580750	4011	+	5	ECRY_000769	0.06	Similar to cfap20: Cilia- and flagella-associated protein 20 (Danio rerio OX=7955)		IPR007714	PF05018
scf7180000023901.4321316	3584420	3594603	10184	-	10	ECRY_000770	0.27	Similar to DNAJA2: DnaJ homolog subfamily A member 2 (Bos taurus OX=9913)	GO:0031072,GO:0051082	IPR001305, IPR001623, IPR002939	PF00226, PF00684, PF01556
scf7180000023901.4321316	3625766	3632596	6831	-	5	ECRY_000771	0.05	Similar to Nr1d1: Nuclear receptor subfamily 1 group D member 1 (Mus musculus OX=10090)		IPR000536	PF00104
scf7180000023901.4321316	3755866	3759910	4045	+	4	ECRY_000772	0.03	Protein of unknown function
scf7180000023901.4321316	3844343	3846248	1906	-	2	ECRY_000773	0.35	Similar to ERG: Transcriptional regulator ERG homolog (Fragment) (Lytechinus variegatus OX=7654)	GO:0003700,GO:0006355,GO:0043565	IPR000418	PF00178
scf7180000023901.4321316	3854508	3857872	3365	-	4	ECRY_000774	0.16	Protein of unknown function
scf7180000023901.4321316	3926582	3946968	20387	+	10	ECRY_000775	0.16	Similar to GRM8: Metabotropic glutamate receptor 8 (Homo sapiens OX=9606)	GO:0004930,GO:0007186,GO:0016021	IPR001828, IPR011500, IPR017978	PF00003, PF01094, PF07562
scf7180000023901.4321316	3985949	3994291	8343	-	7	ECRY_000776	0.09	Similar to ZDHHC2: Palmitoyltransferase ZDHHC2 (Homo sapiens OX=9606)		IPR001594	PF01529
scf7180000023901.4321316	3996335	4010850	14516	-	15	ECRY_000777	0.06	Similar to Kars: Lysine--tRNA ligase (Mus musculus OX=10090)	GO:0000166,GO:0003676,GO:0004812,GO:0005524,GO:0006418	IPR004364, IPR004365	PF00152, PF01336
scf7180000023901.4321316	4005709	4005781	73	+	1	ECRY_000778		Protein of unknown function
scf7180000023901.4321316	4043365	4049441	6077	-	4	ECRY_000779	0.01	Similar to ATG8F: Autophagy-related protein 8f (Arabidopsis thaliana OX=3702)		IPR004241	PF02991
scf7180000023901.4321316	4053933	4059417	5485	-	7	ECRY_000780	0.16	Similar to fam161a: Protein FAM161A (Xenopus tropicalis OX=8364)		IPR019579	PF10595
scf7180000023901.4321316	4066137	4069592	3456	+	3	ECRY_000781	0.2	Similar to Tssk4: Testis-specific serine/threonine-protein kinase 4 (Mus musculus OX=10090)	GO:0004672,GO:0005524,GO:0006468	IPR000719	PF00069
scf7180000024022.4065599	68825	78902	10078	+	11	ECRY_006028	0.05	Similar to CLK2: Dual specificity protein kinase CLK2 (Homo sapiens OX=9606)	GO:0004672,GO:0005524,GO:0006468	IPR000719	PF00069
scf7180000024022.4065599	121950	136033	14084	-	14	ECRY_006029	0.06	Similar to DDX21: Nucleolar RNA helicase 2 (Homo sapiens OX=9606)	GO:0003676,GO:0003723,GO:0004386,GO:0005524,GO:0005634	IPR001650, IPR011545, IPR012562	PF00270, PF00271, PF08152
scf7180000024022.4065599	141257	148283	7027	+	6	ECRY_006030	0	Similar to TRAPPC5: Trafficking protein particle complex subunit 5 (Gallus gallus OX=9031)		IPR007194	PF04051
scf7180000024022.4065599	149788	159679	9892	-	8	ECRY_006031	0.08	Protein of unknown function		IPR007272	PF04143
scf7180000024022.4065599	164100	180547	16448	+	17	ECRY_006032	0	Similar to SRP72: Signal recognition particle subunit SRP72 (Homo sapiens OX=9606)	GO:0005515,GO:0006614,GO:0008312,GO:0048500	IPR013699, IPR019734, IPR031545	PF08492, PF13181, PF17004
scf7180000024022.4065599	185440	199813	14374	-	7	ECRY_006033	0	Similar to DOK5: Docking protein 5 (Homo sapiens OX=9606)		IPR001849, IPR002404	PF00169, PF02174
scf7180000024022.4065599	217704	220858	3155	+	4	ECRY_006034	0	Protein of unknown function
scf7180000024022.4065599	223251	225328	2078	+	2	ECRY_006035	0.17	Protein of unknown function
scf7180000024022.4065599	225038	226120	1083	-	2	ECRY_006036	0.2	Protein of unknown function
scf7180000024022.4065599	233656	252391	18736	+	15	ECRY_006037	0.16	Similar to GALNS: N-acetylgalactosamine-6-sulfatase (Homo sapiens OX=9606)	GO:0008152,GO:0008484	IPR000917	PF00884
scf7180000024022.4065599	263003	273914	10912	-	8	ECRY_006038	0.07	Similar to Pex5: Peroxisomal targeting signal 1 receptor (Rattus norvegicus OX=10116)	GO:0005515	IPR019734	PF13181, PF13432
scf7180000024022.4065599	275335	276015	681	+	4	ECRY_006039	0.69	Protein of unknown function
scf7180000024022.4065599	276633	285344	8712	-	8	ECRY_006040	0.84	Similar to PEX5: Peroxisomal targeting signal 1 receptor (Cricetulus griseus OX=10029)
scf7180000024022.4065599	290323	298193	7871	+	8	ECRY_006041	0.01	Similar to TMEM185B: Transmembrane protein 185B (Bos taurus OX=9913)		IPR019396	PF10269
scf7180000024022.4065599	303205	308845	5641	-	4	ECRY_006042	0.17	Similar to nAChRalpha1: Acetylcholine receptor subunit alpha-like 1 (Drosophila melanogaster OX=7227)	GO:0005230,GO:0006811,GO:0016021	IPR006029, IPR006202	PF02931, PF02932
scf7180000024022.4065599	328973	331837	2865	-	3	ECRY_006043	0	Protein of unknown function
scf7180000024022.4065599	332262	346831	14570	-	13	ECRY_006044	0.16	Similar to CDH23: Cadherin-23 (Homo sapiens OX=9606)	GO:0005509,GO:0007156,GO:0016020	IPR002126	PF00028
scf7180000024022.4065599	350673	381764	31092	-	25	ECRY_006045	0.32	Similar to Cdh23: Cadherin-23 (Mus musculus OX=10090)	GO:0005509,GO:0007156,GO:0016020	IPR002126	PF00028
scf7180000024022.4065599	401526	407989	6464	-	7	ECRY_006046	0.39	Similar to ETS-2: Protein C-ets-2 (Fragment) (Lytechinus variegatus OX=7654)	GO:0003700,GO:0005634,GO:0006355,GO:0043565	IPR000418, IPR003118	PF00178, PF02198
scf7180000024022.4065599	448843	468780	19938	-	10	ECRY_006047	0.05	Similar to Phenylalanine ammonia-lyase 2 (Lithospermum erythrorhizon OX=34254)		IPR001106	PF00221
scf7180000024022.4065599	488728	491213	2486	+	6	ECRY_006048	0.76	Similar to PDK1: [Pyruvate dehydrogenase (acetyl-transferring)] kinase isozyme 1, mitochondrial (Homo sapiens OX=9606)		IPR018955	PF10436
scf7180000024022.4065599	491888	500623	8736	+	8	ECRY_006049	0.15	Similar to Pdk: [Pyruvate dehydrogenase (acetyl-transferring)] kinase, mitochondrial (Drosophila melanogaster OX=7227)		IPR003594, IPR018955	PF02518, PF10436
scf7180000024022.4065599	534481	539428	4948	+	5	ECRY_006050	0.05	Protein of unknown function	GO:0034315,GO:0035650,GO:0048203,GO:1900025,GO:2000146	IPR031483	PF15745
scf7180000024022.4065599	544344	553373	9030	-	4	ECRY_006051	0.15	Protein of unknown function
scf7180000024022.4065599	554092	558638	4547	-	4	ECRY_006052	0.02	Similar to pax2a: Paired box protein Pax-2a (Danio rerio OX=7955)	GO:0003677,GO:0006355	IPR001523	PF00292
scf7180000024022.4065599	568968	571173	2206	-	2	ECRY_006053	0.1	Protein of unknown function
scf7180000024022.4065599	590478	595232	4755	-	4	ECRY_006054	0.28	Protein of unknown function
scf7180000024022.4065599	596359	609596	13238	-	12	ECRY_006055	0	Similar to cops3: COP9 signalosome complex subunit 3 (Danio rerio OX=7955)		IPR000717	PF01399
scf7180000024022.4065599	666426	673011	6586	+	6	ECRY_006056	0.12	Protein of unknown function
scf7180000024022.4065599	681390	704598	23209	+	20	ECRY_006057	0.31	Similar to QRICH2: Glutamine-rich protein 2 (Homo sapiens OX=9606)		IPR032013	PF16043
scf7180000024022.4065599	706580	718285	11706	+	6	ECRY_006058	0.02	Similar to Uncharacterized protein C11orf70 homolog (Rattus norvegicus OX=10116)		IPR029416	PF14926
scf7180000024022.4065599	735884	738711	2828	-	2	ECRY_006059	0.62	Protein of unknown function
scf7180000024022.4065599	778673	778745	73	-	1	ECRY_006060		Protein of unknown function
scf7180000024022.4065599	791986	819412	27427	+	20	ECRY_006061	0.36	Similar to Wwp1: NEDD4-like E3 ubiquitin-protein ligase WWP1 (Mus musculus OX=10090)	GO:0004842,GO:0005515	IPR000008, IPR000569, IPR001202	PF00168, PF00397, PF00632
scf7180000024022.4065599	826657	831780	5124	-	7	ECRY_006062	0.12	Similar to THAP2: THAP domain-containing protein 2 (Homo sapiens OX=9606)	GO:0003676	IPR006612	PF05485
scf7180000024022.4065599	833399	843170	9772	+	12	ECRY_006063	0	Similar to BBS4: Bardet-Biedl syndrome 4 protein (Homo sapiens OX=9606)	GO:0005515	IPR001440, IPR019734	PF00515, PF13181, PF13414
scf7180000024022.4065599	843812	855046	11235	-	11	ECRY_006064	0.02	Similar to Wdr45: WD repeat domain phosphoinositide-interacting protein 4 (Mus musculus OX=10090)	GO:0005515	IPR001680	PF00400
scf7180000024022.4065599	863590	863661	72	+	1	ECRY_006065		Protein of unknown function
scf7180000024022.4065599	888928	893752	4825	-	7	ECRY_006066	0.14	Similar to ube2z: Ubiquitin-conjugating enzyme E2 Z (Danio rerio OX=7955)		IPR000608	PF00179
scf7180000024022.4065599	909949	914545	4597	+	5	ECRY_006067	0.22	Similar to THAP4: THAP domain-containing protein 4 (Bos taurus OX=9913)	GO:0003676	IPR006612	PF05485
scf7180000024022.4065599	920887	923978	3092	+	5	ECRY_006068	0.12	Similar to ZNF665: Zinc finger protein 665 (Homo sapiens OX=9606)			PF00096, PF13912
scf7180000024022.4065599	926847	942331	15485	-	21	ECRY_006069	0.05	Similar to Npepps: Puromycin-sensitive aminopeptidase (Mus musculus OX=10090)	GO:0008237,GO:0008270	IPR014782, IPR024571	PF01433, PF11838
scf7180000024022.4065599	995892	995963	72	+	1	ECRY_006070		Protein of unknown function
scf7180000024022.4065599	1017964	1018055	92	-	2	ECRY_006071		Protein of unknown function
scf7180000024022.4065599	1028295	1037672	9378	+	5	ECRY_006072	0.34	Similar to Ras-related protein O-Krev (Diplobatis ommata OX=1870830)	GO:0003924,GO:0005525	IPR001806	PF00071
scf7180000024022.4065599	1042473	1047437	4965	+	5	ECRY_006073	0	Similar to Tctex1d2: Tctex1 domain-containing protein 2 (Mus musculus OX=10090)		IPR005334	PF03645
scf7180000024022.4065599	1074891	1085885	10995	-	12	ECRY_006074	0.05	Similar to UTP15: U3 small nucleolar RNA-associated protein 15 homolog (Gallus gallus OX=9031)	GO:0005515,GO:0005730,GO:0006364	IPR001680, IPR018983	PF00400, PF09384
scf7180000024022.4065599	1115386	1119833	4448	-	4	ECRY_006075	0.12	Similar to Atp6v0e1: V-type proton ATPase subunit e 1 (Rattus norvegicus OX=10116)	GO:0015078,GO:0015991,GO:0033179	IPR008389	PF05493
scf7180000024022.4065599	1124360	1128743	4384	+	4	ECRY_006076	0.18	Similar to tmem106b: Transmembrane protein 106B (Danio rerio OX=7955)		IPR009790	PF07092
scf7180000024022.4065599	1128770	1130280	1511	+	4	ECRY_006077	0.55	Protein of unknown function
scf7180000024022.4065599	1138601	1146638	8038	-	7	ECRY_006078	0.01	Similar to SNAPC1: snRNA-activating protein complex subunit 1 (Homo sapiens OX=9606)		IPR019188	PF09808
scf7180000024022.4065599	1146961	1148776	1816	+	2	ECRY_006079	0.04	Similar to mrpl54: 39S ribosomal protein L54, mitochondrial (Danio rerio OX=7955)		IPR013870	PF08561
scf7180000024022.4065599	1148661	1148735	75	-	1	ECRY_006080		Protein of unknown function
scf7180000024022.4065599	1167289	1177741	10453	+	12	ECRY_006081	0.35	Similar to med15: Mediator of RNA polymerase II transcription subunit 15 (Xenopus laevis OX=8355)	GO:0001104,GO:0006357,GO:0016592	IPR019087	PF09606
scf7180000024022.4065599	1227293	1241716	14424	+	10	ECRY_006082	0.16	Similar to PF14_0175: Protein PF14_0175 (Plasmodium falciparum (isolate 3D7) OX=36329)
scf7180000024022.4065599	1287028	1287513	486	+	1	ECRY_006083	0.24	Similar to Gastrula zinc finger protein XlCGF26.1 (Fragment) (Xenopus laevis OX=8355)			PF00096, PF13909
scf7180000024022.4065599	1319830	1324221	4392	+	6	ECRY_006084	0	Similar to Chymotrypsin-like serine proteinase (Haliotis rufescens OX=6454)	GO:0004252,GO:0006508	IPR001254	PF00089
scf7180000024022.4065599	1328403	1333994	5592	+	6	ECRY_006085	0.05	Similar to Chymotrypsinogen B (Bos taurus OX=9913)	GO:0004252,GO:0006508	IPR001254	PF00089
scf7180000024022.4065599	1364474	1371635	7162	+	6	ECRY_006086	0.21	Protein of unknown function
scf7180000024022.4065599	1371961	1372052	92	+	2	ECRY_006087		Protein of unknown function
scf7180000024022.4065599	1377440	1381164	3725	+	4	ECRY_006088	0.06	Similar to slc44a4: Choline transporter-like protein 4 (Xenopus laevis OX=8355)		IPR007603	PF04515
scf7180000024022.4065599	1379197	1384199	5003	-	5	ECRY_006089	0.44	Similar to ZFP28: Zinc finger protein 28 homolog (Homo sapiens OX=9606)			PF00096
scf7180000024022.4065599	1385368	1393537	8170	+	8	ECRY_006090	0	Similar to slc44a4: Choline transporter-like protein 4 (Danio rerio OX=7955)		IPR007603	PF04515
scf7180000024022.4065599	1394759	1405591	10833	-	4	ECRY_006091	0.21	Similar to gly-3: Polypeptide N-acetylgalactosaminyltransferase 3 (Caenorhabditis elegans OX=6239)		IPR001173, IPR027791	PF00535, PF02709
scf7180000024022.4065599	1409995	1414141	4147	+	4	ECRY_006092	0	Similar to Pigx: Phosphatidylinositol-glycan biosynthesis class X protein (Rattus norvegicus OX=10116)	GO:0005789,GO:0006506	IPR013233	PF08320
scf7180000024022.4065599	1415116	1424108	8993	-	13	ECRY_006093	0.31	Similar to BPTF: Nucleosome-remodeling factor subunit BPTF (Homo sapiens OX=9606)	GO:0005515	IPR001487, IPR019787	PF00439, PF00628
scf7180000024022.4065599	1424136	1435632	11497	-	12	ECRY_006094	0.28	Similar to BPTF: Nucleosome-remodeling factor subunit BPTF (Homo sapiens OX=9606)		IPR018501, IPR019787, IPR028941, IPR028942	PF00628, PF02791, PF15612, PF15613
scf7180000024022.4065599	1498118	1503875	5758	-	5	ECRY_006095	0	Similar to RIIAD1: RIIa domain-containing protein 1 (Homo sapiens OX=9606)
scf7180000024022.4065599	1535069	1538160	3092	+	5	ECRY_006096	0.19	Similar to ftt-2: 14-3-3-like protein 2 (Caenorhabditis elegans OX=6239)		IPR023410	PF00244
scf7180000024022.4065599	1623287	1624363	1077	-	3	ECRY_006097	0.16	Similar to rho1: GTP-binding protein rho1 (Schizosaccharomyces pombe (strain 972 / ATCC 24843) OX=284812)	GO:0003924,GO:0005525	IPR001806	PF00071
scf7180000024022.4065599	1638194	1647804	9611	-	14	ECRY_006098	0.24	Similar to Slc9a2: Sodium/hydrogen exchanger 2 (Rattus norvegicus OX=10116)	GO:0006812,GO:0015299,GO:0016021,GO:0055085	IPR006153	PF00999
scf7180000024022.4065599	1655646	1664115	8470	-	10	ECRY_006099	0.15	Similar to yif1b: Protein YIF1B (Xenopus tropicalis OX=8364)		IPR005578	PF03878
scf7180000024022.4065599	1666217	1670207	3991	+	3	ECRY_006100	0	Similar to Ccdc189: Coiled-coil domain-containing protein 189 (Mus musculus OX=10090)		IPR032727	PF14769
scf7180000024022.4065599	1671594	1677855	6262	-	4	ECRY_006101	0.82	Similar to Adora2a: Adenosine receptor A2a (Rattus norvegicus OX=10116)	GO:0004930,GO:0007186,GO:0016021	IPR000276	PF00001
scf7180000024022.4065599	1678738	1679079	342	-	1	ECRY_006102	0.52	Similar to ADORA3: Adenosine receptor A3 (Canis lupus familiaris OX=9615)	GO:0004930,GO:0007186,GO:0016021	IPR000276	PF00001
scf7180000024022.4065599	1683646	1688932	5287	-	3	ECRY_006103	0.19	Similar to htr1aa: 5-hydroxytryptamine receptor 1A-alpha (Takifugu rubripes OX=31033)	GO:0004930,GO:0007186,GO:0016021	IPR000276	PF00001
scf7180000024022.4065599	1698899	1699255	357	-	1	ECRY_006104	0.54	Similar to ADORA3: Adenosine receptor A3 (Canis lupus familiaris OX=9615)	GO:0004930,GO:0007186,GO:0016021	IPR000276	PF00001
scf7180000024022.4065599	1709024	1709362	339	-	1	ECRY_006105	0.54	Similar to ADORA3: Adenosine receptor A3 (Canis lupus familiaris OX=9615)	GO:0004930,GO:0007186,GO:0016021	IPR000276	PF00001
scf7180000024022.4065599	1757576	1773640	16065	+	13	ECRY_006106	0.06	Similar to Pmpca: Mitochondrial-processing peptidase subunit alpha (Mus musculus OX=10090)		IPR007863, IPR011765	PF00675, PF05193
scf7180000024022.4065599	1789894	1789965	72	-	1	ECRY_006107		Protein of unknown function
scf7180000024022.4065599	1846918	1847932	1015	-	2	ECRY_006108	0.16	Protein of unknown function
scf7180000024022.4065599	1849186	1852695	3510	-	4	ECRY_006109	0.7	Protein of unknown function
scf7180000024022.4065599	1853206	1856658	3453	+	4	ECRY_006110	0.43	Similar to SMARCC2: SWI/SNF complex subunit SMARCC2 (Homo sapiens OX=9606)		IPR032450	PF16496
scf7180000024022.4065599	1856999	1859311	2313	+	4	ECRY_006111	0.67	Similar to Smarcc2: SWI/SNF complex subunit SMARCC2 (Mus musculus OX=10090)		IPR032450	PF16496
scf7180000024022.4065599	1859331	1872777	13447	+	17	ECRY_006112	0.27	Similar to Smarcc2: SWI/SNF complex subunit SMARCC2 (Mus musculus OX=10090)	GO:0005515	IPR001005, IPR007526, IPR032448, IPR032450, IPR032451	PF00249, PF04433, PF16495, PF16496, PF16498
scf7180000023746.4027801	636	6601	5966	+	4	ECRY_001039	0.21	Similar to tmem45b: Transmembrane protein 45B (Xenopus laevis OX=8355)		IPR006904	PF04819
scf7180000023746.4027801	10807	17508	6702	-	6	ECRY_001040	0.19	Similar to SYT7: Synaptotagmin-7 (Homo sapiens OX=9606)		IPR000008	PF00168
scf7180000023746.4027801	55386	159976	104591	+	79	ECRY_001041	0.11	Similar to Dnah5: Dynein heavy chain 5, axonemal (Mus musculus OX=10090)	GO:0003777,GO:0005524,GO:0007018,GO:0016887,GO:0030286	IPR004273, IPR011704, IPR013594, IPR013602, IPR024317, IPR024743, IPR035699, IPR035706	PF03028, PF07728, PF08385, PF08393, PF12774, PF12775, PF12777, PF12780, PF12781
scf7180000023746.4027801	195204	207634	12431	+	13	ECRY_001042	0.02	Similar to ZPR1: Zinc finger protein ZPR1 (Homo sapiens OX=9606)	GO:0008270	IPR004457	PF03367
scf7180000023746.4027801	263792	281687	17896	-	13	ECRY_001043	0.1	Similar to GUSB: Beta-glucuronidase (Felis catus OX=9685)	GO:0004553,GO:0005975	IPR006103, IPR006104	PF02836, PF02837
scf7180000023746.4027801	297517	319415	21899	+	14	ECRY_001044	0.05	Similar to EGF1: Fibropellin-1 (Strongylocentrotus purpuratus OX=7668)	GO:0005576,GO:0006030,GO:0008061	IPR000742, IPR002035, IPR002557	PF00008, PF00092, PF01607
scf7180000023746.4027801	334092	344667	10576	+	8	ECRY_001045	0.01	Similar to Notch2: Neurogenic locus notch homolog protein 2 (Rattus norvegicus OX=10116)		IPR000742	PF00008
scf7180000023746.4027801	354592	371554	16963	+	8	ECRY_001046	0	Similar to yajO: Uncharacterized oxidoreductase YajO (Escherichia coli (strain K12) OX=83333)		IPR023210	PF00248
scf7180000023746.4027801	398850	400074	1225	-	2	ECRY_001047	0.07	Protein of unknown function
scf7180000023746.4027801	408526	417066	8541	-	7	ECRY_001048	0.79	Similar to Npr2: Atrial natriuretic peptide receptor 2 (Mus musculus OX=10090)	GO:0004672,GO:0006468,GO:0009190,GO:0016849,GO:0035556	IPR001054, IPR001245	PF00211, PF07714
scf7180000023746.4027801	421008	441747	20740	+	8	ECRY_001049	0.02	Similar to N: Neurogenic locus Notch protein (Drosophila melanogaster OX=7227)		IPR000742, IPR013032	PF00008, PF12661
scf7180000023746.4027801	464855	464924	70	-	1	ECRY_001050		Protein of unknown function
scf7180000023746.4027801	648452	656789	8338	+	6	ECRY_001051	0	Similar to 50 kDa hatching enzyme (Hemicentrotus pulcherrimus OX=7650)	GO:0004222,GO:0006508,GO:0008270,GO:0031012	IPR001818, IPR002477	PF00413, PF01471
scf7180000023746.4027801	662125	671297	9173	-	9	ECRY_001052	0.1	Similar to SLC6A7: Sodium-dependent proline transporter (Homo sapiens OX=9606)	GO:0005328,GO:0006836,GO:0016021	IPR000175	PF00209
scf7180000023746.4027801	676849	679868	3020	+	2	ECRY_001053	0.01	Similar to Tmem86a: Lysoplasmalogenase-like protein TMEM86A (Mus musculus OX=10090)	GO:0016021	IPR012506	PF07947
scf7180000023746.4027801	707837	712375	4539	-	4	ECRY_001054	0.58	Similar to Abhd18: Protein ABHD18 (Rattus norvegicus OX=10116)		IPR019149	PF09752
scf7180000023746.4027801	715074	719572	4499	-	5	ECRY_001055	0.43	Similar to Abhd18: Protein ABHD18 (Rattus norvegicus OX=10116)		IPR019149	PF09752
scf7180000023746.4027801	788043	792222	4180	+	6	ECRY_001056	0.41	Similar to ovo: Transcriptional regulator ovo (Drosophila melanogaster OX=7227)			PF00096
scf7180000023746.4027801	862952	863024	73	-	1	ECRY_001057		Protein of unknown function
scf7180000023746.4027801	891670	908090	16421	+	6	ECRY_001058	0.07	Protein of unknown function
scf7180000023746.4027801	911890	912508	619	+	2	ECRY_001059	0.31	Protein of unknown function
scf7180000023746.4027801	915244	915314	71	-	1	ECRY_001060		Protein of unknown function
scf7180000023746.4027801	916092	916163	72	+	1	ECRY_001061		Protein of unknown function
scf7180000023746.4027801	918132	925640	7509	-	9	ECRY_001062	0.01	Similar to EIF2S2: Eukaryotic translation initiation factor 2 subunit 2 (Oryctolagus cuniculus OX=9986)	GO:0003743,GO:0006413	IPR002735	PF01873
scf7180000023746.4027801	955342	957932	2591	+	2	ECRY_001063	0.02	Protein of unknown function
scf7180000023746.4027801	963445	975349	11905	-	10	ECRY_001064	0.15	Protein of unknown function
scf7180000023746.4027801	1013362	1014228	867	+	1	ECRY_001065	0.09	Similar to Mrpl28: 39S ribosomal protein L28, mitochondrial (Mus musculus OX=10090)
scf7180000023746.4027801	1015255	1023305	8051	-	6	ECRY_001066	0	Similar to HSDL2: Hydroxysteroid dehydrogenase-like protein 2 (Bos taurus OX=9913)		IPR002347	PF00106
scf7180000023746.4027801	1060771	1078583	17813	-	15	ECRY_001067	0	Similar to Rtf1: RNA polymerase-associated protein RTF1 homolog (Mus musculus OX=10090)	GO:0003677	IPR004343	PF03126
scf7180000023746.4027801	1116690	1121887	5198	+	4	ECRY_001068	0	Similar to TPPP2: Tubulin polymerization-promoting protein family member 2 (Bos taurus OX=9913)		IPR008907	PF05517
scf7180000023746.4027801	1121866	1139804	17939	-	12	ECRY_001069	0.52	Similar to DDO: D-aspartate oxidase (Sus scrofa OX=9823)	GO:0016491,GO:0055114	IPR006076	PF01266
scf7180000023746.4027801	1145004	1166833	21830	+	19	ECRY_001070	0.21	Similar to bop1: Ribosome biogenesis protein bop1 (Danio rerio OX=7955)	GO:0005515,GO:0006364	IPR001680, IPR012953	PF00400, PF08145
scf7180000023746.4027801	1167248	1193139	25892	-	13	ECRY_001071	0.03	Similar to Pde4c: cAMP-specific 3',5'-cyclic phosphodiesterase 4C (Mus musculus OX=10090)	GO:0004114,GO:0007165	IPR002073	PF00233
scf7180000023746.4027801	1241630	1264488	22859	+	17	ECRY_001072	0.27	Similar to SCP2: Non-specific lipid-transfer protein (Fragment) (Gallus gallus OX=9031)	GO:0008152,GO:0016747	IPR003033, IPR020616, IPR020617	PF00108, PF02036, PF02803
scf7180000023746.4027801	1266400	1268504	2105	+	5	ECRY_001073	0.67	Protein of unknown function
scf7180000023746.4027801	1269827	1276363	6537	+	4	ECRY_001074	0.37	Similar to SCP2: Non-specific lipid-transfer protein (Bos taurus OX=9913)		IPR003033	PF02036
scf7180000023746.4027801	1285751	1287637	1887	+	2	ECRY_001075	0.03	Protein of unknown function
scf7180000023746.4027801	1390438	1398606	8169	+	8	ECRY_001076	0.03	Protein of unknown function		IPR001304	PF00059
scf7180000023746.4027801	1400195	1406900	6706	-	8	ECRY_001077	0.01	Similar to ADAL: Adenosine deaminase-like protein (Bos taurus OX=9913)	GO:0019239	IPR001365	PF00962
scf7180000023746.4027801	1421796	1433889	12094	-	12	ECRY_001078	0.11	Similar to MFSD14A: Hippocampus abundant transcript 1 protein (Homo sapiens OX=9606)	GO:0016021,GO:0055085	IPR011701	PF07690
scf7180000023746.4027801	1450725	1468598	17874	-	20	ECRY_001079	0.39	Similar to Cwh43: PGAP2-interacting protein (Mus musculus OX=10090)
scf7180000023746.4027801	1452656	1452724	69	+	1	ECRY_001080		Protein of unknown function
scf7180000023746.4027801	1469753	1469876	124	-	2	ECRY_001081	0.46	Protein of unknown function
scf7180000023746.4027801	1472642	1502251	29610	+	15	ECRY_001082	0.25	Similar to pitrm1: Presequence protease, mitochondrial (Danio rerio OX=7955)		IPR007863, IPR011765	PF00675, PF05193
scf7180000023746.4027801	1486203	1486272	70	-	1	ECRY_001083		Protein of unknown function
scf7180000023746.4027801	1505220	1510500	5281	-	5	ECRY_001084	0.12	Similar to Hil: Hillarin (Drosophila melanogaster OX=7227)
scf7180000023746.4027801	1519979	1523629	3651	-	5	ECRY_001085	0.03	Protein of unknown function
scf7180000023746.4027801	1524820	1529838	5019	-	3	ECRY_001086	0.04	Protein of unknown function		IPR001781	PF00412
scf7180000023746.4027801	1549424	1552059	2636	+	2	ECRY_001087	0.48	Similar to mao: Amine oxidase [flavin-containing] (Danio rerio OX=7955)			PF13450
scf7180000023746.4027801	1555304	1559629	4326	+	4	ECRY_001088	0.27	Similar to MAOA: Amine oxidase [flavin-containing] A (Equus caballus OX=9796)	GO:0016491,GO:0055114	IPR002937	PF01593
scf7180000023746.4027801	1582051	1599323	17273	+	10	ECRY_001089	0	Protein of unknown function		IPR035234	PF17517
scf7180000023746.4027801	1588433	1588505	73	+	1	ECRY_001090		Protein of unknown function
scf7180000023746.4027801	1602771	1605524	2754	-	4	ECRY_001091	0.8	Protein of unknown function
scf7180000023746.4027801	1608706	1612569	3864	-	3	ECRY_001092	0.45	Protein of unknown function
scf7180000023746.4027801	1615162	1631981	16820	+	13	ECRY_001093	0.1	Similar to Nek4: Serine/threonine-protein kinase Nek4 (Mus musculus OX=10090)	GO:0004672,GO:0005524,GO:0006468	IPR000719	PF00069
scf7180000023746.4027801	1637282	1640092	2811	-	3	ECRY_001094	0.06	Protein of unknown function		IPR017980	PF05522
scf7180000023746.4027801	1643653	1649504	5852	-	6	ECRY_001095	0	Protein of unknown function		IPR017980	PF05522
scf7180000023746.4027801	1664775	1666183	1409	-	2	ECRY_001096	0.14	Similar to Dll: Homeotic protein distal-less (Drosophila melanogaster OX=7227)	GO:0003677	IPR001356	PF00046
scf7180000023746.4027801	1724179	1731127	6949	+	6	ECRY_001097	0.06	Similar to Aqp4: Aquaporin-4 (Mus musculus OX=10090)	GO:0015267,GO:0016020,GO:0055085	IPR000425	PF00230
scf7180000023746.4027801	1738892	1749797	10906	-	8	ECRY_001098	0	Similar to RSPH3: Radial spoke head protein 3 homolog (Homo sapiens OX=9606)		IPR009290	PF06098
scf7180000023746.4027801	1776054	1786631	10578	+	13	ECRY_001099	0.22	Protein of unknown function
scf7180000023746.4027801	1789746	1797445	7700	+	5	ECRY_001100	0.09	Similar to SRD5A3: Polyprenol reductase (Ailuropoda melanoleuca OX=9646)	GO:0005737,GO:0006629,GO:0016021,GO:0016627	IPR001104	PF02544
scf7180000023746.4027801	1798994	1814848	15855	-	10	ECRY_001101	0	Protein of unknown function
scf7180000023746.4027801	1849115	1863903	14789	-	10	ECRY_001102	0.17	Protein of unknown function
scf7180000023746.4027801	1875437	1884318	8882	-	6	ECRY_001103	0.08	Protein of unknown function		IPR013106	PF07686
scf7180000023746.4027801	1891017	1893409	2393	-	3	ECRY_001104	0	Protein of unknown function
scf7180000023746.4027801	1894350	1903616	9267	-	7	ECRY_001105	0	Protein of unknown function		IPR013106	PF07686
scf7180000023746.4027801	1910968	1921876	10909	-	7	ECRY_001106	0.05	Protein of unknown function		IPR013106	PF07686
scf7180000023746.4027801	1951284	1960710	9427	-	9	ECRY_001107	0.06	Protein of unknown function		IPR013106	PF07686
scf7180000023746.4027801	1971144	1979196	8053	-	7	ECRY_001108	0.01	Protein of unknown function
scf7180000023746.4027801	1989363	2000302	10940	-	7	ECRY_001109	0.01	Protein of unknown function
scf7180000023746.4027801	2023689	2033602	9914	-	8	ECRY_001110	0.03	Similar to Tropomyosin alpha-1 chain (Liza aurata OX=48191)		IPR000533	PF00261
scf7180000023746.4027801	2039562	2045281	5720	+	5	ECRY_001111	0.26	Similar to FGFR1OP2: FGFR1 oncogene partner 2 homolog (Pongo abelii OX=9601)		IPR008555	PF05769
scf7180000023746.4027801	2095588	2102236	6649	+	7	ECRY_001112	0.32	Similar to TYSND1: Peroxisomal leader peptide-processing protease (Homo sapiens OX=9606)
scf7180000023746.4027801	2114465	2120460	5996	+	4	ECRY_001113	0.01	Protein of unknown function
scf7180000023746.4027801	2391931	2392003	73	-	1	ECRY_001114		Protein of unknown function
scf7180000023746.4027801	2497813	2508542	10730	-	11	ECRY_001115	0.03	Similar to Slc9a9: Sodium/hydrogen exchanger 9 (Mus musculus OX=10090)	GO:0006812,GO:0015299,GO:0016021,GO:0055085	IPR006153	PF00999
scf7180000023746.4027801	2548268	2548379	112	-		5S_rRNA		5S ribosomal RNA
scf7180000023746.4027801	2767072	2775594	8523	+	7	ECRY_001116	0.07	Similar to Fank1: Fibronectin type 3 and ankyrin repeat domains 1 protein (Mus musculus OX=10090)		IPR020683	PF12796
scf7180000023746.4027801	2787386	2807593	20208	-	19	ECRY_001117	0.2	Similar to osm-3: Osmotic avoidance abnormal protein 3 (Caenorhabditis elegans OX=6239)	GO:0003777,GO:0005524,GO:0007018,GO:0008017	IPR001752	PF00225
scf7180000023746.4027801	2828275	2829722	1448	+	4	ECRY_001118	0.76	Protein of unknown function
scf7180000023746.4027801	2833213	2838603	5391	+	3	ECRY_001119	0.04	Similar to UCHL5: Ubiquitin carboxyl-terminal hydrolase isozyme L5 (Homo sapiens OX=9606)	GO:0004843,GO:0005622,GO:0006511	IPR001578	PF01088
scf7180000023746.4027801	2839141	2849842	10702	-	10	ECRY_001120	0.05	Similar to cfaD: Counting factor associated protein D (Dictyostelium discoideum OX=44689)	GO:0006508,GO:0008234	IPR000668, IPR013201	PF00112, PF08246
scf7180000023746.4027801	2858650	2871920	13271	+	8	ECRY_001121	0	Similar to cracr2b: EF-hand calcium-binding domain-containing protein 4A (Danio rerio OX=7955)
scf7180000023746.4027801	2876883	2890397	13515	+	9	ECRY_001122	0.34	Similar to rab13: Ras-related protein Rab-13 (Danio rerio OX=7955)	GO:0003924,GO:0005525	IPR001806	PF00071
scf7180000023746.4027801	2906064	2907584	1521	+	2	ECRY_001123	0.02	Similar to POU2F1: POU domain, class 2, transcription factor 1 (Sus scrofa OX=9823)	GO:0003677,GO:0003700,GO:0006355	IPR000327, IPR001356	PF00046, PF00157
scf7180000023746.4027801	2939594	2940158	565	+	2	ECRY_001124	0.2	Similar to mnm-2: Zinc finger protein mnm-2 (Caenorhabditis elegans OX=6239)			PF00096
scf7180000023746.4027801	2981407	2986021	4615	+	4	ECRY_001125	0	Protein of unknown function	GO:0005164,GO:0006955,GO:0016020	IPR006052	PF00229
scf7180000023746.4027801	2998355	3010303	11949	+	10	ECRY_001126	0.18	Protein of unknown function		IPR000980	PF00017
scf7180000023746.4027801	3020282	3025904	5623	-	5	ECRY_001127	0.09	Similar to CAM53: Calmodulin-related protein (Petunia hybrida OX=4102)	GO:0005509	IPR002048	PF13499, PF13833
scf7180000023746.4027801	3030926	3036285	5360	+	2	ECRY_001128	0.32	Similar to COL6A6: Collagen alpha-6(VI) chain (Homo sapiens OX=9606)		IPR000742, IPR002035	PF00008, PF00092
scf7180000023746.4027801	3093592	3093666	75	+	1	ECRY_001129		Protein of unknown function
scf7180000023746.4027801	3095684	3102275	6592	-	5	ECRY_001130	0.07	Protein of unknown function
scf7180000023746.4027801	3109283	3117168	7886	+	7	ECRY_001131	0.28	Similar to OSBP: Oxysterol-binding protein 1 (Oryctolagus cuniculus OX=9986)		IPR001849	PF00169
scf7180000023746.4027801	3117661	3117733	73	+	1	ECRY_001132		Protein of unknown function
scf7180000023746.4027801	3117756	3120992	3237	+	4	ECRY_001133	0.41	Similar to Osbp: Oxysterol-binding protein 1 (Mus musculus OX=10090)		IPR000648	PF01237
scf7180000023746.4027801	3122397	3124446	2050	+	3	ECRY_001134	0.56	Similar to OSBP: Oxysterol-binding protein 1 (Homo sapiens OX=9606)		IPR000648	PF01237
scf7180000023746.4027801	3143807	3153060	9254	+	7	ECRY_001135	0.03	Similar to MMP7: Matrilysin (Homo sapiens OX=9606)	GO:0004222,GO:0006508,GO:0008270,GO:0031012	IPR001818, IPR002477	PF00413, PF01471
scf7180000023746.4027801	3157734	3171076	13343	+	7	ECRY_001136	0	Similar to Mmp24: Matrix metalloproteinase-24 (Mus musculus OX=10090)	GO:0004222,GO:0006508,GO:0008270,GO:0031012	IPR001818, IPR002477	PF00413, PF01471
scf7180000023746.4027801	3183698	3191640	7943	+	6	ECRY_001137	0.18	Similar to zmp-3: Matrix metalloproteinase-C (Caenorhabditis elegans OX=6239)	GO:0004222,GO:0006508,GO:0008270,GO:0031012	IPR001818, IPR002477	PF00413, PF01471
scf7180000023746.4027801	3242197	3251742	9546	-	8	ECRY_001138	0.11	Protein of unknown function
scf7180000023746.4027801	3278926	3303264	24339	-	14	ECRY_001139	0.23	Similar to KCNH7: Potassium voltage-gated channel subfamily H member 7 (Homo sapiens OX=9606)	GO:0005216,GO:0006811,GO:0016020,GO:0055085	IPR005821	PF00520
scf7180000023746.4027801	3327666	3335963	8298	-	9	ECRY_001140	0.48	Similar to dpy-31: Zinc metalloproteinase dpy-31 (Caenorhabditis elegans OX=6239)	GO:0004222,GO:0006508	IPR000477, IPR000859, IPR001506	PF00078, PF00431, PF01400
scf7180000023746.4027801	3338152	3346260	8109	-	3	ECRY_001141	0.06	Protein of unknown function
scf7180000023746.4027801	3368782	3375565	6784	+	4	ECRY_001142	0.19	Protein of unknown function
scf7180000023746.4027801	3384175	3388073	3899	-	3	ECRY_001143	0.01	Protein of unknown function	GO:0016021	IPR004031	PF13903
scf7180000023746.4027801	3389457	3389528	72	+	1	ECRY_001144		Protein of unknown function
scf7180000023746.4027801	3391521	3400515	8995	-	9	ECRY_001145	0	Similar to uqcc1: Ubiquinol-cytochrome-c reductase complex assembly factor 1 (Xenopus laevis OX=8355)		IPR021150	PF03981
scf7180000023746.4027801	3422369	3432813	10445	+	6	ECRY_001146	0.06	Similar to ARRDC3: Arrestin domain-containing protein 3 (Bos taurus OX=9913)		IPR011021, IPR011022	PF00339, PF02752
scf7180000023746.4027801	3434414	3445037	10624	-	10	ECRY_001147	0.13	Similar to Adcy2: Adenylate cyclase type 2 (Rattus norvegicus OX=10116)	GO:0009190,GO:0016849,GO:0035556	IPR001054	PF00211
scf7180000023746.4027801	3505064	3505133	70	+	1	ECRY_001148		Protein of unknown function
scf7180000023746.4027801	3511820	3524419	12600	+	7	ECRY_001149	0.02	Similar to Gxylt2: Glucoside xylosyltransferase 2 (Mus musculus OX=10090)	GO:0016757	IPR002495	PF01501
scf7180000023746.4027801	3525971	3528838	2868	-	3	ECRY_001150	0.01	Protein of unknown function
scf7180000023746.4027801	3529326	3551688	22363	-	23	ECRY_001151	0.06	Similar to dre4: FACT complex subunit spt16 (Drosophila melanogaster OX=7227)		IPR000994, IPR013719, IPR013953, IPR029148	PF00557, PF08512, PF08644, PF14826
scf7180000023746.4027801	3556593	3561877	5285	+	4	ECRY_001152	0.26	Similar to nrf-6: Nose resistant to fluoxetine protein 6 (Caenorhabditis elegans OX=6239)
scf7180000023746.4027801	3568790	3575644	6855	+	5	ECRY_001153	0.31	Similar to Mllt3: Protein AF-9 (Mus musculus OX=10090)	GO:0006355	IPR005033	PF03366
scf7180000023746.4027801	3584059	3595662	11604	-	12	ECRY_001154	0.06	Similar to SRP68: Signal recognition particle subunit SRP68 (Canis lupus familiaris OX=9615)	GO:0005047,GO:0005786,GO:0006614,GO:0008312,GO:0030942	IPR026258	PF16969
scf7180000023746.4027801	3602309	3615274	12966	+	11	ECRY_001155	0.19	Similar to Tgm1: Protein-glutamine gamma-glutamyltransferase K (Rattus norvegicus OX=10116)	GO:0018149	IPR001102, IPR002931	PF00868, PF01841
scf7180000023746.4027801	3624474	3631103	6630	-	7	ECRY_001156	0	Similar to Eif4e: Eukaryotic translation initiation factor 4E (Rattus norvegicus OX=10116)	GO:0003723,GO:0003743,GO:0005737,GO:0006413	IPR001040	PF01652
scf7180000023746.4027801	3654151	3658553	4403	+	4	ECRY_001157	0.22	Similar to AR: Allatostatin-A receptor (Bombyx mori OX=7091)	GO:0004930,GO:0007186,GO:0016021	IPR000276	PF00001
scf7180000023746.4027801	3710354	3746519	36166	+	34	ECRY_001158	0.27	Similar to PTPRD: Receptor-type tyrosine-protein phosphatase delta (Homo sapiens OX=9606)	GO:0004725,GO:0005515,GO:0006470	IPR000242, IPR003961, IPR013098	PF00041, PF00102, PF07679, PF13927
scf7180000023746.4027801	3724480	3724549	70	+	1	ECRY_001159		Protein of unknown function
scf7180000023746.4027801	3790149	3790221	73	+	1	ECRY_001160		Protein of unknown function
scf7180000023746.4027801	3874460	3877920	3461	+	3	ECRY_001161	0.01	Protein of unknown function
scf7180000023746.4027801	3880721	3890145	9425	+	8	ECRY_001162	0	Similar to Ptprb: Receptor-type tyrosine-protein phosphatase beta (Mus musculus OX=10090)	GO:0004725,GO:0006470	IPR000242	PF00102
scf7180000023746.4027801	3891141	3897307	6167	+	6	ECRY_001163	0.05	Similar to CYB5A: Cytochrome b5 (Sus scrofa OX=9823)		IPR001199	PF00173
scf7180000023746.4027801	3901298	3908070	6773	-	10	ECRY_001164	0.15	Similar to Bin3: Bridging integrator 3 (Mus musculus OX=10090)	GO:0005515,GO:0005737	IPR004148	PF03114
scf7180000023746.4027801	3921250	3926958	5709	+	2	ECRY_001165	0.11	Protein of unknown function
scf7180000023746.4027801	3954601	3954673	73	+	1	ECRY_001166		Protein of unknown function
scf7180000023746.4027801	3954783	3954855	73	+	1	ECRY_001167		Protein of unknown function
scf7180000023746.4027801	3954966	3955038	73	+	1	ECRY_001168		Protein of unknown function
scf7180000023746.4027801	3955149	3955221	73	+	1	ECRY_001169		Protein of unknown function
scf7180000023746.4027801	3969083	3977043	7961	+	9	ECRY_001170	0.02	Similar to eipr1: EARP-interacting protein homolog (Xenopus laevis OX=8355)	GO:0005515	IPR001680	PF00400
scf7180000023746.4027801	3978673	3984655	5983	+	7	ECRY_001171	0	Similar to Anp32a: Acidic leucine-rich nuclear phosphoprotein 32 family member A (Drosophila pseudoobscura pseudoobscura OX=46245)			PF14580
scf7180000023746.4027801	3986399	4027801	41403	-	37	ECRY_001172	0.17	Similar to Loxhd1: Lipoxygenase homology domain-containing protein 1 (Mus musculus OX=10090)	GO:0005515	IPR001024	PF01477
scf7180000023674.3927776	41758	46256	4499	-	5	ECRY_012532	0.34	Similar to Trib2: Tribbles homolog 2 (Mus musculus OX=10090)	GO:0004672,GO:0005524,GO:0006468	IPR000719	PF00069
scf7180000023674.3927776	59521	59591	71	+	1	ECRY_012533		Protein of unknown function
scf7180000023674.3927776	68464	98041	29578	+	25	ECRY_012534	0	Similar to Apolipophorins (Locusta migratoria OX=7004)	GO:0005319,GO:0006869	IPR001747, IPR009454, IPR015255	PF01347, PF06448, PF09172
scf7180000023674.3927776	99311	129333	30023	+	32	ECRY_012535	0.03	Similar to Apolipophorins (Locusta migratoria OX=7004)		IPR001846, IPR014853	PF00094, PF08742
scf7180000023674.3927776	157734	161353	3620	-	3	ECRY_012536	0.11	Similar to ANKRD39: Ankyrin repeat domain-containing protein 39 (Bos taurus OX=9913)	GO:0005515	IPR002110	PF00023, PF13637
scf7180000023674.3927776	162737	172748	10012	+	9	ECRY_012537	0.08	Similar to MTRF1L: Peptide chain release factor 1-like, mitochondrial (Homo sapiens OX=9606)	GO:0003747,GO:0006415	IPR000352, IPR005139	PF00472, PF03462
scf7180000023674.3927776	174937	182881	7945	+	9	ECRY_012538	0.28	Similar to Cab39: Calcium-binding protein 39 (Mus musculus OX=10090)		IPR013878	PF08569
scf7180000023674.3927776	187053	206601	19549	+	11	ECRY_012539	0.16	Protein of unknown function		IPR011641	PF07699
scf7180000023674.3927776	252091	252162	72	+	1	ECRY_012540		Protein of unknown function
scf7180000023674.3927776	274896	284044	9149	-	6	ECRY_012541	0.01	Similar to YWHAE: 14-3-3 protein epsilon (Ovis aries OX=9940)		IPR023410	PF00244
scf7180000023674.3927776	287857	321830	33974	+	16	ECRY_012542	0.24	Similar to ZNF271: Zinc finger protein 271 (Pongo abelii OX=9601)			PF00096
scf7180000023674.3927776	370669	372778	2110	+	3	ECRY_012543	0.53	Similar to ZNF236: Zinc finger protein 236 (Homo sapiens OX=9606)			PF00096
scf7180000023674.3927776	418210	420960	2751	+	7	ECRY_012544	0.45	Protein of unknown function
scf7180000023674.3927776	431344	441113	9770	-	6	ECRY_012545	0.04	Similar to RPP14: Ribonuclease P protein subunit p14 (Pongo abelii OX=9601)	GO:0004540,GO:0008033	IPR002759	PF01900
scf7180000023674.3927776	453032	460278	7247	-	9	ECRY_012546	0.09	Similar to fnbp1: Formin-binding protein 1 homolog (Xenopus laevis OX=8355)		IPR001060	PF00611
scf7180000023674.3927776	488954	495837	6884	-	6	ECRY_012547	0.1	Similar to AK9: Adenylate kinase 9 (Homo sapiens OX=9606)		IPR021897	PF12018
scf7180000023674.3927776	509236	525643	16408	-	19	ECRY_012548	0.3	Similar to AK9: Adenylate kinase 9 (Homo sapiens OX=9606)
scf7180000023674.3927776	527133	533459	6327	-	7	ECRY_012549	0.05	Similar to AK9: Adenylate kinase 9 (Homo sapiens OX=9606)			PF00406
scf7180000023674.3927776	559335	563309	3975	-	7	ECRY_012550	0.23	Protein of unknown function
scf7180000023674.3927776	564725	574965	10241	-	9	ECRY_012551	0.1	Similar to NBN: Nibrin (Homo sapiens OX=9606)	GO:0005515	IPR000253, IPR032429	PF00498, PF16508
scf7180000023674.3927776	590880	596469	5590	-	6	ECRY_012552	0.13	Similar to ARG2: Arginase-2, mitochondrial (Bos taurus OX=9913)	GO:0046872	IPR006035	PF00491
scf7180000023674.3927776	635069	639224	4156	-	6	ECRY_012553	0.09	Protein of unknown function
scf7180000023674.3927776	636823	636891	69	+	1	ECRY_012554		Protein of unknown function
scf7180000023674.3927776	641816	646325	4510	-	5	ECRY_012555	0.09	Similar to HNRNPA2B1: Heterogeneous nuclear ribonucleoproteins A2/B1 (Bos taurus OX=9913)	GO:0003676	IPR000504	PF00076
scf7180000023674.3927776	659161	670957	11797	-	7	ECRY_012556	0.04	Similar to Best3: Bestrophin-3 (Mus musculus OX=10090)		IPR021134	PF01062
scf7180000023674.3927776	696241	714371	18131	+	10	ECRY_012557	0.15	Similar to BCAN: Brevican core protein (Bos taurus OX=9913)		IPR001304	PF00059
scf7180000023674.3927776	730654	730725	72	-	1	ECRY_012558		Protein of unknown function
scf7180000023433.3910366	1242	7583	6342	-	10	ECRY_018008	0.04	Similar to Map4k3: Mitogen-activated protein kinase kinase kinase kinase 3 (Rattus norvegicus OX=10116)	GO:0004672,GO:0005524,GO:0006468	IPR000719	PF00069
scf7180000023433.3910366	13506	19342	5837	+	6	ECRY_018009	0	Similar to Fibrinolytic enzyme, isozyme C (Lumbricus rubellus OX=35632)	GO:0004252,GO:0006508	IPR001254	PF00089
scf7180000023433.3910366	54218	56202	1985	-	3	ECRY_018010	0.1	Similar to fgfr1a: Fibroblast growth factor receptor 1-A (Danio rerio OX=7955)	GO:0004672,GO:0006468	IPR001245	PF07714
scf7180000024048.3904504	218	7963	7746	-	7	ECRY_000503	0.14	Similar to botv: Exostosin-3 (Drosophila melanogaster OX=7227)	GO:0006486,GO:0016021,GO:0016757	IPR004263, IPR015338	PF03016, PF09258
scf7180000024048.3904504	17479	26763	9285	-	5	ECRY_000504	0.16	Protein of unknown function
scf7180000024048.3904504	97784	104644	6861	-	6	ECRY_000505	0.01	Similar to DCTN5: Dynactin subunit 5 (Pongo abelii OX=9601)		IPR001451	PF00132
scf7180000024048.3904504	108704	125721	17018	-	5	ECRY_000506	0.6	Similar to Temptin (Aplysia californica OX=6500)
scf7180000024048.3904504	138047	151175	13129	+	14	ECRY_000507	0.01	Similar to nsun2: tRNA (cytosine(34)-C(5))-methyltransferase (Xenopus tropicalis OX=8364)	GO:0008168	IPR001678	PF01189
scf7180000024048.3904504	151629	157869	6241	+	8	ECRY_000508	0.04	Similar to nsun2: tRNA (cytosine(34)-C(5))-methyltransferase (Xenopus tropicalis OX=8364)
scf7180000024048.3904504	158367	165965	7599	-	4	ECRY_000509	0.05	Similar to FOPNL: LisH domain-containing protein FOPNL (Gallus gallus OX=9031)	GO:0005815,GO:0034453	IPR018993	PF09398
scf7180000024048.3904504	190572	190870	299	-	2	ECRY_000510	0.62	Similar to Eml6: Echinoderm microtubule-associated protein-like 6 (Mus musculus OX=10090)
scf7180000024048.3904504	192648	192914	267	-	2	ECRY_000511	0.58	Similar to Eml5: Echinoderm microtubule-associated protein-like 5 (Rattus norvegicus OX=10116)
scf7180000024048.3904504	194283	197057	2775	-	3	ECRY_000512	0.68	Similar to Eml6: Echinoderm microtubule-associated protein-like 6 (Mus musculus OX=10090)	GO:0005515	IPR001680	PF00400
scf7180000024048.3904504	199635	200619	985	-	2	ECRY_000513	0.78	Similar to EML6: Echinoderm microtubule-associated protein-like 6 (Homo sapiens OX=9606)
scf7180000024048.3904504	200658	232509	31852	-	28	ECRY_000514	0.17	Similar to EML6: Echinoderm microtubule-associated protein-like 6 (Homo sapiens OX=9606)	GO:0005515	IPR001680, IPR005108	PF00400, PF03451
scf7180000024048.3904504	275078	283175	8098	-	9	ECRY_000515	0.09	Similar to TWNK: Twinkle protein, mitochondrial (Gallus gallus OX=9031)			PF13481
scf7180000024048.3904504	284665	289216	4552	-	5	ECRY_000516	0.08	Protein of unknown function
scf7180000024048.3904504	330170	335569	5400	-	10	ECRY_000517	0.16	Similar to EGF1: Fibropellin-1 (Strongylocentrotus purpuratus OX=7668)		IPR000742, IPR013032, IPR013111	PF00008, PF07974, PF12661
scf7180000024048.3904504	357210	382844	25635	-	22	ECRY_000518	0	Similar to nas-36: Zinc metalloproteinase nas-36 (Brugia malayi OX=6279)	GO:0004222,GO:0006508	IPR000742, IPR000859, IPR001506, IPR013111	PF00008, PF00431, PF01400, PF07974
scf7180000024048.3904504	383922	396329	12408	+	10	ECRY_000519	0.21	Similar to TSPAN11: Tetraspanin-11 (Homo sapiens OX=9606)	GO:0016021	IPR018499	PF00335
scf7180000024048.3904504	412457	412529	73	-	1	ECRY_000520		Protein of unknown function
scf7180000024048.3904504	439688	464908	25221	-	25	ECRY_000521	0.08	Similar to EFTUD2: 116 kDa U5 small nuclear ribonucleoprotein component (Gallus gallus OX=9031)	GO:0003924,GO:0005525	IPR000640, IPR000795, IPR004161, IPR005517, IPR031950	PF00009, PF00679, PF03144, PF03764, PF14492, PF16004
scf7180000024048.3904504	554446	559826	5381	-	4	ECRY_000522	0.05	Protein of unknown function
scf7180000024048.3904504	555056	555127	72	+	1	ECRY_000523		Protein of unknown function
scf7180000024048.3904504	566645	572024	5380	+	6	ECRY_000524	0.07	Similar to Mcf2l: Guanine nucleotide exchange factor DBS (Mus musculus OX=10090)		IPR001251	PF13716
scf7180000024048.3904504	598977	602804	3828	-	2	ECRY_000525	0.32	Protein of unknown function
scf7180000024048.3904504	615133	621144	6012	+	6	ECRY_000526	0.14	Similar to ftt-2: 14-3-3-like protein 2 (Caenorhabditis elegans OX=6239)		IPR023410	PF00244
scf7180000024048.3904504	693707	699885	6179	-	7	ECRY_000527	0.16	Similar to RPRD2: Regulation of nuclear pre-mRNA domain-containing protein 2 (Homo sapiens OX=9606)		IPR006903, IPR032337	PF04818, PF16566
scf7180000024048.3904504	716726	716795	70	-	1	ECRY_000528		Protein of unknown function
scf7180000024048.3904504	811492	816125	4634	+	3	ECRY_000529	0.12	Similar to Ace: Acetylcholinesterase (Anopheles gambiae OX=7165)		IPR002018	PF00135
scf7180000024048.3904504	817620	818180	561	+	1	ECRY_000530	0.77	Similar to Ace: Acetylcholinesterase (Anopheles gambiae OX=7165)
scf7180000024048.3904504	836734	845612	8879	+	9	ECRY_000531	0.15	Similar to SEPT5: Septin-5 (Homo sapiens OX=9606)	GO:0005525	IPR030379	PF00735
scf7180000024048.3904504	878665	890992	12328	-	10	ECRY_000532	0	Protein of unknown function
scf7180000024048.3904504	900718	918138	17421	-	18	ECRY_000533	0.16	Similar to ABCF3: ATP-binding cassette sub-family F member 3 (Homo sapiens OX=9606)	GO:0005524,GO:0016887	IPR003439, IPR032781	PF00005, PF12848
scf7180000024048.3904504	927389	934908	7520	-	7	ECRY_000534	0.19	Similar to Gls: Glutaminase kidney isoform, mitochondrial (Mus musculus OX=10090)	GO:0004359,GO:0006541	IPR015868, IPR020683	PF04960, PF12796
scf7180000024048.3904504	941176	949322	8147	+	8	ECRY_000535	0.07	Similar to Zcchc7: Zinc finger CCHC domain-containing protein 7 (Rattus norvegicus OX=10116)	GO:0003676,GO:0008270	IPR001878	PF00098
scf7180000024048.3904504	953094	961509	8416	+	6	ECRY_000536	0.08	Similar to rpl8: 60S ribosomal protein L8 (Xenopus tropicalis OX=8364)	GO:0003735,GO:0005622,GO:0005840,GO:0006412	IPR022666, IPR022669	PF00181, PF03947
scf7180000024048.3904504	971475	981612	10138	+	11	ECRY_000537	0.12	Similar to Pls3: Plastin-3 (Rattus norvegicus OX=10116)	GO:0005515	IPR001715	PF00307
scf7180000024048.3904504	982486	982825	340	+	2	ECRY_000538	0.62	Similar to PLS1: Plastin-1 (Gallus gallus OX=9031)	GO:0005515	IPR001715	PF00307
scf7180000024048.3904504	989336	1006899	17564	+	18	ECRY_000539	0.26	Similar to Ap2a1: AP-2 complex subunit alpha-1 (Mus musculus OX=10090)	GO:0006886,GO:0016192,GO:0030117,GO:0030131	IPR002553, IPR008152	PF01602, PF02883
scf7180000024048.3904504	1010236	1012220	1985	+	4	ECRY_000540	0.79	Similar to AP2A1: AP-2 complex subunit alpha-1 (Homo sapiens OX=9606)	GO:0006886,GO:0016192,GO:0030131	IPR003164	PF02296
scf7180000024048.3904504	1046766	1056640	9875	+	9	ECRY_000541	0.21	Similar to mindy1: Ubiquitin carboxyl-terminal hydrolase MINDY-1 (Danio rerio OX=7955)	GO:0004843,GO:1990380	IPR033979	PF04424
scf7180000024048.3904504	1072238	1078015	5778	-	2	ECRY_000542	0.05	Similar to RYa-R: RYamide receptor (Drosophila melanogaster OX=7227)	GO:0004930,GO:0007186,GO:0016021	IPR000276	PF00001
scf7180000024048.3904504	1085394	1092785	7392	-	6	ECRY_000543	0.33	Protein of unknown function	GO:0008270	IPR007527, IPR018289	PF04434, PF10551
scf7180000024048.3904504	1111897	1115557	3661	+	4	ECRY_000544	0.03	Similar to SNRPB: Small nuclear ribonucleoprotein-associated protein B' (Macropus eugenii OX=9315)		IPR001163	PF01423
scf7180000024048.3904504	1193491	1203611	10121	+	8	ECRY_000545	0.02	Similar to Lrrc74b: Leucine-rich repeat-containing protein 74B (Mus musculus OX=10090)	GO:0005515	IPR001611	PF13516
scf7180000024048.3904504	1225688	1234114	8427	+	11	ECRY_000546	0.04	Similar to slc30a6: Zinc transporter 6 (Danio rerio OX=7955)	GO:0006812,GO:0008324,GO:0016021,GO:0055085	IPR002524	PF01545
scf7180000024048.3904504	1256444	1258378	1935	-	4	ECRY_000547	0.67	Similar to HNRNPK: Heterogeneous nuclear ribonucleoprotein K (Pongo abelii OX=9601)	GO:0003723	IPR004088	PF00013
scf7180000024048.3904504	1278252	1281279	3028	+	4	ECRY_000548	0.11	Similar to PEF1: Peflin (Homo sapiens OX=9606)	GO:0005509	IPR002048	PF13405, PF13833
scf7180000024048.3904504	1283020	1285887	2868	-	4	ECRY_000549	0.29	Similar to Sf3b6: Splicing factor 3B subunit 6 (Mus musculus OX=10090)	GO:0003676	IPR000504	PF00076
scf7180000024048.3904504	1306087	1308484	2398	+	4	ECRY_000550	0.67	Protein of unknown function
scf7180000024048.3904504	1323521	1325077	1557	-	1	ECRY_000551	0.1	Similar to IGFALS: Insulin-like growth factor-binding protein complex acid labile subunit (Papio hamadryas OX=9557)	GO:0005515	IPR001611	PF00560, PF13855
scf7180000024048.3904504	1333035	1341879	8845	-	4	ECRY_000552	0.02	Similar to DDX1: ATP-dependent RNA helicase DDX1 (Gallus gallus OX=9031)	GO:0003676,GO:0005515,GO:0005524	IPR001650, IPR003877, IPR011545	PF00270, PF00271, PF00622
scf7180000024048.3904504	1344204	1345760	1557	+	3	ECRY_000553	0.02	Protein of unknown function	GO:0003677,GO:0003713,GO:0006355	IPR003173	PF02229
scf7180000024048.3904504	1360830	1367756	6927	+	6	ECRY_000554	0.79	Similar to CMTR2: Cap-specific mRNA (nucleoside-2'-O-)-methyltransferase 2 (Homo sapiens OX=9606)	GO:0008168,GO:0032259	IPR002877	PF01728
scf7180000024048.3904504	1368835	1377207	8373	+	6	ECRY_000555	0	Protein of unknown function
scf7180000024048.3904504	1378911	1394826	15916	-	13	ECRY_000556	0.17	Similar to Chst15: Carbohydrate sulfotransferase 15 (Mus musculus OX=10090)	GO:0008146	IPR000863	PF00685
scf7180000024048.3904504	1403202	1418622	15421	-	11	ECRY_000557	0	Similar to ZCCHC4: Zinc finger CCHC domain-containing protein 4 (Homo sapiens OX=9606)	GO:0003676,GO:0008270	IPR001878	PF00098, PF10237
scf7180000024048.3904504	1422017	1430064	8048	+	7	ECRY_000558	0.35	Similar to Paramyosin (Mytilus galloprovincialis OX=29158)	GO:0003774,GO:0016459	IPR002928	PF01576
scf7180000024048.3904504	1435353	1439599	4247	+	7	ECRY_000559	0.34	Similar to Paramyosin (Mytilus galloprovincialis OX=29158)	GO:0003774,GO:0016459	IPR002928	PF01576
scf7180000024048.3904504	1441150	1445253	4104	+	5	ECRY_000560	0.72	Similar to Paramyosin (Echinococcus granulosus OX=6210)	GO:0003774,GO:0016459	IPR002928	PF01576
scf7180000024048.3904504	1453488	1456856	3369	+	3	ECRY_000561	0.07	Similar to RAB33B: Ras-related protein Rab-33B (Pongo abelii OX=9601)	GO:0003924,GO:0005525	IPR001806	PF00071
scf7180000024048.3904504	1469987	1479772	9786	+	11	ECRY_000562	0.05	Similar to ncdn: Neurochondrin (Xenopus laevis OX=8355)		IPR008709	PF05536
scf7180000024048.3904504	1580160	1585361	5202	+	7	ECRY_000563	0	Similar to FBXO4: F-box only protein 4 (Bos taurus OX=9913)	GO:0005515,GO:0005525	IPR001810, IPR006689	PF00025, PF12937
scf7180000024048.3904504	1592608	1599858	7251	-	8	ECRY_000564	0.04	Similar to FCGBP: IgGFc-binding protein (Homo sapiens OX=9606)		IPR035234	PF17517
scf7180000024048.3904504	1615924	1624950	9027	+	10	ECRY_000565	0	Similar to Fam98a: Protein FAM98A (Mus musculus OX=10090)		IPR018797	PF10239
scf7180000024048.3904504	1628940	1629442	503	+	2	ECRY_000566	0	Protein of unknown function
scf7180000024048.3904504	1647025	1671229	24205	+	12	ECRY_000567	0.07	Similar to SACS: Sacsin (Homo sapiens OX=9606)
scf7180000024048.3904504	1705098	1714992	9895	-	7	ECRY_000568	0	Similar to GTF2E2: Transcription initiation factor IIE subunit beta (Homo sapiens OX=9606)	GO:0006367	IPR003166	PF02186
scf7180000024048.3904504	1724733	1737608	12876	+	14	ECRY_000569	0.04	Similar to Art4: Histone-arginine methyltransferase CARMER (Culex quinquefasciatus OX=7176)			PF06325
scf7180000024048.3904504	1772904	1791570	18667	+	16	ECRY_000570	0.22	Similar to CALR: Calreticulin (Oryctolagus cuniculus OX=9986)	GO:0005509,GO:0005783,GO:0006457,GO:0051082	IPR001580	PF00262
scf7180000024048.3904504	1795999	1801530	5532	-	7	ECRY_000571	0.35	Similar to LENG1: Leukocyte receptor cluster member 1 homolog (Bos taurus OX=9913)		IPR019339	PF10197
scf7180000024048.3904504	1849165	1858386	9222	+	8	ECRY_000572	0.07	Similar to Nckipsd: NCK-interacting protein with SH3 domain (Mus musculus OX=10090)	GO:0005515	IPR001452	PF00018
scf7180000024048.3904504	1868233	1873937	5705	-	5	ECRY_000573	0.3	Similar to Ptprm: Receptor-type tyrosine-protein phosphatase mu (Mus musculus OX=10090)	GO:0004725,GO:0005515,GO:0006470	IPR000242, IPR003961	PF00041, PF00102
scf7180000024048.3904504	1899162	1904590	5429	+	6	ECRY_000574	0.01	Similar to CCS: Copper chaperone for superoxide dismutase (Homo sapiens OX=9606)	GO:0006801,GO:0030001,GO:0046872	IPR001424, IPR006121	PF00080, PF00403
scf7180000024048.3904504	1918311	1923196	4886	+	5	ECRY_000575	0.19	Similar to FAM78A: Protein FAM78A (Homo sapiens OX=9606)
scf7180000024048.3904504	1924618	1924690	73	-	1	ECRY_000576		Protein of unknown function
scf7180000024048.3904504	1949490	1949563	74	+	1	ECRY_000577		Protein of unknown function
scf7180000024048.3904504	2020014	2020085	72	-	1	ECRY_000578		Protein of unknown function
scf7180000024048.3904504	2026056	2033234	7179	-	8	ECRY_000579	0.08	Similar to ppp1cb: Serine/threonine-protein phosphatase PP1-beta catalytic subunit (Xenopus tropicalis OX=8364)	GO:0016787	IPR004843, IPR031675	PF00149, PF16891
scf7180000024048.3904504	2036903	2040398	3496	-	4	ECRY_000580	0.06	Similar to Sprtn: SprT-like domain-containing protein Spartan (Rattus norvegicus OX=10116)		IPR006640	PF10263
scf7180000024048.3904504	2041207	2042612	1406	-	2	ECRY_000581	0.03	Similar to Sprtn: SprT-like domain-containing protein Spartan (Rattus norvegicus OX=10116)		IPR006640	PF10263
scf7180000024048.3904504	2143627	2145907	2281	+	2	ECRY_000582	0	Similar to GADD45GIP1: Growth arrest and DNA damage-inducible proteins-interacting protein 1 (Chlorocebus aethiops OX=9534)	GO:0005634,GO:0007049	IPR018472	PF10147
scf7180000024048.3904504	2146947	2168731	21785	-	24	ECRY_000583	0.29	Similar to chd1l: Chromodomain-helicase-DNA-binding protein 1-like (Danio rerio OX=7955)	GO:0005524	IPR000330, IPR001650, IPR031916	PF00176, PF00271, PF16759
scf7180000024048.3904504	2167646	2167718	73	-	1	ECRY_000584		Protein of unknown function
scf7180000024048.3904504	2168226	2168294	69	-	1	ECRY_000585		Protein of unknown function
scf7180000024048.3904504	2178080	2187743	9664	+	5	ECRY_000586	0	Similar to psmg3: Proteasome assembly chaperone 3 (Nematostella vectensis OX=45351)		IPR018788	PF10178
scf7180000024048.3904504	2188982	2192335	3354	+	4	ECRY_000587	0.03	Similar to Edrf1: Erythroid differentiation-related factor 1 (Mus musculus OX=10090)
scf7180000024048.3904504	2196792	2199296	2505	+	4	ECRY_000588	0.06	Similar to Edrf1: Erythroid differentiation-related factor 1 (Mus musculus OX=10090)
scf7180000024048.3904504	2203582	2214442	10861	+	7	ECRY_000589	0.12	Similar to EDRF1: Erythroid differentiation-related factor 1 (Pongo abelii OX=9601)
scf7180000024048.3904504	2214478	2217836	3359	-	2	ECRY_000590	0	Similar to GNG7: Guanine nucleotide-binding protein G(I)/G(S)/G(O) subunit gamma-7 (Homo sapiens OX=9606)	GO:0007186	IPR015898	PF00631
scf7180000024048.3904504	2224476	2229321	4846	-	4	ECRY_000591	0.11	Protein of unknown function
scf7180000024048.3904504	2231439	2240643	9205	-	3	ECRY_000592	0.01	Similar to Fam102a: Protein FAM102A (Mus musculus OX=10090)		IPR019448	PF10358
scf7180000024048.3904504	2289899	2302969	13071	+	11	ECRY_000593	0.04	Similar to selenbp1: Methanethiol oxidase (Xenopus tropicalis OX=8364)	GO:0008430	IPR008826	PF05694
scf7180000024048.3904504	2307787	2313405	5619	+	2	ECRY_000594	0	Similar to CYP1A2: Cytochrome P450 1A2 (Mesocricetus auratus OX=10036)	GO:0005506,GO:0016705,GO:0020037,GO:0055114	IPR001128	PF00067
scf7180000024048.3904504	2315163	2316175	1013	-	2	ECRY_000595	0.28	Protein of unknown function
scf7180000024048.3904504	2377424	2382253	4830	-	5	ECRY_000596	0.12	Similar to isl2b: Insulin gene enhancer protein isl-2b (Danio rerio OX=7955)	GO:0003677	IPR001356, IPR001781	PF00046, PF00412
scf7180000024048.3904504	2412085	2412668	584	-	2	ECRY_000597	0.14	Protein of unknown function
scf7180000024048.3904504	2427135	2440943	13809	+	13	ECRY_000598	0.29	Similar to CLSTN1: Calsyntenin-1 (Homo sapiens OX=9606)
scf7180000024048.3904504	2460245	2489316	29072	-	14	ECRY_000599	0.03	Similar to MMEL1: Membrane metallo-endopeptidase-like 1 (Homo sapiens OX=9606)	GO:0006508	IPR008753	PF05649
scf7180000024048.3904504	2505289	2530071	24783	+	18	ECRY_000600	0.19	Similar to PRKCI: Protein kinase C iota type (Homo sapiens OX=9606)	GO:0004672,GO:0004674,GO:0005515,GO:0005524,GO:0006468,GO:0035556	IPR000270, IPR000719, IPR002219, IPR017892	PF00069, PF00130, PF00433, PF00564
scf7180000024048.3904504	2566465	2578773	12309	-	4	ECRY_000601	0.23	Similar to V-SKI: Transforming protein Ski (Avian erythroblastosis virus (strain Sloan-Kettering) OX=11862)	GO:0046332	IPR003380, IPR014890	PF02437, PF08782
scf7180000024048.3904504	2583909	2596863	12955	+	15	ECRY_000602	0.06	Similar to Utp3: Something about silencing protein 10 (Rattus norvegicus OX=10116)		IPR007146, IPR018972	PF04000, PF09368
scf7180000024048.3904504	2604308	2608078	3771	+	4	ECRY_000603	0.01	Similar to Cda: Cytidine deaminase (Mus musculus OX=10090)		IPR002125	PF00383
scf7180000024048.3904504	2656184	2658526	2343	-	4	ECRY_000604	0.37	Similar to Agrn: Agrin (Rattus norvegicus OX=10116)	GO:0005515	IPR002350	PF00050, PF07648
scf7180000024048.3904504	2666193	2666815	623	-	2	ECRY_000605	0.59	Similar to AGRN: Agrin (Gallus gallus OX=9031)	GO:0005515	IPR002350	PF07648
scf7180000024048.3904504	2697181	2697250	70	-	1	ECRY_000606		Protein of unknown function
scf7180000024048.3904504	2697642	2703506	5865	-	5	ECRY_000607	0	Similar to gigyf2: GRB10-interacting GYF protein 2 (Xenopus laevis OX=8355)
scf7180000024048.3904504	2704556	2724270	19715	-	18	ECRY_000608	0.21	Similar to CG11148: GIGYF family protein CG11148 (Drosophila melanogaster OX=7227)	GO:0005515	IPR003169	PF02213
scf7180000024048.3904504	2771177	2774186	3010	+	4	ECRY_000609	0	Similar to Rpl28: 60S ribosomal protein L28 (Mus musculus OX=10090)		IPR029004	PF01778
scf7180000024048.3904504	2774716	2782747	8032	-	10	ECRY_000610	0.02	Similar to gtf2b: Transcription initiation factor IIB (Xenopus laevis OX=8355)	GO:0017025	IPR013137, IPR013150	PF00382, PF08271
scf7180000024048.3904504	2799954	2807136	7183	+	4	ECRY_000611	0.14	Similar to svp: Steroid receptor seven-up, isoforms B/C (Drosophila melanogaster OX=7227)	GO:0003700,GO:0005634,GO:0006355,GO:0008270,GO:0043565	IPR000536, IPR001628	PF00104, PF00105
scf7180000024048.3904504	2965371	2980225	14855	+	15	ECRY_000612	0.03	Similar to KCNAB2: Voltage-gated potassium channel subunit beta-2 (Bos taurus OX=9913)		IPR023210	PF00248
scf7180000024048.3904504	2991759	3003797	12039	-	9	ECRY_000613	0.05	Similar to SLC25A20: Mitochondrial carnitine/acylcarnitine carrier protein (Macaca fascicularis OX=9541)		IPR018108	PF00153
scf7180000024048.3904504	3025761	3028800	3040	+	3	ECRY_000614	0	Protein of unknown function
scf7180000024048.3904504	3035548	3049312	13765	-	13	ECRY_000615	0.17	Similar to Frmd5: FERM domain-containing protein 5 (Mus musculus OX=10090)		IPR014847, IPR018979, IPR018980, IPR019748	PF00373, PF08736, PF09379, PF09380
scf7180000024048.3904504	3077408	3092797	15390	+	14	ECRY_000616	0.02	Similar to Nfasc: Neurofascin (Rattus norvegicus OX=10116)		IPR013098, IPR026966	PF07679, PF13882, PF13927
scf7180000024048.3904504	3102269	3102340	72	-	1	ECRY_000617		Protein of unknown function
scf7180000024048.3904504	3105937	3113187	7251	+	6	ECRY_000618	0.05	Similar to rps8: 40S ribosomal protein S8 (Danio rerio OX=7955)		IPR022309	PF01201
scf7180000024048.3904504	3171038	3198946	27909	+	23	ECRY_000619	0.24	Similar to Prep: Prolyl endopeptidase (Mus musculus OX=10090)	GO:0004252,GO:0006508,GO:0008236,GO:0070008	IPR001375, IPR023302	PF00326, PF02897
scf7180000024048.3904504	3202828	3205930	3103	+	2	ECRY_000620	0.12	Protein of unknown function
scf7180000024048.3904504	3213719	3226757	13039	-	8	ECRY_000621	0.03	Similar to Mrto4: mRNA turnover protein 4 homolog (Mus musculus OX=10090)	GO:0005622,GO:0042254	IPR001790	PF00466
scf7180000024048.3904504	3372369	3376379	4011	-	4	ECRY_000622	0	Similar to PF14_0175: Protein PF14_0175 (Plasmodium falciparum (isolate 3D7) OX=36329)
scf7180000024048.3904504	3396601	3423637	27037	+	23	ECRY_000623	0.22	Similar to Atp8b2: Phospholipid-transporting ATPase ID (Mus musculus OX=10090)		IPR032630, IPR032631	PF13246, PF16209, PF16212
scf7180000024048.3904504	3520102	3521930	1829	+	4	ECRY_000624	0.15	Protein of unknown function
scf7180000024048.3904504	3538850	3540144	1295	-	3	ECRY_000625	0.16	Similar to SCAMP2: Secretory carrier-associated membrane protein 2 (Homo sapiens OX=9606)
scf7180000024048.3904504	3544555	3550495	5941	+	4	ECRY_000626	0.11	Similar to CCDC51: Coiled-coil domain-containing protein 51 (Bos taurus OX=9913)
scf7180000024048.3904504	3586929	3587001	73	+	1	ECRY_000627		Protein of unknown function
scf7180000024048.3904504	3587507	3589360	1854	-	2	ECRY_000628	0.9	Protein of unknown function
scf7180000024048.3904504	3589535	3590834	1300	-	3	ECRY_000629	0.16	Similar to Inositol-3-phosphate synthase (Hordeum vulgare OX=4513)	GO:0004512,GO:0006021,GO:0008654	IPR002587, IPR013021	PF01658, PF07994
scf7180000024048.3904504	3655558	3658450	2893	-	3	ECRY_000630	0.07	Similar to mettl21a: Protein N-lysine methyltransferase METTL21A (Danio rerio OX=7955)		IPR019410	PF10294
scf7180000024048.3904504	3672786	3687320	14535	+	12	ECRY_000631	0.05	Similar to STRBP: Spermatid perinuclear RNA-binding protein (Gallus gallus OX=9031)		IPR006561	PF07528
scf7180000024048.3904504	3687612	3697562	9951	-	11	ECRY_000632	0.11	Similar to Cog1: Conserved oligomeric Golgi complex subunit 1 (Mus musculus OX=10090)
scf7180000024048.3904504	3699442	3714176	14735	-	18	ECRY_000633	0.04	Similar to Cog1: Conserved oligomeric Golgi complex subunit 1 (Mus musculus OX=10090)			PF08700
scf7180000024048.3904504	3714741	3716171	1431	+	2	ECRY_000634	0.42	Protein of unknown function
scf7180000024048.3904504	3717090	3727266	10177	-	12	ECRY_000635	0.25	Similar to CAPRIN1: Caprin-1 (Homo sapiens OX=9606)
scf7180000024048.3904504	3729530	3737249	7720	-	8	ECRY_000636	0.04	Similar to Tubulin beta-6 chain (Gallus gallus OX=9031)	GO:0003924	IPR003008, IPR018316	PF00091, PF03953
scf7180000024048.3904504	3745247	3748937	3691	-	4	ECRY_000637	0	Protein of unknown function
scf7180000024048.3904504	3774329	3783904	9576	+	8	ECRY_000638	0	Similar to Pex14: Peroxisomal membrane protein PEX14 (Rattus norvegicus OX=10116)		IPR006785	PF04695
scf7180000024048.3904504	3784094	3790270	6177	-	6	ECRY_000639	0.03	Similar to Atp13a2: Cation-transporting ATPase 13A2 (Mus musculus OX=10090)		IPR006068	PF00689
scf7180000024048.3904504	3801434	3802327	894	-	3	ECRY_000640	0.64	Similar to Atp13a3: Probable cation-transporting ATPase 13A3 (Mus musculus OX=10090)
scf7180000024048.3904504	3806798	3810445	3648	-	6	ECRY_000641	0.17	Similar to ATP13A3: Probable cation-transporting ATPase 13A3 (Fragment) (Macaca fascicularis OX=9541)			PF00122
scf7180000024048.3904504	3876778	3880167	3390	+	4	ECRY_000642	0.08	Similar to Slc25a28: Mitoferrin-2 (Mus musculus OX=10090)		IPR018108	PF00153
scf7180000024048.3904504	3915635	3919447	3813	-	4	ECRY_000643	0.06	Similar to calm: Calmodulin (Electrophorus electricus OX=8005)	GO:0005509	IPR002048	PF13499
scf7180000024048.3904504	3928371	3932864	4494	-	3	ECRY_000644	0.21	Protein of unknown function
scf7180000024048.3904504	3944027	3951818	7792	+	8	ECRY_000645	0.06	Similar to Samd8: Sphingomyelin synthase-related protein 1 (Mus musculus OX=10090)	GO:0005515	IPR001660, IPR025749	PF00536, PF14360
scf7180000024048.3904504	3999581	4016397	16817	-	12	ECRY_000646	0.28	Similar to USP54: Inactive ubiquitin carboxyl-terminal hydrolase 54 (Homo sapiens OX=9606)	GO:0016579,GO:0036459	IPR001394	PF00443
scf7180000024048.3904504	4025132	4033325	8194	+	10	ECRY_000647	0.12	Similar to vit-5: Vitellogenin-5 (Caenorhabditis elegans OX=6239)	GO:0005319,GO:0006869	IPR001747	PF01347
scf7180000024048.3904504	4036180	4037721	1542	+	4	ECRY_000648	0.48	Similar to vit-6: Vitellogenin-6 (Oscheius tipulae OX=141969)	GO:0005319,GO:0006869	IPR001747	PF01347
scf7180000024048.3904504	4052322	4060918	8597	+	9	ECRY_000649	0	Similar to vit-3: Vitellogenin-3 (Caenorhabditis elegans OX=6239)		IPR001846	PF00094
scf7180000024048.3904504	4090905	4091966	1062	-	3	ECRY_000650	0.23	Similar to grik2: Glutamate receptor ionotropic, kainate 2 (Fragment) (Xenopus laevis OX=8355)
scf7180000024048.3904504	4092429	4092860	432	-	1	ECRY_000651	0.79	Similar to GRIA2: Glutamate receptor 2 (Pongo abelii OX=9601)	GO:0004970,GO:0016020	IPR001320	PF00060
scf7180000024048.3904504	4106867	4110797	3931	+	3	ECRY_000652	0.15	Similar to spop: Speckle-type POZ protein (Danio rerio OX=7955)	GO:0005515	IPR000210	PF00651
scf7180000024048.3904504	4141086	4142324	1239	+	2	ECRY_000653	0.15	Similar to slou: Homeobox protein slou (Drosophila melanogaster OX=7227)	GO:0003677	IPR001356	PF00046
scf7180000024048.3904504	4144891	4149050	4160	-	6	ECRY_000654	0	Similar to Loxl4: Lysyl oxidase homolog 4 (Mus musculus OX=10090)	GO:0005507,GO:0016641,GO:0055114	IPR001695	PF01186
scf7180000024048.3904504	4153061	4158309	5249	-	5	ECRY_000655	0.03	Similar to l3hypdh: Trans-L-3-hydroxyproline dehydratase (Xenopus tropicalis OX=8364)		IPR008794	PF05544
scf7180000023965.3892078	38790	40699	1910	-	8	ECRY_004453	0.44	Protein of unknown function		IPR000477	PF00078
scf7180000023965.3892078	176200	214881	38682	+	22	ECRY_004454	0.28	Similar to ARHGEF12: Rho guanine nucleotide exchange factor 12 (Homo sapiens OX=9606)	GO:0005089,GO:0005737,GO:0035023,GO:0035556	IPR000219, IPR002219, IPR015212	PF00130, PF00621, PF09128
scf7180000023965.3892078	216745	216817	73	-	1	ECRY_004455		Protein of unknown function
scf7180000023965.3892078	235722	239342	3621	+	4	ECRY_004456	0.02	Similar to Dync1li2: Cytoplasmic dynein 1 light intermediate chain 2 (Mus musculus OX=10090)		IPR022780	PF05783
scf7180000023965.3892078	243265	245402	2138	+	3	ECRY_004457	0	Similar to DYNC1LI1: Cytoplasmic dynein 1 light intermediate chain 1 (Gallus gallus OX=9031)		IPR022780	PF05783
scf7180000023965.3892078	263655	268185	4531	+	4	ECRY_004458	0.05	Similar to CRIP1: Cysteine-rich protein 1 (Bos taurus OX=9913)		IPR001781	PF00412
scf7180000023965.3892078	284489	288857	4369	+	2	ECRY_004459	0.02	Similar to rps2: 40S ribosomal protein S2 (Ictalurus punctatus OX=7998)	GO:0003723,GO:0003735,GO:0005840,GO:0006412	IPR005324, IPR013810	PF00333, PF03719
scf7180000023965.3892078	348798	351333	2536	+	5	ECRY_004460	0.7	Similar to ACVR2B: Activin receptor type-2B (Sus scrofa OX=9823)
scf7180000023965.3892078	353056	357345	4290	+	5	ECRY_004461	0.19	Similar to ACVR2A: Activin receptor type-2A (Bos taurus OX=9913)	GO:0004672,GO:0005524,GO:0006468	IPR000719	PF00069
scf7180000023965.3892078	398172	440477	42306	+	32	ECRY_004462	0.13	Similar to Col4a1: Collagen alpha-1(IV) chain (Drosophila melanogaster OX=7227)		IPR008160	PF01391
scf7180000023965.3892078	440606	441881	1276	+	2	ECRY_004463	0.5	Similar to col27a1b: Collagen alpha-1(XXVII) chain B (Danio rerio OX=7955)		IPR008160	PF01391
scf7180000023965.3892078	443640	445358	1719	+	3	ECRY_004464	0.1	Similar to Scube3: Signal peptide, CUB and EGF-like domain-containing protein 3 (Mus musculus OX=10090)	GO:0005509	IPR001881	PF07645, PF14670
scf7180000023965.3892078	447479	447551	73	+	1	ECRY_004465		Protein of unknown function
scf7180000023965.3892078	450942	460537	9596	-	7	ECRY_004466	0.34	Similar to RNF14: E3 ubiquitin-protein ligase RNF14 (Homo sapiens OX=9606)	GO:0005515	IPR002867, IPR006575	PF01485, PF05773
scf7180000023965.3892078	497034	510594	13561	-	10	ECRY_004467	0.17	Similar to Napa: Alpha-soluble NSF attachment protein (Mus musculus OX=10090)			PF14938
scf7180000023965.3892078	531129	538253	7125	-	7	ECRY_004468	0	Similar to Fbxo21: F-box only protein 21 (Mus musculus OX=10090)	GO:0003677	IPR011722	PF08755
scf7180000023965.3892078	563636	576564	12929	+	10	ECRY_004469	0.22	Similar to katnal1: Katanin p60 ATPase-containing subunit A-like 1 (Danio rerio OX=7955)	GO:0005524	IPR003959, IPR015415	PF00004, PF09336
scf7180000023965.3892078	592793	599489	6697	+	4	ECRY_004470	0	Protein of unknown function
scf7180000023965.3892078	629032	631931	2900	+	3	ECRY_004471	0.07	Similar to tdp2: Tyrosyl-DNA phosphodiesterase 2 (Xenopus laevis OX=8355)
scf7180000023965.3892078	644963	674145	29183	+	20	ECRY_004472	0.17	Similar to AGO2: Protein argonaute-2 (Homo sapiens OX=9606)	GO:0003676,GO:0005515	IPR003100, IPR003165, IPR014811, IPR032472, IPR032473, IPR032474	PF02170, PF02171, PF08699, PF16486, PF16487, PF16488
scf7180000023965.3892078	661897	661968	72	+	1	ECRY_004473		Protein of unknown function
scf7180000023965.3892078	687920	694334	6415	+	3	ECRY_004474	0.34	Similar to At5g10370: ATP-dependent RNA helicase DEAH12, chloroplastic (Arabidopsis thaliana OX=3702)
scf7180000023965.3892078	697370	713074	15705	+	12	ECRY_004475	0.05	Similar to ACTL6A: Actin-like protein 6A (Homo sapiens OX=9606)		IPR004000	PF00022
scf7180000023965.3892078	715752	719618	3867	-	2	ECRY_004476	0.11	Similar to ZNF878: Zinc finger protein 878 (Homo sapiens OX=9606)			PF00096, PF13912
scf7180000023965.3892078	722990	739105	16116	-	11	ECRY_004477	0.07	Similar to 4CLL7: 4-coumarate--CoA ligase-like 7 (Arabidopsis thaliana OX=3702)	GO:0003824,GO:0008152	IPR000873, IPR025110	PF00501, PF13193
scf7180000023965.3892078	750942	751337	396	+	1	ECRY_004478	0.12	Similar to LITAF: Lipopolysaccharide-induced tumor necrosis factor-alpha factor homolog (Gallus gallus OX=9031)		IPR006629	PF10601
scf7180000023965.3892078	756233	765652	9420	-	7	ECRY_004479	0	Similar to Luciferin 4-monooxygenase (Photinus pyralis OX=7054)	GO:0003824,GO:0008152	IPR000873, IPR025110	PF00501, PF13193
scf7180000023965.3892078	766895	769842	2948	-	4	ECRY_004480	0.04	Similar to 4cl3: Probable 4-coumarate--CoA ligase 3 (Dictyostelium discoideum OX=44689)	GO:0003824,GO:0008152	IPR000873	PF00501
scf7180000023965.3892078	784025	786831	2807	+	4	ECRY_004481	0.39	Similar to CHP: Chaoptin (Fragment) (Tribolium castaneum OX=7070)	GO:0005515	IPR001611	PF13855
scf7180000023965.3892078	793754	812857	19104	-	15	ECRY_004482	0.17	Similar to SLC5A8: Sodium-coupled monocarboxylate transporter 1 (Homo sapiens OX=9606)	GO:0016020,GO:0022857,GO:0055085	IPR001734	PF00474
scf7180000023965.3892078	824102	835892	11791	-	5	ECRY_004483	0.04	Protein of unknown function		IPR032751	PF15993
scf7180000023965.3892078	866981	878625	11645	-	6	ECRY_004484	0.05	Similar to Ptpn6: Tyrosine-protein phosphatase non-receptor type 6 (Mus musculus OX=10090)		IPR000980	PF00017
scf7180000023965.3892078	882285	894453	12169	+	11	ECRY_004485	0.06	Similar to FADS2: Fatty acid desaturase 2 (Bos taurus OX=9913)	GO:0006629	IPR001199, IPR005804	PF00173, PF00487
scf7180000023965.3892078	895393	898088	2696	-	2	ECRY_004486	0	Similar to Vhl: von Hippel-Lindau disease tumor suppressor (Rattus norvegicus OX=10116)		IPR024053	PF01847
scf7180000023965.3892078	902802	905028	2227	+	3	ECRY_004487	0.43	Similar to FADS2: Fatty acid desaturase 2 (Macaca fascicularis OX=9541)		IPR001199	PF00173
scf7180000023965.3892078	906492	914612	8121	+	8	ECRY_004488	0.23	Similar to Fads2: Fatty acid desaturase 2 (Rattus norvegicus OX=10116)	GO:0006629	IPR005804	PF00487
scf7180000023965.3892078	927311	935971	8661	+	4	ECRY_004489	0.16	Similar to Bin1: Myc box-dependent-interacting protein 1 (Mus musculus OX=10090)	GO:0005515,GO:0005737	IPR004148	PF03114
scf7180000023965.3892078	961909	978053	16145	-	9	ECRY_004490	0.38	Similar to Col4a1: Collagen alpha-1(IV) chain (Drosophila melanogaster OX=7227)		IPR008160	PF01391
scf7180000023965.3892078	978063	1009057	30995	-	20	ECRY_004491	0.35	Similar to col27a1b: Collagen alpha-1(XXVII) chain B (Danio rerio OX=7955)		IPR008160	PF01391
scf7180000023965.3892078	990407	990479	73	+	1	ECRY_004492		Protein of unknown function
scf7180000023965.3892078	1009557	1011478	1922	-	2	ECRY_004493	0.48	Similar to Fibril-forming collagen alpha chain (Fragment) (Riftia pachyptila OX=6426)		IPR008160	PF01391
scf7180000023965.3892078	1012161	1018210	6050	-	4	ECRY_004494	0.44	Similar to Col1a2: Collagen alpha-2(I) chain (Rattus norvegicus OX=10116)
scf7180000023965.3892078	1018661	1022746	4086	-	8	ECRY_004495	0.57	Similar to Col1a2: Collagen alpha-2(I) chain (Rattus norvegicus OX=10116)		IPR008160	PF01391
scf7180000023965.3892078	1058567	1076545	17979	+	19	ECRY_004496	0.23	Similar to Hmgcr: 3-hydroxy-3-methylglutaryl-coenzyme A reductase (Mus musculus OX=10090)	GO:0004420,GO:0015936,GO:0050662,GO:0055114	IPR000731, IPR002202	PF00368, PF12349
scf7180000023965.3892078	1108858	1111576	2719	-	3	ECRY_004497	0.16	Protein of unknown function
scf7180000023965.3892078	1151697	1162922	11226	+	5	ECRY_004498	0.13	Similar to odf3b: Outer dense fiber protein 3-B (Danio rerio OX=7955)		IPR010736	PF07004
scf7180000023965.3892078	1264503	1270397	5895	+	3	ECRY_004499	0.21	Protein of unknown function
scf7180000023965.3892078	1277671	1291001	13331	-	10	ECRY_004500	0.02	Similar to TPRA1: Transmembrane protein adipocyte-associated 1 homolog (Gallus gallus OX=9031)		IPR018781	PF10160
scf7180000023965.3892078	1322377	1325762	3386	+	4	ECRY_004501	0.34	Similar to Ntng2: Netrin-G2 (Mus musculus OX=10090)		IPR008211	PF00055
scf7180000023965.3892078	1327418	1329401	1984	+	3	ECRY_004502	0.39	Similar to Ntng1: Netrin-G1 (Mus musculus OX=10090)		IPR002049	PF00053
scf7180000023965.3892078	1405056	1407371	2316	+	3	ECRY_004503	0.03	Protein of unknown function
scf7180000023965.3892078	1411517	1417169	5653	+	5	ECRY_004504	0.12	Similar to GalNAc-T2: N-acetylgalactosaminyltransferase 7 (Drosophila melanogaster OX=7227)		IPR000772, IPR001173	PF00535, PF00652
scf7180000023965.3892078	1422274	1427475	5202	-	6	ECRY_004505	0.01	Similar to Luciferin 4-monooxygenase (Luciola mingrelica OX=27446)	GO:0003824,GO:0008152	IPR000873, IPR025110	PF00501, PF13193
scf7180000023965.3892078	1428960	1432957	3998	-	5	ECRY_004506	0.01	Similar to fsdS: Fusaridione A synthetase fsdS (Fusarium heterosporum OX=42747)	GO:0003824,GO:0008152	IPR000873	PF00501
scf7180000023965.3892078	1437631	1442037	4407	-	6	ECRY_004507	0.05	Similar to Luciferin 4-monooxygenase (Photinus pyralis OX=7054)	GO:0003824,GO:0008152	IPR000873, IPR025110	PF00501, PF13193
scf7180000023965.3892078	1483976	1535759	51784	+	28	ECRY_004508	0.19	Similar to NOTCH1: Neurogenic locus notch homolog protein 1 (Cricetulus griseus OX=10029)	GO:0005509	IPR000742, IPR001881, IPR013032	PF00008, PF07645, PF12661
scf7180000023965.3892078	1536454	1537861	1408	+	2	ECRY_004509	0.59	Similar to NOTCH2: Neurogenic locus notch homolog protein 2 (Homo sapiens OX=9606)
scf7180000023965.3892078	1682510	1683786	1277	+	2	ECRY_004510	0.21	Protein of unknown function
scf7180000023965.3892078	1684395	1685307	913	+	2	ECRY_004511	0.05	Similar to phactr1: Phosphatase and actin regulator 1 (Xenopus laevis OX=8355)		IPR004018	PF02755
scf7180000023965.3892078	1848487	1877636	29150	+	24	ECRY_004512	0.39	Similar to Cad87A: Cadherin-87A (Drosophila melanogaster OX=7227)	GO:0005509,GO:0007156,GO:0016020	IPR002126	PF00028
scf7180000023965.3892078	1884645	1893978	9334	-	11	ECRY_004513	0.31	Similar to Psn: Presenilin homolog (Drosophila melanogaster OX=7227)	GO:0004190,GO:0016021,GO:0016485	IPR001108	PF01080
scf7180000023965.3892078	1909339	1912313	2975	+	2	ECRY_004514	0	Protein of unknown function	GO:0006303	IPR027873	PF15384
scf7180000023965.3892078	1913564	1919820	6257	-	4	ECRY_004515	0.02	Similar to gid8: Glucose-induced degradation protein 8 homolog (Danio rerio OX=7955)	GO:0005515	IPR006594, IPR024964	PF08513, PF10607
scf7180000023965.3892078	1930966	1932066	1101	+	1	ECRY_004516	0.36	Similar to ZNF768: Zinc finger protein 768 (Homo sapiens OX=9606)			PF00096, PF13912
scf7180000023965.3892078	1955466	1964813	9348	+	9	ECRY_004517	0.28	Similar to LDB2: LIM domain-binding protein 2 (Homo sapiens OX=9606)		IPR029005	PF01803
scf7180000023965.3892078	1974226	1983073	8848	-	9	ECRY_004518	0.05	Similar to DPM1: Dolichol-phosphate mannosyltransferase subunit 1 (Bos taurus OX=9913)		IPR001173	PF00535
scf7180000023965.3892078	2061359	2071597	10239	-	10	ECRY_004519	0.07	Similar to pld3: Phospholipase D3 (Xenopus laevis OX=8355)	GO:0003824	IPR001736, IPR032803	PF00614, PF13918
scf7180000023965.3892078	2115705	2117108	1404	-	3	ECRY_004520	0.31	Similar to Fatty acyl-CoA hydrolase precursor, medium chain (Anas platyrhynchos OX=8839)		IPR002018	PF00135
scf7180000023965.3892078	2117432	2128123	10692	-	10	ECRY_004521	0.64	Similar to CES2: Liver carboxylesterase 2 (Oryctolagus cuniculus OX=9986)		IPR002018	PF00135
scf7180000023965.3892078	2218343	2225202	6860	+	6	ECRY_004522	0.03	Similar to Ubc4: Ubiquitin-conjugating enzyme E2-22 kDa (Drosophila melanogaster OX=7227)		IPR000608, IPR015940	PF00179, PF00627
scf7180000023965.3892078	2311530	2323806	12277	+	7	ECRY_004523	0.04	Protein of unknown function
scf7180000023965.3892078	2367948	2383253	15306	+	13	ECRY_004524	0.05	Similar to UQCRC1: Cytochrome b-c1 complex subunit 1, mitochondrial (Bos taurus OX=9913)		IPR007863, IPR011765	PF00675, PF05193
scf7180000023965.3892078	2383389	2390073	6685	-	7	ECRY_004525	0	Similar to PQBP1: Polyglutamine-binding protein 1 (Bos taurus OX=9913)	GO:0005515	IPR001202	PF00397
scf7180000023965.3892078	2412166	2423569	11404	-	7	ECRY_004526	0.28	Similar to MFSD6: Major facilitator superfamily domain-containing protein 6 (Homo sapiens OX=9606)		IPR024989	PF12832
scf7180000023965.3892078	2446312	2457963	11652	-	8	ECRY_004527	0.03	Similar to CFAP45: Cilia- and flagella-associated protein 45 (Homo sapiens OX=9606)			PF13868
scf7180000023965.3892078	2514773	2524474	9702	-	7	ECRY_004528	0.01	Similar to Pde12: 2',5'-phosphodiesterase 12 (Mus musculus OX=10090)		IPR005135	PF03372
scf7180000023965.3892078	2528621	2532005	3385	+	3	ECRY_004529	0.07	Similar to Abhd14b: Protein ABHD14B (Mus musculus OX=10090)
scf7180000023730.3823049	23683	30157	6475	-	4	ECRY_013218	0.31	Similar to cckar: Cholecystokinin receptor (Xenopus laevis OX=8355)	GO:0004930,GO:0007186,GO:0016021	IPR000276	PF00001
scf7180000023730.3823049	64154	82388	18235	-	19	ECRY_013219	0.42	Similar to MIB2: E3 ubiquitin-protein ligase MIB2 (Gallus gallus OX=9031)	GO:0004842,GO:0008270,GO:0016567,GO:0046872	IPR000433, IPR010606, IPR020683	PF00569, PF06701, PF12796, PF13920
scf7180000023730.3823049	145494	168623	23130	+	10	ECRY_013220	0.04	Similar to PRKACB: cAMP-dependent protein kinase catalytic subunit beta (Homo sapiens OX=9606)	GO:0004672,GO:0005524,GO:0006468	IPR000719	PF00069
scf7180000023730.3823049	184166	195640	11475	+	14	ECRY_013221	0	Protein of unknown function	GO:0003824,GO:0050662	IPR001509	PF01370
scf7180000023730.3823049	212595	226770	14176	+	17	ECRY_013222	0.35	Similar to Cfap58: Cilia- and flagella-associated protein 58 (Mus musculus OX=10090)
scf7180000023730.3823049	286346	286418	73	-	1	ECRY_013223		Protein of unknown function
scf7180000023730.3823049	392587	395337	2751	-	3	ECRY_013224	0.34	Protein of unknown function
scf7180000023730.3823049	395621	399941	4321	-	3	ECRY_013225	0.71	Protein of unknown function
scf7180000023730.3823049	436047	438526	2480	+	4	ECRY_013226	0.64	Similar to PRKC2: Calcium-independent protein kinase C (Aplysia californica OX=6500)		IPR000008	PF00168
scf7180000023730.3823049	439261	439760	500	+	2	ECRY_013227	0.57	Similar to PRKC2: Calcium-independent protein kinase C (Aplysia californica OX=6500)
scf7180000023730.3823049	440187	450025	9839	+	18	ECRY_013228	0.37	Similar to PRKC2: Calcium-independent protein kinase C (Aplysia californica OX=6500)	GO:0004672,GO:0004674,GO:0005524,GO:0006468,GO:0035556	IPR000719, IPR002219, IPR017892	PF00069, PF00130, PF00433
scf7180000023730.3823049	462476	468546	6071	+	8	ECRY_013229	0.02	Similar to Pank1: Pantothenate kinase 1 (Mus musculus OX=10090)	GO:0004594,GO:0005524,GO:0015937	IPR004567	PF03630
scf7180000023730.3823049	488445	489129	685	+	3	ECRY_013230	0.59	Protein of unknown function
scf7180000023730.3823049	493358	494467	1110	+	3	ECRY_013231	0.7	Protein of unknown function
scf7180000023730.3823049	497530	505312	7783	+	13	ECRY_013232	0.27	Protein of unknown function	GO:0005515,GO:0016817	IPR006576	PF07533
scf7180000023730.3823049	544762	561536	16775	-	15	ECRY_013233	0.08	Similar to PANK4: Pantothenate kinase 4 (Macaca fascicularis OX=9541)	GO:0004594,GO:0005524,GO:0015937	IPR002791, IPR004567	PF01937, PF03630
scf7180000023730.3823049	568444	574208	5765	-	4	ECRY_013234	0	Protein of unknown function
scf7180000023730.3823049	577354	598126	20773	+	19	ECRY_013235	0.08	Similar to DDX27: Probable ATP-dependent RNA helicase DDX27 (Homo sapiens OX=9606)	GO:0003676,GO:0005524	IPR001650, IPR011545	PF00270, PF00271
scf7180000023730.3823049	646654	661177	14524	+	11	ECRY_013236	0.54	Similar to ABCC1: Multidrug resistance-associated protein 1 (Gallus gallus OX=9031)	GO:0005524,GO:0016021,GO:0042626,GO:0055085	IPR011527	PF00664
scf7180000023730.3823049	649859	649931	73	+	1	ECRY_013237		Protein of unknown function
scf7180000023730.3823049	662513	680711	18199	+	20	ECRY_013238	0.29	Similar to ABCC1: Multidrug resistance-associated protein 1 (Bos taurus OX=9913)	GO:0005524,GO:0016021,GO:0016887,GO:0042626,GO:0055085	IPR003439, IPR011527	PF00005, PF00664
scf7180000023730.3823049	691124	693476	2353	-	2	ECRY_013239	0.1	Similar to Octopamine receptor 2 (Lymnaea stagnalis OX=6523)	GO:0004930,GO:0007186,GO:0016021	IPR000276	PF00001
scf7180000023648.3685046	48883	56661	7779	+	7	ECRY_001303	0.3	Similar to Rdl: Gamma-aminobutyric acid receptor subunit beta (Musca domestica OX=7370)	GO:0005230,GO:0006811,GO:0016021	IPR006029, IPR006202	PF02931, PF02932
scf7180000023648.3685046	69195	69276	82	-	1	ECRY_001304		Protein of unknown function
scf7180000023648.3685046	91252	97701	6450	-	5	ECRY_001305	0.16	Protein of unknown function	GO:0042981	IPR001315	PF00619
scf7180000023648.3685046	204624	206958	2335	-	3	ECRY_001306	0.11	Similar to PGBD3: PiggyBac transposable element-derived protein 3 (Homo sapiens OX=9606)		IPR029526	PF13843
scf7180000023648.3685046	208716	216895	8180	-	6	ECRY_001307	0.03	Similar to egg-1: LDL receptor repeat-containing protein egg-1 (Caenorhabditis elegans OX=6239)	GO:0005515	IPR002172	PF00057
scf7180000023648.3685046	247187	270900	23714	-	12	ECRY_001308	0.14	Similar to LRP1B: Low-density lipoprotein receptor-related protein 1B (Homo sapiens OX=9606)	GO:0005515	IPR002172	PF00057
scf7180000023648.3685046	314122	314203	82	-	1	ECRY_001309		Protein of unknown function
scf7180000023648.3685046	367195	367270	76	-	1	ECRY_001310		Protein of unknown function
scf7180000023648.3685046	395219	396170	952	-	2	ECRY_001311	0.82	Similar to Tubulin beta chain (Fragment) (Lymnaea stagnalis OX=6523)
scf7180000023648.3685046	397143	401180	4038	-	5	ECRY_001312	0.26	Similar to tbb-2: Tubulin beta-2 chain (Caenorhabditis elegans OX=6239)	GO:0003924	IPR003008, IPR018316	PF00091, PF03953
scf7180000023648.3685046	401601	403813	2213	-	4	ECRY_001313	0.61	Similar to TUBB3: Tubulin beta-3 chain (Triticum aestivum OX=4565)	GO:0003924	IPR003008	PF00091
scf7180000023648.3685046	408086	417322	9237	-	7	ECRY_001314	0.27	Similar to GLA: Alpha-galactosidase A (Homo sapiens OX=9606)	GO:0004553,GO:0005975	IPR002241, IPR035373	PF16499, PF17450
scf7180000023648.3685046	426374	431956	5583	-	6	ECRY_001315	0.36	Similar to GLA: Alpha-galactosidase A (Homo sapiens OX=9606)	GO:0004553,GO:0005975	IPR002241	PF16499
scf7180000023648.3685046	452645	464395	11751	+	13	ECRY_001316	0.06	Protein of unknown function
scf7180000023648.3685046	468257	489755	21499	-	8	ECRY_001317	0.45	Protein of unknown function
scf7180000023648.3685046	525741	529668	3928	-	4	ECRY_001318	0	Similar to kay: Transcription factor kayak (Drosophila yakuba OX=7245)	GO:0003677,GO:0005634,GO:0006355	IPR004826	PF03131
scf7180000023648.3685046	563048	568597	5550	-	4	ECRY_001319	0.12	Similar to Arylsulfatase (Hemicentrotus pulcherrimus OX=7650)	GO:0008152,GO:0008484	IPR000917	PF00884, PF14707
scf7180000023648.3685046	569763	571040	1278	-	3	ECRY_001320	0.69	Similar to Arylsulfatase (Hemicentrotus pulcherrimus OX=7650)	GO:0008152,GO:0008484	IPR000917	PF00884
scf7180000023648.3685046	571515	573011	1497	-	2	ECRY_001321	0.72	Similar to Arylsulfatase (Strongylocentrotus purpuratus OX=7668)	GO:0008152,GO:0008484	IPR000917	PF00884
scf7180000023648.3685046	588858	590240	1383	+	1	ECRY_001322	0.16	Similar to Slc16a12: Monocarboxylate transporter 12 (Mus musculus OX=10090)	GO:0016021,GO:0055085	IPR011701	PF07690
scf7180000023648.3685046	684267	689395	5129	-	3	ECRY_001323	0.41	Similar to sox17a: Transcription factor Sox-17-alpha (Xenopus tropicalis OX=8364)		IPR009071	PF00505
scf7180000023648.3685046	702466	708789	6324	-	5	ECRY_001324	0.04	Similar to fam219a: Protein FAM219A (Danio rerio OX=7955)		IPR029339	PF15260
scf7180000023648.3685046	723002	728008	5007	+	4	ECRY_001325	0.05	Protein of unknown function		IPR012444	PF07801
scf7180000023648.3685046	728552	734949	6398	+	7	ECRY_001326	0.39	Protein of unknown function
scf7180000023648.3685046	800782	809120	8339	+	4	ECRY_001327	0.46	Similar to xhox3: Homeobox protein XHOX-3 (Xenopus laevis OX=8355)	GO:0003677	IPR001356	PF00046
scf7180000023648.3685046	813654	833017	19364	-	20	ECRY_001328	0.07	Similar to UROC1: Urocanate hydratase (Homo sapiens OX=9606)		IPR035085, IPR035400, IPR035401	PF01175, PF17391, PF17392
scf7180000023648.3685046	838810	846614	7805	-	8	ECRY_001329	0.21	Similar to ANKEF1: Ankyrin repeat and EF-hand domain-containing protein 1 (Homo sapiens OX=9606)		IPR020683	PF12796
scf7180000023648.3685046	848647	861009	12363	-	16	ECRY_001330	0.03	Similar to CCT8: T-complex protein 1 subunit theta (Gallus gallus OX=9031)	GO:0005524	IPR002423	PF00118
scf7180000023648.3685046	900747	900819	73	+	1	ECRY_001331		Protein of unknown function
scf7180000023648.3685046	902671	909701	7031	+	12	ECRY_001332	0.95	Similar to Tbc1d1: TBC1 domain family member 1 (Mus musculus OX=10090)		IPR021785	PF11830
scf7180000023648.3685046	910161	910629	469	+	3	ECRY_001333	0.61	Similar to Tbc1d4: TBC1 domain family member 4 (Mus musculus OX=10090)		IPR000195	PF00566
scf7180000023648.3685046	914247	918470	4224	+	6	ECRY_001334	0.09	Similar to TBC1D1: TBC1 domain family member 1 (Bos taurus OX=9913)		IPR000195	PF00566
scf7180000023648.3685046	925962	936090	10129	+	7	ECRY_001335	0	Similar to TMEM165: Transmembrane protein 165 (Homo sapiens OX=9606)		IPR001727	PF01169
scf7180000023648.3685046	938943	944409	5467	-	4	ECRY_001336	0.01	Similar to odf3b: Outer dense fiber protein 3-B (Danio rerio OX=7955)		IPR010736	PF07004
scf7180000023648.3685046	949887	958058	8172	-	9	ECRY_001337	0	Similar to Pi16: Peptidase inhibitor 16 (Mus musculus OX=10090)		IPR014044	PF00188
scf7180000023648.3685046	963409	969563	6155	-	4	ECRY_001338	0	Similar to Tim9a: Mitochondrial import inner membrane translocase subunit Tim9 (Drosophila melanogaster OX=7227)		IPR004217	PF02953
scf7180000023648.3685046	976234	981833	5600	+	6	ECRY_001339	0.13	Protein of unknown function
scf7180000023648.3685046	1020969	1030166	9198	-	5	ECRY_001340	0.05	Similar to Rad50: DNA repair protein RAD50 (Mus musculus OX=10090)			PF13558
scf7180000023648.3685046	1084676	1084746	71	+	1	ECRY_001341		Protein of unknown function
scf7180000023648.3685046	1113584	1142232	28649	+	26	ECRY_001342	0.31	Similar to ABCB1: Multidrug resistance protein 1 (Homo sapiens OX=9606)	GO:0005524,GO:0016021,GO:0016887,GO:0042626,GO:0055085	IPR003439, IPR011527	PF00005, PF00664
scf7180000023648.3685046	1150424	1151224	801	+	3	ECRY_001343	0.78	Similar to Abcb4: Phosphatidylcholine translocator ABCB4 (Mus musculus OX=10090)
scf7180000023648.3685046	1152804	1153519	716	+	2	ECRY_001344	0.53	Similar to ABCB5: ATP-binding cassette sub-family B member 5 (Homo sapiens OX=9606)	GO:0005524,GO:0016021,GO:0042626,GO:0055085	IPR011527	PF00664
scf7180000023648.3685046	1154349	1165363	11015	+	9	ECRY_001345	0.48	Similar to Abcb1b: Multidrug resistance protein 1B (Mus musculus OX=10090)	GO:0005524,GO:0016021,GO:0016887,GO:0042626,GO:0055085	IPR003439, IPR011527	PF00005, PF00664
scf7180000023648.3685046	1167088	1171757	4670	+	8	ECRY_001346	0.9	Similar to ABCB11: Bile salt export pump (Homo sapiens OX=9606)	GO:0005524,GO:0016021,GO:0042626,GO:0055085	IPR011527	PF00664
scf7180000023648.3685046	1173589	1177064	3476	+	6	ECRY_001347	0.81	Similar to PGY2: Multidrug resistance protein 2 (Cricetulus griseus OX=10029)	GO:0005524,GO:0016021,GO:0042626,GO:0055085	IPR011527	PF00664
scf7180000023648.3685046	1178449	1184485	6037	+	5	ECRY_001348	0.45	Similar to Abcb1a: Multidrug resistance protein 1A (Mus musculus OX=10090)	GO:0005524,GO:0016887	IPR003439	PF00005
scf7180000023648.3685046	1190549	1190617	69	+	1	ECRY_001349		Protein of unknown function
scf7180000023648.3685046	1195681	1220963	25283	+	25	ECRY_001350	0.11	Similar to ABCB1: Multidrug resistance protein 1 (Cricetulus griseus OX=10029)	GO:0005524,GO:0016021,GO:0016887,GO:0042626,GO:0055085	IPR003439, IPR011527	PF00005, PF00664
scf7180000023648.3685046	1224106	1245713	21608	+	15	ECRY_001351	0.41	Similar to Abcb1b: Multidrug resistance protein 1B (Mus musculus OX=10090)	GO:0005524,GO:0016021,GO:0016887,GO:0042626,GO:0055085	IPR003439, IPR011527	PF00005, PF00664
scf7180000023648.3685046	1247077	1250756	3680	+	5	ECRY_001352	0.85	Similar to ABCB11: Bile salt export pump (Oryctolagus cuniculus OX=9986)	GO:0005524,GO:0016021,GO:0042626,GO:0055085	IPR011527	PF00664
scf7180000023648.3685046	1251967	1258597	6631	+	11	ECRY_001353	0.51	Similar to Abcb4: Phosphatidylcholine translocator ABCB4 (Rattus norvegicus OX=10116)	GO:0005524,GO:0016021,GO:0016887,GO:0042626,GO:0055085	IPR003439, IPR011527	PF00005, PF00664
scf7180000023648.3685046	1263708	1288009	24302	+	29	ECRY_001354	0.35	Similar to ABCB1: Multidrug resistance protein 1 (Homo sapiens OX=9606)	GO:0005524,GO:0016021,GO:0016887,GO:0042626,GO:0055085	IPR003439, IPR011527	PF00005, PF00664
scf7180000023648.3685046	1290270	1296246	5977	+	5	ECRY_001355	0.06	Similar to ZNF271: Zinc finger protein 271 (Pongo abelii OX=9601)	GO:0005515	IPR000210	PF00096, PF00651
scf7180000023648.3685046	1302518	1304558	2041	-	5	ECRY_001356	0.28	Protein of unknown function	GO:0005892	IPR033438	PF17175
scf7180000023648.3685046	1307579	1315703	8125	+	9	ECRY_001357	0.15	Similar to PRMT1: Protein arginine N-methyltransferase 1 (Homo sapiens OX=9606)			PF13649
scf7180000023648.3685046	1347282	1353330	6049	-	8	ECRY_001358	0.05	Similar to eif3k: Eukaryotic translation initiation factor 3 subunit K (Xenopus tropicalis OX=8364)		IPR033464	PF10075
scf7180000023648.3685046	1354327	1357274	2948	+	5	ECRY_001359	0.02	Similar to SMYD5: SET and MYND domain-containing protein 5 (Gallus gallus OX=9031)
scf7180000023648.3685046	1357737	1362143	4407	+	6	ECRY_001360	0	Similar to smyd5: SET and MYND domain-containing protein 5 (Xenopus laevis OX=8355)	GO:0005515	IPR001214	PF00856
scf7180000023648.3685046	1457152	1461712	4561	+	5	ECRY_001361	0.01	Similar to RREB1: Ras-responsive element-binding protein 1 (Gallus gallus OX=9031)			PF00096, PF13894
scf7180000023648.3685046	1463688	1472646	8959	+	9	ECRY_001362	0.42	Similar to RREB1: Ras-responsive element-binding protein 1 (Gallus gallus OX=9031)			PF00096, PF13894, PF13909
scf7180000023648.3685046	1548511	1549518	1008	-	2	ECRY_001363	0.45	Protein of unknown function
scf7180000023648.3685046	1558569	1562955	4387	+	6	ECRY_001364	0.06	Similar to Ccdc28b: Coiled-coil domain-containing protein 28B (Mus musculus OX=10090)		IPR025271	PF13270
scf7180000023648.3685046	1564253	1573282	9030	-	7	ECRY_001365	0.13	Protein of unknown function
scf7180000023648.3685046	1575075	1582537	7463	-	9	ECRY_001366	0.02	Similar to pkmyt1: Membrane-associated tyrosine- and threonine-specific cdc2-inhibitory kinase (Xenopus laevis OX=8355)	GO:0004672,GO:0005524,GO:0006468	IPR000719	PF00069
scf7180000023648.3685046	1604322	1609498	5177	+	4	ECRY_001367	0	Similar to SRSF7: Serine/arginine-rich splicing factor 7 (Homo sapiens OX=9606)	GO:0003676,GO:0008270	IPR000504, IPR001878	PF00076, PF00098
scf7180000023648.3685046	1609608	1614876	5269	-	3	ECRY_001368	0.04	Similar to Rpl15: 60S ribosomal protein L15 (Rattus norvegicus OX=10116)	GO:0003735,GO:0005840,GO:0006412	IPR000439	PF00827
scf7180000023648.3685046	1618583	1621798	3216	-	3	ECRY_001369	0.14	Similar to sec61g: Protein transport protein Sec61 subunit gamma (Xenopus laevis OX=8355)	GO:0006605,GO:0006886,GO:0016020	IPR001901	PF00584
scf7180000023648.3685046	1632532	1633528	997	+	2	ECRY_001370	0.26	Protein of unknown function
scf7180000023648.3685046	1634302	1637821	3520	+	4	ECRY_001371	0.12	Protein of unknown function		IPR032746	PF15292
scf7180000023648.3685046	1649216	1666866	17651	-	18	ECRY_001372	0	Protein of unknown function
scf7180000023648.3685046	1672630	1677996	5367	+	5	ECRY_001373	0.07	Similar to ARMC6: Armadillo repeat-containing protein 6 (Pongo abelii OX=9601)
scf7180000023648.3685046	1679223	1701811	22589	-	9	ECRY_001374	0	Similar to Tropomyosin (Echinococcus multilocularis OX=6211)		IPR000533	PF00261
scf7180000023648.3685046	1712794	1715423	2630	-	3	ECRY_001375	0.18	Similar to bath-38: BTB and MATH domain-containing protein 38 (Caenorhabditis elegans OX=6239)	GO:0005515	IPR000210	PF00651
scf7180000023648.3685046	1727382	1728372	991	+	2	ECRY_001376	0.05	Similar to tnfaip8: Tumor necrosis factor alpha-induced protein 8 (Xenopus laevis OX=8355)	GO:0042981	IPR008477	PF05527
scf7180000023648.3685046	1737229	1748086	10858	-	11	ECRY_001377	0.85	Similar to Hex-t2: Hexokinase type 2 (Drosophila melanogaster OX=7227)	GO:0005524,GO:0005975,GO:0016773	IPR022672, IPR022673	PF00349, PF03727
scf7180000023648.3685046	1849067	1853625	4559	-	4	ECRY_001378	0.03	Similar to RPS27: 40S ribosomal protein S27 (Homarus americanus OX=6706)	GO:0003735,GO:0005622,GO:0005840,GO:0006412	IPR000592	PF01667
scf7180000023648.3685046	1865278	1874314	9037	+	9	ECRY_001379	0.09	Similar to CycC: Cyclin-C (Anopheles gambiae OX=7165)		IPR006671, IPR031658	PF00134, PF16899
scf7180000023648.3685046	1878612	1905823	27212	-	21	ECRY_001380	0.09	Similar to EXOC3: Exocyst complex component 3 (Bos taurus OX=9913)	GO:0000145,GO:0006887	IPR010326	PF06046
scf7180000023648.3685046	1910638	1912463	1826	+	6	ECRY_001381	0.27	Similar to YTHDF2: YTH domain-containing family protein 2 (Macaca fascicularis OX=9541)	GO:0003723	IPR007275	PF04146
scf7180000023648.3685046	1915698	1920429	4732	-	4	ECRY_001382	0	Protein of unknown function	GO:0016021	IPR004031	PF13903
scf7180000023648.3685046	1923045	1935090	12046	-	11	ECRY_001383	0.14	Similar to ergic3: Endoplasmic reticulum-Golgi intermediate compartment protein 3 (Danio rerio OX=7955)		IPR012936	PF07970, PF13850
scf7180000023648.3685046	2023811	2034445	10635	+	11	ECRY_001384	0	Similar to 4CL: 4-coumarate--CoA ligase (Pinus taeda OX=3352)	GO:0003824,GO:0008152	IPR000873, IPR025110	PF00501, PF13193
scf7180000023648.3685046	2034906	2039765	4860	-	6	ECRY_001385	0.58	Similar to THNSL1: Threonine synthase-like 1 (Pongo abelii OX=9601)
scf7180000023648.3685046	2040626	2049527	8902	-	7	ECRY_001386	0.33	Similar to THNSL1: Threonine synthase-like 1 (Macaca fascicularis OX=9541)		IPR029144, IPR031322	PF01202, PF14821
scf7180000023648.3685046	2059360	2069002	9643	-	7	ECRY_001387	0.74	Protein of unknown function
scf7180000023648.3685046	2073523	2076827	3305	+	5	ECRY_001388	0.03	Protein of unknown function
scf7180000023648.3685046	2080203	2089880	9678	+	8	ECRY_001389	0.01	Similar to DLGAP5: Disks large-associated protein 5 (Homo sapiens OX=9606)	GO:0023052	IPR005026	PF03359
scf7180000023648.3685046	2091952	2095555	3604	+	3	ECRY_001390	0.03	Protein of unknown function
scf7180000023648.3685046	2139824	2145519	5696	-	7	ECRY_001391	0	Similar to purb: Transcriptional activator protein Pur-beta (Danio rerio OX=7955)		IPR006628	PF04845
scf7180000023648.3685046	2146415	2154813	8399	+	9	ECRY_001392	0.03	Similar to TSNARE1: t-SNARE domain-containing protein 1 (Homo sapiens OX=9606)	GO:0016020	IPR006011	PF14523
scf7180000023648.3685046	2161306	2172844	11539	-	8	ECRY_001393	0.24	Similar to cdk1: Cyclin-dependent kinase 1 (Carassius auratus OX=7957)	GO:0004672,GO:0005524,GO:0006468	IPR000719	PF00069, PF12330
scf7180000023648.3685046	2390150	2391373	1224	+	1	ECRY_001394	0.01	Similar to slc32a1: Vesicular inhibitory amino acid transporter (Xenopus tropicalis OX=8364)		IPR013057	PF01490
scf7180000023648.3685046	2400110	2405688	5579	+	4	ECRY_001395	0.29	Protein of unknown function
scf7180000023648.3685046	2442284	2445065	2782	-	2	ECRY_001396	0.07	Similar to sp9: Transcription factor Sp9 (Xenopus tropicalis OX=8364)			PF00096
scf7180000023648.3685046	2484908	2488142	3235	-	3	ECRY_001397	0.1	Protein of unknown function
scf7180000023648.3685046	2502634	2517188	14555	-	16	ECRY_001398	0.25	Similar to Ptk2: Focal adhesion kinase 1 (Rattus norvegicus OX=10116)	GO:0004672,GO:0006468	IPR001245	PF07714
scf7180000023648.3685046	2557133	2558665	1533	-	1	ECRY_001399	0.2	Similar to FKBP4: Peptidyl-prolyl cis-trans isomerase FKBP4 (Bos taurus OX=9913)		IPR001179	PF00254
scf7180000023648.3685046	2565060	2572644	7585	+	10	ECRY_001400	0.09	Similar to eIF5: Eukaryotic translation initiation factor 5 (Drosophila melanogaster OX=7227)	GO:0003743,GO:0005515,GO:0006413	IPR002735, IPR003307	PF01873, PF02020
scf7180000023648.3685046	2624578	2629421	4844	+	2	ECRY_001401	0.23	Protein of unknown function
scf7180000023648.3685046	2644135	2664310	20176	+	5	ECRY_001402	0.01	Similar to Shank3: SH3 and multiple ankyrin repeat domains protein 3 (Mus musculus OX=10090)		IPR032425	PF16511
scf7180000023648.3685046	2738993	2741503	2511	+	3	ECRY_001403	0.06	Similar to SD: Protein scalloped (Fragment) (Junonia coenia OX=39708)
scf7180000023648.3685046	2824383	2829763	5381	-	5	ECRY_001404	0.02	Similar to Rgs19: Regulator of G-protein signaling 19 (Rattus norvegicus OX=10116)		IPR016137	PF00615
scf7180000023648.3685046	2839613	2845731	6119	-	4	ECRY_001405	0.02	Protein of unknown function
scf7180000023648.3685046	2867682	2869061	1380	+	1	ECRY_001406	0.27	Similar to Sox14: Putative transcription factor SOX-14 (Drosophila melanogaster OX=7227)		IPR009071	PF00505
scf7180000023648.3685046	2998247	2998334	88	+	2	ECRY_001407		Protein of unknown function
scf7180000023648.3685046	3054977	3058121	3145	+	2	ECRY_001408	0.16	Similar to slc20a2: Sodium-dependent phosphate transporter 2 (Xenopus laevis OX=8355)	GO:0005315,GO:0006817,GO:0016020	IPR001204	PF01384
scf7180000023648.3685046	3062047	3063099	1053	+	3	ECRY_001409	0.55	Similar to Slc20a2: Sodium-dependent phosphate transporter 2 (Rattus norvegicus OX=10116)	GO:0005315,GO:0006817,GO:0016020	IPR001204	PF01384
scf7180000023648.3685046	3066324	3072013	5690	+	8	ECRY_001410	0.92	Similar to slc20a1a: Sodium-dependent phosphate transporter 1-A (Danio rerio OX=7955)	GO:0005315,GO:0006817,GO:0016020	IPR001204	PF01384
scf7180000023648.3685046	3136037	3137602	1566	+	2	ECRY_001411	0.25	Similar to sup-9: Two pore potassium channel protein sup-9 (Caenorhabditis elegans OX=6239)		IPR013099	PF07885
scf7180000023648.3685046	3140592	3148635	8044	+	11	ECRY_001412	0.09	Similar to DCAF13: DDB1- and CUL4-associated factor 13 (Gallus gallus OX=9031)	GO:0005515	IPR001680, IPR007287	PF00400, PF04158
scf7180000023648.3685046	3220720	3221706	987	+	1	ECRY_001413	0.24	Similar to JUN: Transcription factor AP-1 (Gallus gallus OX=9031)	GO:0003700,GO:0006355	IPR004827, IPR005643	PF00170, PF03957
scf7180000023648.3685046	3269411	3272409	2999	-	2	ECRY_001414	0	Similar to Mafk: Transcription factor MafK (Mus musculus OX=10090)	GO:0003677,GO:0005634,GO:0006355	IPR004826	PF03131
scf7180000023648.3685046	3275221	3282901	7681	-	7	ECRY_001415	0.1	Similar to Psma1: Proteasome subunit alpha type-1 (Mus musculus OX=10090)	GO:0004298,GO:0005839,GO:0051603	IPR001353	PF00227
scf7180000023648.3685046	3283845	3286705	2861	-	6	ECRY_001416	0.86	Similar to PSMA1: Proteasome subunit alpha type-1 (Macaca fascicularis OX=9541)	GO:0004175,GO:0006511,GO:0019773	IPR000426	PF10584
scf7180000023648.3685046	3289431	3296862	7432	-	6	ECRY_001417	0.13	Similar to TRAF2: TNF receptor-associated factor 2 (Homo sapiens OX=9606)		IPR032070	PF16673
scf7180000023648.3685046	3408184	3419183	11000	-	11	ECRY_001418	0	Similar to Ing3: Inhibitor of growth protein 3 (Mus musculus OX=10090)		IPR024610	PF12998
scf7180000023648.3685046	3420414	3423831	3418	+	3	ECRY_001419	0	Similar to mRpL55: 39S ribosomal protein L55, mitochondrial (Drosophila melanogaster OX=7227)	GO:0003735,GO:0005762	IPR018615	PF09776
scf7180000023648.3685046	3425439	3429052	3614	-	3	ECRY_001420	0.24	Similar to CNP: 2',3'-cyclic-nucleotide 3'-phosphodiesterase (Bos taurus OX=9913)	GO:0004113,GO:0009214,GO:0016020	IPR008431	PF05881
scf7180000023648.3685046	3458878	3465839	6962	+	8	ECRY_001421	0.04	Similar to Hydin: Hydrocephalus-inducing protein (Mus musculus OX=10090)
scf7180000023648.3685046	3468123	3473903	5781	+	6	ECRY_001422	0.06	Similar to Hydin: Hydrocephalus-inducing protein (Mus musculus OX=10090)		IPR033768	PF17213
scf7180000023648.3685046	3475712	3483446	7735	+	8	ECRY_001423	0.18	Similar to HYDIN: Hydrocephalus-inducing protein homolog (Homo sapiens OX=9606)
scf7180000023648.3685046	3548670	3566712	18043	+	18	ECRY_001424	0.1	Similar to enosf1: Mitochondrial enolase superfamily member 1 (Xenopus laevis OX=8355)		IPR013341, IPR029065	PF02746, PF13378
scf7180000023648.3685046	3569852	3580330	10479	+	9	ECRY_001425	0.14	Similar to Tgds: dTDP-D-glucose 4,6-dehydratase (Mus musculus OX=10090)		IPR016040	PF16363
scf7180000023648.3685046	3585407	3590646	5240	-	4	ECRY_001426	0.06	Similar to DOCK7: Dedicator of cytokinesis protein 7 (Homo sapiens OX=9606)		IPR010703	PF06920
scf7180000023648.3685046	3654757	3667329	12573	+	10	ECRY_001427	0	Similar to Ccnh: Cyclin-H (Mus musculus OX=10090)		IPR006671, IPR031658	PF00134, PF16899
scf7180000024010.3621543	1647	8157	6511	-	5	ECRY_014568	0	Similar to max: Protein max (Xenopus laevis OX=8355)	GO:0046983	IPR011598	PF00010
scf7180000024010.3621543	8733	14907	6175	+	8	ECRY_014569	0.04	Similar to Galm: Aldose 1-epimerase (Rattus norvegicus OX=10116)	GO:0005975,GO:0016853	IPR008183	PF01263
scf7180000024010.3621543	62413	69020	6608	+	8	ECRY_014570	0.16	Similar to MICU3: Calcium uptake protein 3, mitochondrial (Homo sapiens OX=9606)
scf7180000024010.3621543	68549	68620	72	-	1	ECRY_014571		Protein of unknown function
scf7180000024010.3621543	86024	105732	19709	-	15	ECRY_014572	0.02	Similar to ARAP2: Arf-GAP with Rho-GAP domain, ANK repeat and PH domain-containing protein 2 (Homo sapiens OX=9606)	GO:0005096	IPR001164	PF01412
scf7180000024010.3621543	108463	111231	2769	-	2	ECRY_014573	0	Protein of unknown function
scf7180000024010.3621543	117426	127475	10050	-	13	ECRY_014574	0.19	Similar to NUP54: Nucleoporin p54 (Homo sapiens OX=9606)		IPR025712	PF13874
scf7180000024010.3621543	144371	156906	12536	-	16	ECRY_014575	0.38	Similar to Epb41l3: Band 4.1-like protein 3 (Mus musculus OX=10090)	GO:0003779,GO:0005198,GO:0005856	IPR008379, IPR018979, IPR018980, IPR019748	PF00373, PF05902, PF09379, PF09380
scf7180000024010.3621543	163530	171233	7704	+	13	ECRY_014576	0.07	Similar to PEX3: Peroxisomal biogenesis factor 3 (Cricetulus longicaudatus OX=10030)	GO:0005779,GO:0007031	IPR006966	PF04882
scf7180000024010.3621543	182277	187988	5712	-	3	ECRY_014577	0.14	Similar to Cpn2: Carboxypeptidase N subunit 2 (Mus musculus OX=10090)	GO:0005515	IPR001611, IPR026906	PF13306, PF13855
scf7180000024010.3621543	191118	193311	2194	-	2	ECRY_014578	0.03	Similar to timm13-b: Mitochondrial import inner membrane translocase subunit Tim13-B (Xenopus laevis OX=8355)		IPR004217	PF02953
scf7180000024010.3621543	194799	206446	11648	-	13	ECRY_014579	0.38	Similar to Spata5: Spermatogenesis-associated protein 5 (Mus musculus OX=10090)	GO:0005524	IPR003959	PF00004
scf7180000024010.3621543	208327	219501	11175	-	15	ECRY_014580	0.06	Similar to RBBP5: Retinoblastoma-binding protein 5 (Homo sapiens OX=9606)	GO:0005515	IPR001680	PF00400
scf7180000024010.3621543	231381	240046	8666	+	8	ECRY_014581	0.83	Similar to TPH1: Tryptophan 5-hydroxylase 1 (Gallus gallus OX=9031)	GO:0016714,GO:0055114	IPR019774	PF00351
scf7180000024010.3621543	240055	244069	4015	+	6	ECRY_014582	0.29	Similar to TPH1: Tryptophan 5-hydroxylase 1 (Oryctolagus cuniculus OX=9986)	GO:0016714,GO:0055114	IPR019774	PF00351
scf7180000024010.3621543	259943	260019	77	-	1	ECRY_014583		Protein of unknown function
scf7180000024010.3621543	293972	294376	405	-	4	ECRY_014584	0.68	Similar to cyfip1: Cytoplasmic FMR1-interacting protein 1 homolog (Danio rerio OX=7955)
scf7180000024010.3621543	297064	316565	19502	-	28	ECRY_014585	0.19	Similar to Sra-1: Cytoplasmic FMR1-interacting protein (Drosophila melanogaster OX=7227)		IPR008081, IPR009828	PF05994, PF07159
scf7180000024010.3621543	320568	327496	6929	+	6	ECRY_014586	0.22	Similar to BSG: Basigin (Gallus gallus OX=9031)		IPR013098	PF07679
scf7180000024010.3621543	327978	367765	39788	-	40	ECRY_014587	0.08	Similar to ascc3: Activating signal cointegrator 1 complex subunit 3 (Bos taurus OX=9913)	GO:0003676,GO:0005524	IPR001650, IPR004179, IPR011545	PF00270, PF00271, PF02889
scf7180000024010.3621543	371831	378619	6789	-	6	ECRY_014588	0.07	Similar to CRYL1: Lambda-crystallin homolog (Homo sapiens OX=9606)	GO:0003857,GO:0006631,GO:0016491,GO:0055114	IPR006108, IPR006176	PF00725, PF02737
scf7180000024010.3621543	374256	374326	71	-	1	ECRY_014589		Protein of unknown function
scf7180000024010.3621543	395714	403350	7637	+	14	ECRY_014590	0.16	Similar to NSMCE2: E3 SUMO-protein ligase NSE2 (Homo sapiens OX=9606)	GO:0008270	IPR004181	PF11789
scf7180000024010.3621543	403913	407572	3660	-	7	ECRY_014591	0.06	Similar to kur: UPF0769 protein C21orf59 homolog (Danio rerio OX=7955)		IPR021298	PF11069
scf7180000024010.3621543	409781	414172	4392	+	5	ECRY_014592	0	Protein of unknown function	GO:0005892	IPR033438	PF17175
scf7180000024010.3621543	418044	427004	8961	-	7	ECRY_014593	0.35	Protein of unknown function		IPR008598	PF05605
scf7180000024010.3621543	431924	434317	2394	+	3	ECRY_014594	0	Protein of unknown function
scf7180000024010.3621543	477319	481670	4352	+	4	ECRY_014595	0.11	Similar to SPSB1: SPRY domain-containing SOCS box protein 1 (Bos taurus OX=9913)	GO:0005515	IPR001496, IPR003877	PF00622, PF07525
scf7180000024010.3621543	484937	495644	10708	+	12	ECRY_014596	0	Similar to WDFY2: WD repeat and FYVE domain-containing protein 2 (Homo sapiens OX=9606)	GO:0046872	IPR000306	PF01363
scf7180000024010.3621543	497309	501333	4025	+	6	ECRY_014597	0.12	Similar to ZNF782: Zinc finger protein 782 (Homo sapiens OX=9606)			PF00096, PF13912
scf7180000024010.3621543	508769	515047	6279	+	6	ECRY_014598	0	Similar to Ranbp1: Ran-specific GTPase-activating protein (Mus musculus OX=10090)	GO:0046907	IPR000156	PF00638
scf7180000023725.3537867	119410	145767	26358	+	23	ECRY_005747	0.36	Similar to PlexB: Plexin-B (Drosophila melanogaster OX=7227)		IPR002909, IPR013548	PF01833, PF08337
scf7180000023725.3537867	151400	154642	3243	-	2	ECRY_005748	0	Protein of unknown function
scf7180000023725.3537867	158634	161967	3334	-	2	ECRY_005749	0.21	Protein of unknown function
scf7180000023725.3537867	171700	176782	5083	-	6	ECRY_005750	0.14	Protein of unknown function
scf7180000023725.3537867	186491	198131	11641	+	12	ECRY_005751	0.01	Similar to yteT: Putative oxidoreductase YteT (Bacillus subtilis (strain 168) OX=224308)	GO:0008152,GO:0016491,GO:0055114	IPR000683, IPR004104	PF01408, PF02894
scf7180000023725.3537867	226861	231885	5025	+	4	ECRY_005752	0	Similar to SPAC17G8.11c: Inositol phosphoceramide mannosyltransferase 3 (Schizosaccharomyces pombe (strain 972 / ATCC 24843) OX=284812)		IPR007577	PF04488
scf7180000023725.3537867	270990	278988	7999	-	5	ECRY_005753	0	Similar to OV71: Muscle cell intermediate filament protein OV71 (Fragment) (Onchocerca volvulus OX=6282)		IPR001322	PF00932
scf7180000023725.3537867	279464	279533	70	-	1	ECRY_005754		Protein of unknown function
scf7180000023725.3537867	280196	298139	17944	-	9	ECRY_005755	0.03	Similar to 60 kDa neurofilament protein (Doryteuthis pealeii OX=1051067)		IPR039008	PF00038
scf7180000023725.3537867	310294	317985	7692	-	3	ECRY_005756	0.22	Similar to AR: Allatostatin-A receptor (Bombyx mori OX=7091)	GO:0004930,GO:0007186,GO:0016021	IPR000276	PF00001
scf7180000023725.3537867	369097	379458	10362	+	7	ECRY_005757	0.1	Similar to pbx1: Pre-B-cell leukemia transcription factor 1 (Xenopus tropicalis OX=8364)	GO:0003677,GO:0003700,GO:0005634	IPR001356, IPR005542	PF00046, PF03792
scf7180000023725.3537867	388686	393933	5248	+	5	ECRY_005758	0	Similar to Mad2l1: Mitotic spindle assembly checkpoint protein MAD2A (Mus musculus OX=10090)		IPR003511	PF02301
scf7180000023725.3537867	404324	414373	10050	-	6	ECRY_005759	0.25	Protein of unknown function		IPR024670	PF11502
scf7180000023725.3537867	416455	416527	73	+	1	ECRY_005760		Protein of unknown function
scf7180000023725.3537867	477171	488302	11132	-	3	ECRY_005761	0.15	Protein of unknown function
scf7180000023725.3537867	494601	506635	12035	-	4	ECRY_005762	0.36	Protein of unknown function
scf7180000023725.3537867	498240	502757	4518	+	5	ECRY_005763	0.14	Similar to Pold4: DNA polymerase delta subunit 4 (Mus musculus OX=10090)	GO:0005634,GO:0006260	IPR007218	PF04081
scf7180000023725.3537867	512014	519176	7163	+	11	ECRY_005764	0.11	Similar to ATL2: Atlastin-2 (Macaca fascicularis OX=9541)	GO:0003924,GO:0005525	IPR003191, IPR015894	PF02263, PF02841
scf7180000023725.3537867	526281	537668	11388	-	14	ECRY_005765	0.08	Similar to PPP5C: Serine/threonine-protein phosphatase 5 (Homo sapiens OX=9606)	GO:0005515,GO:0016787	IPR004843, IPR013235, IPR019734	PF00149, PF08321, PF13181, PF13414
scf7180000023725.3537867	571472	571544	73	-	1	ECRY_005766		Protein of unknown function
scf7180000023725.3537867	572703	588112	15410	-	15	ECRY_005767	0.04	Similar to GBE1: 1,4-alpha-glucan-branching enzyme (Homo sapiens OX=9606)	GO:0003824,GO:0004553,GO:0005975,GO:0043169	IPR004193, IPR006047, IPR006048	PF00128, PF02806, PF02922
scf7180000023725.3537867	594873	603300	8428	-	9	ECRY_005768	0.27	Similar to CycA: G2/mitotic-specific cyclin-A (Drosophila melanogaster OX=7227)	GO:0005634	IPR004367, IPR006671	PF00134, PF02984
scf7180000023725.3537867	625443	625514	72	+	1	ECRY_005769		Protein of unknown function
scf7180000023725.3537867	643399	643468	70	-	1	ECRY_005770		Protein of unknown function
scf7180000023725.3537867	664714	673290	8577	-	10	ECRY_005771	0.09	Similar to Rad51b: DNA repair protein RAD51 homolog 2 (Mus musculus OX=10090)		IPR013632	PF08423
scf7180000023725.3537867	679992	693152	13161	+	12	ECRY_005772	0.03	Similar to DNAJC11: DnaJ homolog subfamily C member 11 (Homo sapiens OX=9606)		IPR001623	PF00226
scf7180000023725.3537867	701429	708237	6809	+	8	ECRY_005773	0.01	Similar to HSD17B8: Estradiol 17-beta-dehydrogenase 8 (Canis lupus familiaris OX=9615)			PF13561
scf7180000023725.3537867	758512	774113	15602	-	13	ECRY_005774	0.3	Similar to CASK: Peripheral plasma membrane protein CASK (Drosophila melanogaster OX=7227)	GO:0005515	IPR001452, IPR008145	PF00625, PF07653
scf7180000023725.3537867	799637	803584	3948	+	3	ECRY_005775	0	Similar to POP7: Ribonuclease P protein subunit p20 (Bos taurus OX=9913)	GO:0004526,GO:0005634,GO:0008033	IPR014612	PF12328
scf7180000023725.3537867	808506	809741	1236	+	1	ECRY_005776	0.03	Protein of unknown function
scf7180000023725.3537867	816001	832388	16388	+	15	ECRY_005777	0.1	Similar to SEL1L: Protein sel-1 homolog 1 (Homo sapiens OX=9606)		IPR006597	PF08238
scf7180000023725.3537867	841858	863930	22073	+	17	ECRY_005778	0.03	Similar to Paramyosin (Mytilus galloprovincialis OX=29158)	GO:0003774,GO:0016459	IPR002928	PF01576
scf7180000023725.3537867	865677	884125	18449	-	15	ECRY_005779	0.15	Similar to Cyclic nucleotide-gated channel cone photoreceptor subunit alpha (Gallus gallus OX=9031)	GO:0005216,GO:0006811,GO:0016020,GO:0055085	IPR000595, IPR005821, IPR032406	PF00027, PF00520, PF16526
scf7180000023725.3537867	893237	900344	7108	-	9	ECRY_005780	0.15	Similar to LBR: Lamin-B receptor (Gallus gallus OX=9031)	GO:0016020	IPR001171	PF01222
scf7180000023725.3537867	903669	904896	1228	+	3	ECRY_005781	0.11	Similar to pol: RNA-directed DNA polymerase from mobile element jockey (Drosophila melanogaster OX=7227)
scf7180000023725.3537867	908443	912794	4352	+	6	ECRY_005782	0.05	Similar to Mrpl48: 39S ribosomal protein L48, mitochondrial (Mus musculus OX=10090)		IPR027486	PF00338
scf7180000023725.3537867	913129	922986	9858	-	9	ECRY_005783	0.04	Similar to PANK2: Pantothenate kinase 2 (Arabidopsis thaliana OX=3702)	GO:0004594,GO:0005524,GO:0015937	IPR004567	PF03630
scf7180000023725.3537867	957362	969611	12250	-	8	ECRY_005784	0	Similar to PANK4: Pantothenate kinase 4 (Homo sapiens OX=9606)	GO:0004594,GO:0005524,GO:0015937	IPR004567	PF03630
scf7180000023725.3537867	1037678	1044289	6612	+	4	ECRY_005785	0.44	Similar to HTR2C: 5-hydroxytryptamine receptor 2C (Canis lupus familiaris OX=9615)	GO:0004930,GO:0007186,GO:0016021	IPR000276	PF00001
scf7180000023725.3537867	1324348	1330677	6330	-	12	ECRY_005786	0.13	Protein of unknown function
scf7180000023725.3537867	1438632	1452057	13426	+	5	ECRY_005787	0.03	Protein of unknown function
scf7180000023725.3537867	1462761	1464869	2109	-	3	ECRY_005788	0.03	Similar to Tuba1a: Tubulin alpha-1A chain (Rattus norvegicus OX=10116)	GO:0003924	IPR003008, IPR018316	PF00091, PF03953
scf7180000023725.3537867	1483504	1492733	9230	-	11	ECRY_005789	0.12	Similar to Seh1l: Nucleoporin SEH1 (Mus musculus OX=10090)	GO:0005515	IPR001680	PF00400
scf7180000023725.3537867	1495618	1497176	1559	+	3	ECRY_005790	0.29	Protein of unknown function
scf7180000023725.3537867	1501458	1508574	7117	+	5	ECRY_005791	0.05	Similar to Hgh1: Protein HGH1 homolog (Mus musculus OX=10090)		IPR007205, IPR007206	PF04063, PF04064
scf7180000023725.3537867	1578674	1581444	2771	+	4	ECRY_005792	0.14	Similar to MAM and LDL-receptor class A domain-containing protein 2 (Fragment) (Acropora millepora OX=45264)	GO:0005515,GO:0016020	IPR000998, IPR002172	PF00057, PF00629
scf7180000023725.3537867	1582190	1589166	6977	+	6	ECRY_005793	0	Similar to MAMDC2: MAM domain-containing protein 2 (Homo sapiens OX=9606)	GO:0005515,GO:0016020	IPR000998, IPR002172	PF00057, PF00629
scf7180000023725.3537867	1614339	1624847	10509	-	8	ECRY_005794	0.05	Similar to Tmem39a: Transmembrane protein 39A (Mus musculus OX=10090)		IPR019397	PF10271
scf7180000023725.3537867	1697949	1702949	5001	-	8	ECRY_005795	0.21	Similar to Man1b1: Endoplasmic reticulum mannosyl-oligosaccharide 1,2-alpha-mannosidase (Mus musculus OX=10090)	GO:0004571,GO:0005509,GO:0016020	IPR001382	PF01532
scf7180000023725.3537867	1714707	1719705	4999	+	6	ECRY_005796	0	Similar to MARCH5: E3 ubiquitin-protein ligase MARCH5 (Gallus gallus OX=9031)	GO:0008270	IPR011016	PF12906
scf7180000023725.3537867	1752601	1753883	1283	+	3	ECRY_005797	0.69	Similar to Ost4: Dolichyl-diphosphooligosaccharide--protein glycosyltransferase subunit 4 (Rattus norvegicus OX=10116)		IPR018943	PF10215
scf7180000023725.3537867	1758873	1768011	9139	-	10	ECRY_005798	0.09	Similar to PRKACB: cAMP-dependent protein kinase catalytic subunit beta (Homo sapiens OX=9606)	GO:0004672,GO:0005524,GO:0006468	IPR000719	PF00069
scf7180000023725.3537867	1789500	1798127	8628	+	7	ECRY_005799	0.08	Similar to Lrig3: Leucine-rich repeats and immunoglobulin-like domains protein 3 (Mus musculus OX=10090)		IPR013098	PF07679
scf7180000023725.3537867	1825495	1832354	6860	+	5	ECRY_005800	0.12	Similar to PPM1B: Protein phosphatase 1B (Bos taurus OX=9913)	GO:0000287,GO:0003824,GO:0004721,GO:0030145	IPR001932, IPR012911	PF00481, PF07830
scf7180000023725.3537867	1836424	1847940	11517	+	5	ECRY_005801	0.05	Similar to mogat2-a: 2-acylglycerol O-acyltransferase 2-A (Xenopus laevis OX=8355)	GO:0016747	IPR007130	PF03982
scf7180000023725.3537867	1877412	1885451	8040	+	4	ECRY_005802	0.35	Similar to ELP: Early lactation protein (Macropus eugenii OX=9315)	GO:0004867	IPR002223	PF00014
scf7180000023725.3537867	1902005	1911908	9904	+	15	ECRY_005803	0.03	Protein of unknown function	GO:0004867	IPR004094	PF02822
scf7180000023725.3537867	1990292	1996619	6328	-	6	ECRY_005804	0.13	Similar to Slc25a45: Solute carrier family 25 member 45 (Mus musculus OX=10090)		IPR018108	PF00153
scf7180000023725.3537867	2022638	2029086	6449	+	2	ECRY_005805	0.21	Similar to Rictor: Rapamycin-insensitive companion of mTOR (Mus musculus OX=10090)		IPR028267, IPR029451, IPR029452, IPR029453	PF14663, PF14664, PF14666, PF14668
scf7180000023952.3473064	5118	6196	1079	-	2	ECRY_001690	0.27	Protein of unknown function
scf7180000023952.3473064	50142	50213	72	+	1	ECRY_001691		Protein of unknown function
scf7180000023952.3473064	51477	59134	7658	-	9	ECRY_001692	0.03	Similar to Polrmt: DNA-directed RNA polymerase, mitochondrial (Mus musculus OX=10090)	GO:0003677,GO:0003899,GO:0006351	IPR002092	PF00940
scf7180000023952.3473064	63725	75556	11832	-	15	ECRY_001693	0.11	Similar to Polrmt: DNA-directed RNA polymerase, mitochondrial (Mus musculus OX=10090)		IPR029262	PF14700
scf7180000023952.3473064	99284	99355	72	-	1	ECRY_001694		Protein of unknown function
scf7180000023952.3473064	159144	164142	4999	+	3	ECRY_001695	0	Protein of unknown function		IPR009071	PF09011
scf7180000023952.3473064	253655	253727	73	-	1	ECRY_001696		Protein of unknown function
scf7180000023952.3473064	258810	260772	1963	+	4	ECRY_001697	0.07	Protein of unknown function
scf7180000023952.3473064	288749	298597	9849	+	10	ECRY_001698	0.18	Similar to CPAMD8: C3 and PZP-like alpha-2-macroglobulin domain-containing protein 8 (Homo sapiens OX=9606)	GO:0005576,GO:0005615	IPR009048, IPR011626	PF07677, PF07678
scf7180000023952.3473064	298904	303626	4723	-	5	ECRY_001699	0.05	Similar to METAP1D: Methionine aminopeptidase 1D, mitochondrial (Homo sapiens OX=9606)		IPR000994	PF00557
scf7180000023952.3473064	349537	356706	7170	-	9	ECRY_001700	0.02	Similar to AUH: Methylglutaconyl-CoA hydratase, mitochondrial (Homo sapiens OX=9606)	GO:0003824,GO:0008152	IPR001753	PF00378
scf7180000023952.3473064	379027	386512	7486	+	8	ECRY_001701	0.25	Similar to V-SEA: Tyrosine-protein kinase transforming protein SEA (Avian erythroblastosis virus (strain S13) OX=11863)	GO:0004672,GO:0006468	IPR001245	PF07714
scf7180000023952.3473064	389988	406604	16617	+	17	ECRY_001702	0.03	Similar to SFSWAP: Splicing factor, suppressor of white-apricot homolog (Homo sapiens OX=9606)	GO:0003723,GO:0006396	IPR000061, IPR019147	PF01805, PF09750
scf7180000023952.3473064	412680	417047	4368	-	4	ECRY_001703	0.18	Similar to Ankrd49: Ankyrin repeat domain-containing protein 49 (Mus musculus OX=10090)		IPR020683	PF12796
scf7180000023952.3473064	437842	440181	2340	-	3	ECRY_001704	0.72	Similar to W08D2.5: Probable cation-transporting ATPase W08D2.5 (Caenorhabditis elegans OX=6239)
scf7180000023952.3473064	447011	451239	4229	-	6	ECRY_001705	0.37	Similar to ATP13A3: Probable cation-transporting ATPase 13A3 (Fragment) (Macaca fascicularis OX=9541)			PF00122
scf7180000023952.3473064	535107	541469	6363	+	8	ECRY_001706	0.02	Similar to Chd2: Chromodomain-helicase-DNA-binding protein 2 (Mus musculus OX=10090)		IPR023780	PF00385
scf7180000023952.3473064	546978	551329	4352	+	5	ECRY_001707	0.08	Similar to Chd1: Chromodomain-helicase-DNA-binding protein 1 (Drosophila melanogaster OX=7227)	GO:0005524	IPR000330, IPR001650	PF00176, PF00271
scf7180000023952.3473064	552594	561733	9140	+	10	ECRY_001708	0.14	Similar to CHD2: Chromodomain-helicase-DNA-binding protein 2 (Homo sapiens OX=9606)		IPR001650	PF00271
scf7180000023952.3473064	578076	591858	13783	+	10	ECRY_001709	0.11	Similar to MAPK3: Mitogen-activated protein kinase 3 (Homo sapiens OX=9606)	GO:0004672,GO:0005524,GO:0006468	IPR000719	PF00069
scf7180000023952.3473064	599602	605910	6309	+	8	ECRY_001710	0.06	Similar to chfr: E3 ubiquitin-protein ligase CHFR (Danio rerio OX=7955)	GO:0005515	IPR000253	PF00498
scf7180000023952.3473064	625545	627464	1920	+	1	ECRY_001711	0.8	Protein of unknown function
scf7180000023952.3473064	629717	629932	216	+	1	ECRY_001712	0.51	Similar to HSPA12B: Heat shock 70 kDa protein 12B (Homo sapiens OX=9606)
scf7180000023952.3473064	635186	644114	8929	+	9	ECRY_001713	0.18	Similar to Hspa12a: Heat shock 70 kDa protein 12A (Mus musculus OX=10090)
scf7180000023952.3473064	650093	651171	1079	-	2	ECRY_001714	0.27	Protein of unknown function
scf7180000023952.3473064	688027	695662	7636	-	7	ECRY_001715	0.11	Similar to UGCG: Ceramide glucosyltransferase (Homo sapiens OX=9606)	GO:0016757	IPR025993	PF13506
scf7180000023952.3473064	696911	698861	1951	-	3	ECRY_001716	0.65	Similar to ugcg: Ceramide glucosyltransferase (Xenopus tropicalis OX=8364)
scf7180000023952.3473064	724225	731581	7357	+	6	ECRY_001717	0	Similar to MBD2: Methyl-CpG-binding domain protein 2 (Homo sapiens OX=9606)	GO:0003677,GO:0005634	IPR001739, IPR025884, IPR032343	PF01429, PF14048, PF16564
scf7180000023952.3473064	734941	755177	20237	-	16	ECRY_001718	0.1	Similar to Mut: Methylmalonyl-CoA mutase, mitochondrial (Mus musculus OX=10090)	GO:0008152,GO:0016866,GO:0031419,GO:0046872	IPR006099, IPR006158	PF01642, PF02310
scf7180000023952.3473064	756257	774657	18401	+	18	ECRY_001719	0.23	Similar to Snx13: Sorting nexin-13 (Mus musculus OX=10090)	GO:0035091	IPR001683, IPR003114, IPR016137	PF00615, PF00787, PF02194
scf7180000023952.3473064	869779	880449	10671	+	8	ECRY_001720	0.08	Similar to ZNFX1: NFX1-type zinc finger-containing protein 1 (Homo sapiens OX=9606)			PF13086, PF13087
scf7180000023952.3473064	917941	923333	5393	-	4	ECRY_001721	0.09	Similar to rab7: Ras-related protein rab7 (Epinephelus coioides OX=94232)	GO:0003924,GO:0005525	IPR001806	PF00071
scf7180000023952.3473064	957445	957538	94	+	1	ECRY_001722		Protein of unknown function
scf7180000023952.3473064	978814	986946	8133	-	6	ECRY_001723	0	Similar to tsr2: Pre-rRNA-processing protein TSR2 homolog (Danio rerio OX=7955)		IPR019398	PF10273
scf7180000023952.3473064	989548	1001216	11669	+	15	ECRY_001724	0.13	Similar to Sec61a2: Protein transport protein Sec61 subunit alpha isoform 2 (Mus musculus OX=10090)	GO:0015031,GO:0016020	IPR002208, IPR019561	PF00344, PF10559
scf7180000023952.3473064	1065311	1080970	15660	+	14	ECRY_001725	0.06	Similar to DSTYK: Dual serine/threonine and tyrosine protein kinase (Pan troglodytes OX=9598)	GO:0004672,GO:0005524,GO:0006468	IPR000719	PF00069
scf7180000023952.3473064	1130505	1131958	1454	-	2	ECRY_001726	0.12	Protein of unknown function
scf7180000023952.3473064	1132188	1145726	13539	-	26	ECRY_001727	0.86	Similar to Lrig2: Leucine-rich repeats and immunoglobulin-like domains protein 2 (Mus musculus OX=10090)	GO:0005515	IPR000483, IPR001611, IPR013098	PF01463, PF07679, PF13855
scf7180000023952.3473064	1227295	1238989	11695	+	3	ECRY_001728	0	Protein of unknown function
scf7180000023952.3473064	1241552	1248898	7347	-	5	ECRY_001729	0.5	Protein of unknown function
scf7180000023952.3473064	1287497	1292829	5333	+	5	ECRY_001730	0.01	Similar to glmp-b: Glycosylated lysosomal membrane protein B (Xenopus laevis OX=8355)		IPR029382	PF15065
scf7180000023952.3473064	1374769	1376977	2209	+	4	ECRY_001731	0.06	Similar to SLC7A1: High affinity cationic amino acid transporter 1 (Homo sapiens OX=9606)	GO:0016020,GO:0022857,GO:0055085	IPR002293, IPR029485	PF13520, PF13906
scf7180000023952.3473064	1383645	1390446	6802	+	4	ECRY_001732	0.83	Protein of unknown function
scf7180000023952.3473064	1396132	1400839	4708	+	3	ECRY_001733	0.05	Similar to Antistasin (Hydra vulgaris OX=6087)	GO:0004867	IPR002223, IPR004094	PF00014, PF02822
scf7180000023952.3473064	1409956	1415053	5098	+	2	ECRY_001734	0	Similar to Cav3: Caveolin-3 (Rattus norvegicus OX=10116)	GO:0070836	IPR001612	PF01146
scf7180000023952.3473064	1659403	1672457	13055	+	5	ECRY_001735	0.05	Similar to NTN1: Netrin-1 (Gallus gallus OX=9031)		IPR002049, IPR008211, IPR018933	PF00053, PF00055, PF01759
scf7180000023952.3473064	1684552	1690059	5508	+	3	ECRY_001736	0.03	Protein of unknown function
scf7180000023952.3473064	1727316	1740710	13395	+	12	ECRY_001737	0.11	Similar to PHKG2: Phosphorylase b kinase gamma catalytic chain, liver/testis isoform (Bos taurus OX=9913)	GO:0004672,GO:0005524,GO:0006468	IPR000719	PF00069
scf7180000023952.3473064	1750158	1768625	18468	-	14	ECRY_001738	0.21	Similar to taf1b: TATA box-binding protein-associated factor RNA polymerase I subunit B (Xenopus laevis OX=8355)
scf7180000023952.3473064	1783312	1790250	6939	+	5	ECRY_001739	0	Protein of unknown function
scf7180000023952.3473064	1800640	1809570	8931	+	8	ECRY_001740	0.03	Similar to EZH2: Histone-lysine N-methyltransferase EZH2 (Macaca fascicularis OX=9541)
scf7180000023952.3473064	1810856	1820759	9904	+	9	ECRY_001741	0	Similar to E(z): Histone-lysine N-methyltransferase E(z) (Drosophila melanogaster OX=7227)	GO:0005515	IPR001214	PF00856
scf7180000023952.3473064	1850566	1851051	486	+	1	ECRY_001742	0.18	Similar to Sostdc1: Sclerostin domain-containing protein 1 (Mus musculus OX=10090)	GO:0005615	IPR008835	PF05463
scf7180000023952.3473064	1853839	1865522	11684	-	10	ECRY_001743	0.01	Similar to Zc3h15: Zinc finger CCCH domain-containing protein 15 (Rattus norvegicus OX=10116)	GO:0046872	IPR000571, IPR032378	PF00642, PF16543
scf7180000023952.3473064	1857162	1857230	69	+	1	ECRY_001744		Protein of unknown function
scf7180000023952.3473064	1867340	1881012	13673	-	6	ECRY_001745	0.02	Similar to CFAP20: Cilia- and flagella-associated protein 20 (Gallus gallus OX=9031)		IPR007714	PF05018
scf7180000023952.3473064	1879049	1879789	741	+	3	ECRY_001746	0.29	Similar to PGBD3: PiggyBac transposable element-derived protein 3 (Homo sapiens OX=9606)
scf7180000023952.3473064	1882321	1890233	7913	+	4	ECRY_001747	0.02	Similar to Chsy1: Chondroitin sulfate synthase 1 (Mus musculus OX=10090)	GO:0008376,GO:0032580	IPR008428	PF05679
scf7180000023952.3473064	1891273	1907857	16585	-	11	ECRY_001748	0.08	Similar to TRIP4: Activating signal cointegrator 1 (Homo sapiens OX=9606)	GO:0005634,GO:0006355,GO:0008270	IPR007374, IPR009349	PF04266, PF06221
scf7180000023952.3473064	1914279	1925058	10780	+	9	ECRY_001749	0.02	Similar to ETFA: Electron transfer flavoprotein subunit alpha, mitochondrial (Homo sapiens OX=9606)		IPR014730, IPR014731	PF00766, PF01012
scf7180000023952.3473064	1930422	1969502	39081	+	27	ECRY_001750	0.14	Similar to rars: Arginine--tRNA ligase, cytoplasmic (Xenopus tropicalis OX=8364)	GO:0000166,GO:0004814,GO:0005524,GO:0005737,GO:0006420	IPR005148, IPR008909, IPR035684	PF00750, PF03485, PF05746
scf7180000023952.3473064	1985378	1994702	9325	+	4	ECRY_001751	0.31	Protein of unknown function
scf7180000023952.3473064	1995786	2005674	9889	+	5	ECRY_001752	0.14	Protein of unknown function		IPR028041	PF15390
scf7180000023952.3473064	2021327	2025993	4667	+	4	ECRY_001753	0.48	Protein of unknown function
scf7180000023952.3473064	2040122	2041774	1653	-	4	ECRY_001754	0.41	Protein of unknown function
scf7180000023952.3473064	2130249	2143691	13443	-	6	ECRY_001755	0.26	Similar to ASPM: Abnormal spindle-like microcephaly-associated protein homolog (Gorilla gorilla gorilla OX=9595)
scf7180000023952.3473064	2156308	2163462	7155	-	7	ECRY_001756	0.38	Similar to ASPM: Abnormal spindle-like microcephaly-associated protein homolog (Fragment) (Felis catus OX=9685)		IPR031549	PF15780
scf7180000023952.3473064	2166721	2171974	5254	+	5	ECRY_001757	0	Similar to CFAP97D1: Uncharacterized protein CFAP97D1 (Homo sapiens OX=9606)		IPR029488	PF13879
scf7180000023952.3473064	2167540	2167614	75	+	1	ECRY_001758		Protein of unknown function
scf7180000023952.3473064	2206731	2208494	1764	-	2	ECRY_001759	0.59	Similar to ATP8B2: Phospholipid-transporting ATPase ID (Homo sapiens OX=9606)		IPR032630	PF16212
scf7180000023952.3473064	2209562	2242303	32742	-	20	ECRY_001760	0.22	Similar to ATP8B2: Phospholipid-transporting ATPase ID (Homo sapiens OX=9606)		IPR032630	PF13246, PF16212
scf7180000023952.3473064	2276761	2283306	6546	+	5	ECRY_001761	0	Protein of unknown function		IPR024784	PF12885
scf7180000023952.3473064	2285539	2286888	1350	+	2	ECRY_001762	0.04	Protein of unknown function		IPR024785	PF12886
scf7180000023952.3473064	2314439	2316820	2382	-	3	ECRY_001763	0.2	Similar to Pka-R2: cAMP-dependent protein kinase type II regulatory subunit (Drosophila melanogaster OX=7227)		IPR000595	PF00027
scf7180000023952.3473064	2321265	2323689	2425	-	3	ECRY_001764	0.84	Similar to cAMP-dependent protein kinase type II regulatory subunit (Strongylocentrotus purpuratus OX=7668)		IPR003117	PF02197
scf7180000023952.3473064	2334070	2334139	70	-	1	ECRY_001765		Protein of unknown function
scf7180000023952.3473064	2345628	2351796	6169	-	6	ECRY_001766	0.11	Similar to Tipin: TIMELESS-interacting protein (Mus musculus OX=10090)	GO:0005634,GO:0006974,GO:0007049,GO:0048478	IPR012923	PF07962
scf7180000023952.3473064	2377203	2377273	71	-	1	ECRY_001767		Protein of unknown function
scf7180000023952.3473064	2412165	2420432	8268	+	4	ECRY_001768	0.04	Similar to PR2: Tyrosine-protein kinase PR2 (Drosophila melanogaster OX=7227)
scf7180000023952.3473064	2442931	2453213	10283	+	5	ECRY_001769	0.04	Similar to HSD17B6: 17-beta-hydroxysteroid dehydrogenase type 6 (Homo sapiens OX=9606)		IPR002347	PF00106
scf7180000023952.3473064	2464277	2473750	9474	+	6	ECRY_001770	0.28	Similar to Rdh7: Retinol dehydrogenase 7 (Rattus norvegicus OX=10116)		IPR002347	PF00106
scf7180000023952.3473064	2477424	2486546	9123	+	4	ECRY_001771	0.31	Similar to Rdh7: Retinol dehydrogenase 7 (Rattus norvegicus OX=10116)		IPR002347	PF00106
scf7180000023952.3473064	2511354	2523963	12610	-	3	ECRY_001772	0.42	Protein of unknown function
scf7180000023952.3473064	2546364	2548244	1881	-	2	ECRY_001773	0.4	Protein of unknown function
scf7180000023952.3473064	2556439	2568238	11800	+	7	ECRY_001774	0.21	Protein of unknown function
scf7180000023952.3473064	2580352	2592193	11842	+	9	ECRY_001775	0.06	Similar to POLR3B: DNA-directed RNA polymerase III subunit RPC2 (Homo sapiens OX=9606)	GO:0003677,GO:0003899,GO:0006351	IPR007120, IPR007641, IPR007642, IPR007644, IPR007645, IPR007646, IPR007647	PF00562, PF04560, PF04561, PF04563, PF04565, PF04566, PF04567
scf7180000023952.3473064	2651167	2658778	7612	+	5	ECRY_001776	0	Protein of unknown function
scf7180000023952.3473064	2669525	2690245	20721	-	8	ECRY_001777	0.03	Similar to MAPT: Microtubule-associated protein tau (Papio hamadryas OX=9557)	GO:0015631	IPR001084	PF00418
scf7180000023952.3473064	2691477	2692845	1369	-	4	ECRY_001778	0.41	Protein of unknown function
scf7180000023952.3473064	2717445	2718639	1195	-	3	ECRY_001779	0.19	Protein of unknown function
scf7180000023952.3473064	2874622	2880963	6342	-	6	ECRY_001780	0.21	Similar to CFAP69: Cilia- and flagella-associated protein 69 (Papio anubis OX=9555)
scf7180000023952.3473064	2936119	2950528	14410	-	10	ECRY_001781	0	Similar to Xrcc4: DNA repair protein XRCC4 (Mus musculus OX=10090)	GO:0003677,GO:0005634,GO:0006302,GO:0006310	IPR010585	PF06632
scf7180000023952.3473064	2954630	2959348	4719	-	4	ECRY_001782	0.05	Similar to TRAF4: TNF receptor-associated factor 4 (Homo sapiens OX=9606)
scf7180000023952.3473064	2965136	2966477	1342	-	2	ECRY_001783	0.07	Protein of unknown function
scf7180000023952.3473064	2986200	2990489	4290	+	4	ECRY_001784	0.24	Protein of unknown function
scf7180000023952.3473064	2994567	2999152	4586	-	6	ECRY_001785	0.06	Similar to let-70: Ubiquitin-conjugating enzyme E2 2 (Caenorhabditis elegans OX=6239)		IPR000608	PF00179
scf7180000023952.3473064	3000919	3011010	10092	+	13	ECRY_001786	0.02	Similar to ARPC1A: Actin-related protein 2/3 complex subunit 1A (Bos taurus OX=9913)	GO:0005515	IPR001680	PF00400
scf7180000023952.3473064	3014268	3026172	11905	+	7	ECRY_001787	0	Protein of unknown function		IPR013098	PF07679
scf7180000023952.3473064	3027547	3035663	8117	-	9	ECRY_001788	0.31	Similar to v1g229988: Cytosolic Fe-S cluster assembly factor NUBP2 homolog (Nematostella vectensis OX=45351)		IPR033756	PF10609
scf7180000023952.3473064	3038503	3053783	15281	+	18	ECRY_001789	0.04	Similar to Ndufs1: NADH-ubiquinone oxidoreductase 75 kDa subunit, mitochondrial (Rattus norvegicus OX=10116)	GO:0016491,GO:0016651,GO:0051536,GO:0055114	IPR006656, IPR015405, IPR019574	PF00384, PF09326, PF10588
scf7180000023952.3473064	3058013	3060767	2755	-	3	ECRY_001790	0.22	Similar to Pou6f2: POU domain, class 6, transcription factor 2 (Mus musculus OX=10090)	GO:0003677,GO:0003700,GO:0006355	IPR000327, IPR001356	PF00046, PF00157
scf7180000023952.3473064	3066260	3068535	2276	-	3	ECRY_001791	0.03	Protein of unknown function
scf7180000023952.3473064	3073704	3076299	2596	+	3	ECRY_001792	0.17	Similar to PCR2: Protein PLANT CADMIUM RESISTANCE 2 (Arabidopsis thaliana OX=3702)		IPR006461	PF04749
scf7180000023952.3473064	3112733	3124939	12207	-	11	ECRY_001793	0.91	Protein of unknown function
scf7180000023952.3473064	3214370	3225546	11177	+	7	ECRY_001794	0.05	Similar to fem1c: Protein fem-1 homolog C (Xenopus laevis OX=8355)		IPR020683	PF12796
scf7180000023952.3473064	3233632	3239498	5867	-	7	ECRY_001795	0.14	Similar to GATM: Glycine amidinotransferase, mitochondrial (Bos taurus OX=9913)
scf7180000023952.3473064	3286377	3296620	10244	+	7	ECRY_001796	0.38	Protein of unknown function
scf7180000023952.3473064	3320685	3330272	9588	+	7	ECRY_001797	0.19	Protein of unknown function	GO:0030246	IPR000922	PF02140
scf7180000023952.3473064	3330671	3336045	5375	-	5	ECRY_001798	0.02	Similar to SMPDL3B: Acid sphingomyelinase-like phosphodiesterase 3b (Homo sapiens OX=9606)	GO:0016787	IPR004843	PF00149
scf7180000023952.3473064	3345263	3354677	9415	-	14	ECRY_001799	0.36	Similar to NCAPD3: Condensin-2 complex subunit D3 (Homo sapiens OX=9606)
scf7180000023952.3473064	3364640	3375437	10798	-	12	ECRY_001800	0.39	Similar to Ncapd3: Condensin-2 complex subunit D3 (Mus musculus OX=10090)		IPR026003	PF12765
scf7180000023952.3473064	3391498	3400049	8552	+	11	ECRY_001801	0.16	Similar to Cep104: Centrosomal protein of 104 kDa (Mus musculus OX=10090)	GO:0005515	IPR001943	PF02151
scf7180000023952.3473064	3402430	3411108	8679	+	10	ECRY_001802	0.2	Similar to Cep104: Centrosomal protein of 104 kDa (Mus musculus OX=10090)
scf7180000023952.3473064	3413984	3417108	3125	+	3	ECRY_001803	0.02	Similar to 9,11-endoperoxide prostaglandin H2 reductase (Trypanosoma brucei brucei OX=5702)		IPR023210	PF00248
scf7180000023952.3473064	3418158	3421518	3361	-	4	ECRY_001804	0	Similar to Tstd3: Thiosulfate sulfurtransferase/rhodanese-like domain-containing protein 3 (Mus musculus OX=10090)		IPR001763	PF00581
scf7180000023952.3473064	3421598	3431783	10186	+	9	ECRY_001805	0.09	Similar to DHX15: Pre-mRNA-splicing factor ATP-dependent RNA helicase DHX15 (Homo sapiens OX=9606)	GO:0003676,GO:0004386,GO:0005524	IPR001650, IPR007502, IPR011545, IPR011709	PF00270, PF00271, PF04408, PF07717
scf7180000023952.3473064	3433370	3445994	12625	-	13	ECRY_001806	0.14	Similar to micu1: Calcium uptake protein 1, mitochondrial (Xenopus tropicalis OX=8364)	GO:0005509	IPR002048	PF13202, PF13833
scf7180000023952.3473064	3451363	3455084	3722	+	4	ECRY_001807	0.02	Similar to Zadh2: Prostaglandin reductase-3 (Mus musculus OX=10090)	GO:0055114	IPR013149, IPR013154	PF00107, PF08240
scf7180000023952.3473064	3457392	3461036	3645	-	4	ECRY_001808	0	Similar to anapc15: Anaphase-promoting complex subunit 15 (Danio rerio OX=7955)	GO:0005680,GO:0090266	IPR026182	PF15243
scf7180000023750.3372389	26748	33630	6883	+	5	ECRY_001934	0.33	Similar to PCDH11X: Protocadherin-11 X-linked (Sus scrofa OX=9823)	GO:0005509,GO:0007156,GO:0016020	IPR002126	PF00028
scf7180000023750.3372389	35404	40788	5385	+	5	ECRY_001935	0.14	Similar to Pgap2: Post-GPI attachment to proteins factor 2 (Cricetulus griseus OX=10029)		IPR019402	PF10277
scf7180000023750.3372389	70609	73797	3189	-	2	ECRY_001936	0.12	Similar to ZFP36L1: mRNA decay activator protein ZFP36L1 (Homo sapiens OX=9606)	GO:0046872	IPR000571	PF00642
scf7180000023750.3372389	111627	116554	4928	-	4	ECRY_001937	0	Similar to TPPP2: Tubulin polymerization-promoting protein family member 2 (Bos taurus OX=9913)		IPR008907	PF05517
scf7180000023750.3372389	115560	115632	73	-	1	ECRY_001938		Protein of unknown function
scf7180000023750.3372389	133922	143239	9318	-	8	ECRY_001939	0.08	Similar to PAK1: Serine/threonine-protein kinase PAK 1 (Homo sapiens OX=9606)	GO:0004672,GO:0005524,GO:0006468	IPR000095, IPR000719	PF00069, PF00786
scf7180000023750.3372389	149026	153363	4338	+	5	ECRY_001940	0.06	Similar to arf4: ADP-ribosylation factor 4 (Xenopus laevis OX=8355)	GO:0005525	IPR006689	PF00025
scf7180000023750.3372389	158776	168905	10130	+	13	ECRY_001941	0.02	Similar to PUS7: Pseudouridylate synthase 7 homolog (Bos taurus OX=9913)	GO:0001522,GO:0003723,GO:0009451,GO:0009982	IPR001656	PF01142
scf7180000023750.3372389	173056	186054	12999	+	14	ECRY_001942	0.01	Similar to Amph: Amphiphysin (Mus musculus OX=10090)	GO:0005515,GO:0005737	IPR001452, IPR004148	PF03114, PF14604
scf7180000023750.3372389	197069	202426	5358	-	5	ECRY_001943	0.07	Similar to RAB5C: Ras-related protein Rab-5C (Bos taurus OX=9913)	GO:0003924,GO:0005525	IPR001806	PF00071
scf7180000023750.3372389	207146	209852	2707	-	2	ECRY_001944	0	Protein of unknown function
scf7180000023750.3372389	216956	222327	5372	-	5	ECRY_001945	0.08	Similar to Ank2: Ankyrin-2 (Mus musculus OX=10090)
scf7180000023750.3372389	243448	244448	1001	-	2	ECRY_001946	0.09	Similar to Ank3: Ankyrin-3 (Mus musculus OX=10090)		IPR020683	PF12796
scf7180000023750.3372389	291924	298858	6935	-	8	ECRY_001947	0.15	Protein of unknown function
scf7180000023750.3372389	313330	313403	74	-	1	ECRY_001948		Protein of unknown function
scf7180000023750.3372389	384767	403450	18684	+	14	ECRY_001949	0.12	Similar to slgA: Proline dehydrogenase 1, mitochondrial (Drosophila melanogaster OX=7227)		IPR002872	PF01619
scf7180000023750.3372389	444415	445301	887	-	3	ECRY_001950	0.45	Protein of unknown function		IPR019321	PF10168
scf7180000023750.3372389	446495	449494	3000	-	6	ECRY_001951	0.49	Similar to Nup88: Nuclear pore complex protein Nup88 (Rattus norvegicus OX=10116)		IPR019321	PF10168
scf7180000023750.3372389	448346	448418	73	-	1	ECRY_001952		Protein of unknown function
scf7180000023750.3372389	449707	458121	8415	-	13	ECRY_001953	0.87	Similar to Nup88: Nuclear pore complex protein Nup88 (Mus musculus OX=10090)		IPR019321	PF10168
scf7180000023750.3372389	463287	487937	24651	-	25	ECRY_001954	0.23	Similar to SLC12A2: Solute carrier family 12 member 2 (Squalus acanthias OX=7797)	GO:0005215,GO:0006811,GO:0016020,GO:0055085	IPR004841, IPR018491	PF00324, PF03522
scf7180000023750.3372389	504982	507488	2507	-	3	ECRY_001955	0.05	Similar to sau: Golgi phosphoprotein 3 homolog sauron (Drosophila melanogaster OX=7227)	GO:0070273	IPR008628	PF05719
scf7180000023750.3372389	513326	517472	4147	-	4	ECRY_001956	0.41	Protein of unknown function		IPR029309	PF15299
scf7180000023750.3372389	548988	550448	1461	+	2	ECRY_001957	0.04	Protein of unknown function
scf7180000023750.3372389	626318	632298	5981	+	6	ECRY_001958	0.46	Similar to TRPC3: Short transient receptor potential channel 3 (Homo sapiens OX=9606)	GO:0005515	IPR002110, IPR013555	PF00023, PF08344
scf7180000023750.3372389	632872	633436	565	+	2	ECRY_001959	0.54	Similar to TRPC6: Short transient receptor potential channel 6 (Homo sapiens OX=9606)
scf7180000023750.3372389	636556	640454	3899	+	6	ECRY_001960	0.65	Similar to TRPC7: Short transient receptor potential channel 7 (Homo sapiens OX=9606)	GO:0005216,GO:0006811,GO:0016020,GO:0055085	IPR005821	PF00520
scf7180000023750.3372389	647727	650086	2360	+	2	ECRY_001961	0.01	Protein of unknown function	GO:0005509	IPR002048	PF13499
scf7180000023750.3372389	750812	752686	1875	+	2	ECRY_001962	0	Similar to sca: Protein scabrous (Drosophila melanogaster OX=7227)		IPR002181	PF00147
scf7180000023750.3372389	763982	765583	1602	+	2	ECRY_001963	0	Similar to sca: Protein scabrous (Drosophila melanogaster OX=7227)		IPR002181	PF00147
scf7180000023750.3372389	782841	784189	1349	+	3	ECRY_001964	0	Similar to sca: Protein scabrous (Drosophila melanogaster OX=7227)		IPR002181	PF00147
scf7180000023750.3372389	802467	811953	9487	+	9	ECRY_001965	0.07	Similar to pgant5: Polypeptide N-acetylgalactosaminyltransferase 5 (Drosophila melanogaster OX=7227)		IPR001173	PF00535
scf7180000023750.3372389	850898	860831	9934	-	10	ECRY_001966	0	Similar to CHDH: Choline dehydrogenase, mitochondrial (Homo sapiens OX=9606)	GO:0016614,GO:0050660,GO:0055114	IPR000172, IPR007867	PF00732, PF05199
scf7180000023750.3372389	871663	877352	5690	-	6	ECRY_001967	0.02	Similar to ITM2B: Integral membrane protein 2B (Bos taurus OX=9913)		IPR007084	PF04089
scf7180000023750.3372389	879913	888030	8118	+	10	ECRY_001968	0.31	Similar to RBMS3: RNA-binding motif, single-stranded-interacting protein 3 (Pongo abelii OX=9601)	GO:0003676	IPR000504	PF00076
scf7180000023750.3372389	890781	894169	3389	-	4	ECRY_001969	0	Similar to Fau: 40S ribosomal protein S30 (Rattus norvegicus OX=10116)	GO:0003735,GO:0005622,GO:0005840,GO:0006412	IPR006846	PF04758
scf7180000023750.3372389	905255	916174	10920	+	5	ECRY_001970	0.16	Similar to ESRRG: Estrogen-related receptor gamma (Pongo abelii OX=9601)	GO:0003700,GO:0005634,GO:0006355,GO:0008270,GO:0043565	IPR000536, IPR001628	PF00104, PF00105
scf7180000023750.3372389	956959	963707	6749	-	4	ECRY_001971	0.08	Similar to ANGPT4: Angiopoietin-4 (Bos taurus OX=9913)		IPR002181	PF00147
scf7180000023750.3372389	976824	977446	623	+	2	ECRY_001972	0.22	Similar to sca: Protein scabrous (Drosophila melanogaster OX=7227)		IPR002181	PF00147
scf7180000023750.3372389	986096	986760	665	-	2	ECRY_001973	0.32	Similar to sca: Protein scabrous (Drosophila melanogaster OX=7227)		IPR002181	PF00147
scf7180000023750.3372389	986950	987246	297	-	1	ECRY_001974	0.44	Similar to Tnr: Tenascin-R (Mus musculus OX=10090)		IPR002181	PF00147
scf7180000023750.3372389	1017181	1018481	1301	-	2	ECRY_001975	0.73	Similar to TNR: Tenascin-R (Homo sapiens OX=9606)		IPR002181	PF00147
scf7180000023750.3372389	1027456	1027983	528	-	2	ECRY_001976	0.34	Similar to Tnr: Tenascin-R (Rattus norvegicus OX=10116)		IPR002181	PF00147
scf7180000023750.3372389	1028761	1030984	2224	-	2	ECRY_001977	0.73	Similar to Tnr: Tenascin-R (Mus musculus OX=10090)		IPR002181	PF00147
scf7180000023750.3372389	1044228	1054075	9848	+	9	ECRY_001978	0.2	Similar to Nr1d1: Nuclear receptor subfamily 1 group D member 1 (Mus musculus OX=10090)	GO:0003700,GO:0005634,GO:0006355,GO:0008270,GO:0043565	IPR000536, IPR001628	PF00104, PF00105
scf7180000023750.3372389	1066271	1071100	4830	-	4	ECRY_001979	0	Protein of unknown function
scf7180000023750.3372389	1073518	1079325	5808	-	6	ECRY_001980	0	Similar to snrnp27: U4/U6.U5 small nuclear ribonucleoprotein 27 kDa protein (Danio rerio OX=7955)	GO:0008380	IPR013957	PF08648
scf7180000023750.3372389	1106806	1115471	8666	+	8	ECRY_001981	0.13	Similar to stg: M-phase inducer phosphatase (Drosophila melanogaster OX=7227)		IPR001763	PF00581
scf7180000023750.3372389	1121589	1128314	6726	-	8	ECRY_001982	0.15	Similar to LDB2: LIM domain-binding protein 2 (Homo sapiens OX=9606)		IPR029005	PF01803
scf7180000023750.3372389	1140841	1153258	12418	-	11	ECRY_001983	0.28	Similar to BIRC6: Baculoviral IAP repeat-containing protein 6 (Homo sapiens OX=9606)		IPR000608	PF00179
scf7180000023750.3372389	1153414	1168207	14794	-	25	ECRY_001984	0.61	Protein of unknown function
scf7180000023750.3372389	1172346	1191690	19345	+	18	ECRY_001985	0.11	Similar to SPPL2B: Signal peptide peptidase-like 2B (Gallus gallus OX=9031)	GO:0004190,GO:0016021	IPR003137, IPR007369	PF02225, PF04258
scf7180000023750.3372389	1196739	1219132	22394	-	20	ECRY_001986	0.21	Similar to NAGLU: Alpha-N-acetylglucosaminidase (Homo sapiens OX=9606)		IPR024240, IPR024732, IPR024733	PF05089, PF12971, PF12972
scf7180000023750.3372389	1220648	1226836	6189	-	8	ECRY_001987	0.04	Similar to Tgs1: Trimethylguanosine synthase (Rattus norvegicus OX=10116)	GO:0001510,GO:0008168,GO:0009452	IPR019012	PF09445
scf7180000023750.3372389	1227706	1231118	3413	-	3	ECRY_001988	0	Similar to Tgs1: Trimethylguanosine synthase (Rattus norvegicus OX=10116)
scf7180000023750.3372389	1237165	1239486	2322	-	3	ECRY_001989	0.09	Similar to TBC1D22B: TBC1 domain family member 22B (Homo sapiens OX=9606)		IPR000195	PF00566
scf7180000023750.3372389	1260404	1270600	10197	+	8	ECRY_001990	0.18	Protein of unknown function
scf7180000023750.3372389	1271137	1271210	74	+	1	ECRY_001991		Protein of unknown function
scf7180000023750.3372389	1275314	1303278	27965	-	24	ECRY_001992	0.22	Similar to SLC12A6: Solute carrier family 12 member 6 (Homo sapiens OX=9606)	GO:0005215,GO:0006811,GO:0016020,GO:0055085	IPR004841, IPR018491	PF00324, PF03522
scf7180000023750.3372389	1317663	1345042	27380	-	26	ECRY_001993	0.3	Similar to Slc12a5: Solute carrier family 12 member 5 (Mus musculus OX=10090)	GO:0005215,GO:0006811,GO:0016020,GO:0055085	IPR004841, IPR018491	PF00324, PF03522
scf7180000023750.3372389	1370100	1380210	10111	+	7	ECRY_001994	0.01	Similar to Hsd17b13: 17-beta-hydroxysteroid dehydrogenase 13 (Mus musculus OX=10090)		IPR002347	PF00106
scf7180000023750.3372389	1393826	1404459	10634	-	8	ECRY_001995	0.16	Similar to Guanine nucleotide-binding protein G(o) subunit alpha (Lymnaea stagnalis OX=6523)	GO:0003924,GO:0007186,GO:0019001,GO:0031683	IPR001019	PF00503
scf7180000023750.3372389	1412611	1421986	9376	-	9	ECRY_001996	0.1	Similar to Guanine nucleotide-binding protein G(o) subunit alpha (Lymnaea stagnalis OX=6523)	GO:0003924,GO:0007186,GO:0019001,GO:0031683	IPR001019	PF00503
scf7180000023750.3372389	1466214	1470993	4780	-	5	ECRY_001997	0.07	Protein of unknown function
scf7180000023750.3372389	1493209	1497163	3955	-	6	ECRY_001998	0	Similar to supt4h1: Transcription elongation factor SPT4 (Danio rerio OX=7955)		IPR022800	PF06093
scf7180000023750.3372389	1498914	1501821	2908	+	4	ECRY_001999	0.26	Similar to Ras-related protein Rab-11B (Diplobatis ommata OX=1870830)	GO:0003924,GO:0005525	IPR001806	PF00071
scf7180000023750.3372389	1511492	1517958	6467	-	8	ECRY_002000	0	Similar to gdf-8: Growth/differentiation factor 8 (Oreochromis mossambicus OX=8127)	GO:0008083	IPR001111, IPR001839	PF00019, PF00688
scf7180000023750.3372389	1554054	1569135	15082	+	21	ECRY_002001	0.11	Similar to Mcm3: DNA replication licensing factor MCM3 (Mus musculus OX=10090)	GO:0003677,GO:0005524,GO:0006270	IPR001208, IPR027925, IPR033762	PF00493, PF14551, PF17207
scf7180000023750.3372389	1582007	1588200	6194	-	8	ECRY_002002	0.86	Similar to SLC30A1: Zinc transporter 1 (Homo sapiens OX=9606)
scf7180000023750.3372389	1588920	1592780	3861	-	6	ECRY_002003	0.26	Similar to ZRC1: Zinc/cadmium resistance protein (Saccharomyces cerevisiae (strain ATCC 204508 / S288c) OX=559292)	GO:0006812,GO:0008324,GO:0016021,GO:0055085	IPR002524	PF01545
scf7180000023750.3372389	1605381	1606857	1477	+	2	ECRY_002004	0.07	Similar to Mafk: Transcription factor MafK (Mus musculus OX=10090)	GO:0003677,GO:0005634,GO:0006355	IPR004826	PF03131
scf7180000023750.3372389	1612433	1622963	10531	+	12	ECRY_002005	0.07	Similar to acat1-b: Acetyl-CoA acetyltransferase B, mitochondrial (Xenopus laevis OX=8355)	GO:0008152,GO:0016747	IPR020616, IPR020617	PF00108, PF02803
scf7180000023750.3372389	1625653	1625724	72	-	1	ECRY_002006		Protein of unknown function
scf7180000023750.3372389	1698626	1716401	17776	+	16	ECRY_002007	0.39	Similar to ANK2: Ankyrin-2 (Homo sapiens OX=9606)	GO:0005515	IPR002110, IPR020683	PF00023, PF12796, PF13606
scf7180000023750.3372389	1721865	1723364	1500	+	3	ECRY_002008	0.68	Similar to Ank1: Ankyrin-1 (Mus musculus OX=10090)
scf7180000023750.3372389	1725171	1741371	16201	+	15	ECRY_002009	0.43	Similar to Ank3: Ankyrin-3 (Mus musculus OX=10090)		IPR000906	PF00791
scf7180000023750.3372389	1766699	1766769	71	-	1	ECRY_002010		Protein of unknown function
scf7180000023750.3372389	1786894	1790879	3986	+	3	ECRY_002011	0.29	Protein of unknown function
scf7180000023750.3372389	1791098	1814106	23009	+	9	ECRY_002012	0.35	Similar to PRKAG1: 5'-AMP-activated protein kinase subunit gamma-1 (Sus scrofa OX=9823)		IPR000644	PF00571
scf7180000023750.3372389	1866305	1876925	10621	-	6	ECRY_002013	0.34	Similar to fibcd1: Fibrinogen C domain-containing protein 1 (Xenopus tropicalis OX=8364)		IPR002181	PF00147
scf7180000023750.3372389	1889200	1896060	6861	-	5	ECRY_002014	0	Similar to ANGPT1: Angiopoietin-1 (Canis lupus familiaris OX=9615)		IPR002181	PF00147
scf7180000023750.3372389	1918915	1932733	13819	-	7	ECRY_002015	0.15	Similar to TNN: Tenascin-N (Homo sapiens OX=9606)		IPR002181	PF00147
scf7180000023750.3372389	1949771	1951882	2112	+	5	ECRY_002016	0.33	Similar to trpt1: tRNA 2'-phosphotransferase 1 (Danio rerio OX=7955)	GO:0006388,GO:0016772	IPR002745	PF01885
scf7180000023750.3372389	1963157	1970295	7139	-	5	ECRY_002017	0	Similar to FCN1: Ficolin-1 (Sus scrofa OX=9823)		IPR002181	PF00147
scf7180000023750.3372389	1976763	1980190	3428	+	3	ECRY_002018	0.1	Similar to LDHB: L-lactate dehydrogenase B chain (Anas platyrhynchos OX=8839)	GO:0016491,GO:0016616,GO:0055114	IPR001236, IPR022383	PF00056, PF02866
scf7180000023750.3372389	1983730	1984335	606	-	1	ECRY_002019	0.21	Protein of unknown function
scf7180000023750.3372389	2108731	2110850	2120	+	3	ECRY_002020	0.22	Similar to TARDBP: TAR DNA-binding protein 43 (Pongo abelii OX=9601)	GO:0003676	IPR000504	PF00076
scf7180000023750.3372389	2111810	2112109	300	+	1	ECRY_002021	0.43	Similar to TARDBP: TAR DNA-binding protein 43 (Homo sapiens OX=9606)	GO:0003676	IPR000504	PF00076
scf7180000023750.3372389	2142254	2147413	5160	-	4	ECRY_002022	0.04	Similar to naa30: N-alpha-acetyltransferase 30 (Xenopus laevis OX=8355)		IPR000182	PF00583
scf7180000023750.3372389	2305001	2312292	7292	-	8	ECRY_002023	0.08	Similar to Map3k20: Mitogen-activated protein kinase kinase kinase 20 (Mus musculus OX=10090)	GO:0004672,GO:0006468	IPR001245	PF07714
scf7180000023750.3372389	2316456	2324748	8293	-	9	ECRY_002024	0	Similar to Tra2b: Transformer-2 protein homolog beta (Rattus norvegicus OX=10116)	GO:0003676	IPR000504	PF00076
scf7180000023750.3372389	2361934	2363891	1958	+	4	ECRY_002025	0.91	Similar to ANK2: Ankyrin-2 (Homo sapiens OX=9606)	GO:0005515	IPR002110	PF13606
scf7180000023750.3372389	2365639	2371644	6006	+	8	ECRY_002026	0.29	Similar to Ank2: Ankyrin-2 (Mus musculus OX=10090)	GO:0005515	IPR002110, IPR020683	PF00023, PF12796, PF13606, PF13637
scf7180000023750.3372389	2378792	2393318	14527	+	12	ECRY_002027	0.28	Similar to ANK3: Ankyrin-3 (Homo sapiens OX=9606)		IPR000906	PF00791
scf7180000023750.3372389	2418503	2424562	6060	+	6	ECRY_002028	0.01	Similar to RAB5C: Ras-related protein Rab-5C (Bos taurus OX=9913)	GO:0003924,GO:0005525	IPR001806	PF00071
scf7180000023750.3372389	2421383	2421456	74	-	1	ECRY_002029		Protein of unknown function
scf7180000023750.3372389	2425495	2434228	8734	-	5	ECRY_002030	0.11	Protein of unknown function
scf7180000023750.3372389	2457289	2460926	3638	-	5	ECRY_002031	0.18	Similar to ARF5: ADP-ribosylation factor 5 (Gallus gallus OX=9031)	GO:0005525	IPR006689	PF00025
scf7180000023750.3372389	2465453	2472606	7154	+	7	ECRY_002032	0.01	Similar to UBXN8: UBX domain-containing protein 8 (Homo sapiens OX=9606)	GO:0005515	IPR001012	PF00789
scf7180000023750.3372389	2488620	2493943	5324	+	4	ECRY_002033	0	Similar to pak-1: Serine/threonine-protein kinase pak-1 (Caenorhabditis elegans OX=6239)		IPR000095	PF00786
scf7180000023750.3372389	2495858	2498663	2806	+	3	ECRY_002034	0.05	Similar to Pak3: Serine/threonine-protein kinase PAK 3 (Rattus norvegicus OX=10116)	GO:0004672,GO:0005524,GO:0006468	IPR000719	PF00069
scf7180000023750.3372389	2506402	2513136	6735	-	4	ECRY_002035	0	Protein of unknown function
scf7180000023750.3372389	2536784	2540223	3440	-	2	ECRY_002036	0.15	Protein of unknown function
scf7180000023750.3372389	2544229	2552824	8596	-	8	ECRY_002037	0.19	Similar to d2hgdh: D-2-hydroxyglutarate dehydrogenase, mitochondrial (Danio rerio OX=7955)	GO:0003824,GO:0016491,GO:0050660,GO:0055114	IPR004113, IPR006094	PF01565, PF02913
scf7180000023750.3372389	2561871	2561944	74	-	1	ECRY_002038		Protein of unknown function
scf7180000023750.3372389	2587628	2597893	10266	-	6	ECRY_002039	0.39	Similar to FAT4: Protocadherin Fat 4 (Homo sapiens OX=9606)	GO:0005509,GO:0007156,GO:0016020	IPR002126	PF00028
scf7180000023750.3372389	2618295	2627229	8935	+	2	ECRY_002040	0	Protein of unknown function
scf7180000023750.3372389	2684479	2684550	72	+	1	ECRY_002041		Protein of unknown function
scf7180000023750.3372389	2713896	2715215	1320	-	1	ECRY_002042	0.11	Protein of unknown function
scf7180000023750.3372389	2728569	2740158	11590	-	9	ECRY_002043	0.35	Similar to Tatdn3: Putative deoxyribonuclease TATDN3 (Mus musculus OX=10090)	GO:0016788	IPR001130	PF01026
scf7180000023750.3372389	2742899	2747720	4822	+	4	ECRY_002044	0.16	Similar to ICA1: Islet cell autoantigen 1 (Homo sapiens OX=9606)	GO:0019904	IPR006723, IPR010504	PF04629, PF06456
scf7180000023750.3372389	2809873	2818195	8323	-	6	ECRY_002045	0.01	Protein of unknown function	GO:0003723,GO:0005515	IPR003890	PF02854
scf7180000023750.3372389	2821390	2825681	4292	+	3	ECRY_002046	0.29	Similar to Gfer: FAD-linked sulfhydryl oxidase ALR (Mus musculus OX=10090)	GO:0016972,GO:0055114	IPR017905	PF04777
scf7180000023750.3372389	2828562	2832138	3577	+	5	ECRY_002047	0.92	Protein of unknown function
scf7180000023750.3372389	2832698	2838333	5636	+	5	ECRY_002048	0	Protein of unknown function
scf7180000023750.3372389	2883681	2886292	2612	+	4	ECRY_002049	0.12	Similar to Shab: Potassium voltage-gated channel protein Shab (Drosophila melanogaster OX=7227)	GO:0005216,GO:0006811,GO:0016020,GO:0055085	IPR005821	PF00520
scf7180000023750.3372389	2930606	2934191	3586	+	3	ECRY_002050	0.02	Protein of unknown function
scf7180000023750.3372389	2935774	2940637	4864	+	5	ECRY_002051	0.07	Similar to Stk3: Serine/threonine-protein kinase 3 (Rattus norvegicus OX=10116)	GO:0004672,GO:0004674,GO:0005524,GO:0006468	IPR000719, IPR024205	PF00069, PF11629
scf7180000023750.3372389	2995321	2999072	3752	+	3	ECRY_002052	0.04	Similar to Tssk4: Testis-specific serine/threonine-protein kinase 4 (Mus musculus OX=10090)	GO:0004672,GO:0005524,GO:0006468	IPR000719	PF00069
scf7180000023750.3372389	3003617	3025093	21477	+	14	ECRY_002053	0.15	Similar to slc5a9: Sodium/glucose cotransporter 4 (Danio rerio OX=7955)	GO:0016020,GO:0022857,GO:0055085	IPR001734	PF00474
scf7180000023750.3372389	3031094	3031439	346	-	2	ECRY_002054	0.11	Similar to TSC22D3: TSC22 domain family protein 3 (Sus scrofa OX=9823)	GO:0003700,GO:0006355	IPR000580	PF01166
scf7180000023750.3372389	3042239	3043714	1476	-	3	ECRY_002055	0.65	Similar to Myo1e: Unconventional myosin-Ie (Rattus norvegicus OX=10116)	GO:0005515	IPR001452	PF00018
scf7180000023750.3372389	3048259	3070758	22500	-	23	ECRY_002056	0.09	Similar to Myo1e: Unconventional myosin-Ie (Mus musculus OX=10090)	GO:0003774,GO:0005524,GO:0016459	IPR001609, IPR010926	PF00063, PF06017
scf7180000023750.3372389	3134994	3143618	8625	+	8	ECRY_002057	0.01	Similar to Otub1: Ubiquitin thioesterase OTUB1 (Rattus norvegicus OX=10116)		IPR019400	PF10275
scf7180000023750.3372389	3146553	3150308	3756	+	5	ECRY_002058	0.35	Similar to kcna2: Potassium voltage-gated channel subfamily A member 2 (Xenopus laevis OX=8355)	GO:0051260	IPR003131	PF02214
scf7180000023750.3372389	3151347	3151827	481	+	3	ECRY_002059	0.72	Similar to Sh: Potassium voltage-gated channel protein Shaker (Drosophila melanogaster OX=7227)	GO:0005216,GO:0006811,GO:0016020,GO:0055085	IPR005821	PF00520
scf7180000023750.3372389	3153051	3153545	495	+	1	ECRY_002060	0.35	Similar to Sh: Potassium voltage-gated channel protein Shaker (Drosophila melanogaster OX=7227)	GO:0005216,GO:0006811,GO:0016020,GO:0055085	IPR005821	PF00520
scf7180000023750.3372389	3290012	3290084	73	-	1	ECRY_002061		Protein of unknown function
scf7180000023750.3372389	3339477	3339549	73	+	1	ECRY_002062		Protein of unknown function
scf7180000023750.3372389	3360388	3369383	8996	+	9	ECRY_002063	0.07	Similar to AMT: Aminomethyltransferase, mitochondrial (Homo sapiens OX=9606)		IPR006222, IPR013977	PF01571, PF08669
scf7180000023630.3359036	45576	63926	18351	+	12	ECRY_001809	0.12	Similar to 70 kDa neurofilament protein (Doryteuthis pealeii OX=1051067)		IPR001322, IPR039008	PF00038, PF00932
scf7180000023630.3359036	71560	95303	23744	+	17	ECRY_001810	0.41	Similar to Gramd1b: GRAM domain-containing protein 1B (Mus musculus OX=10090)		IPR004182, IPR031968	PF02893, PF16016
scf7180000023630.3359036	103494	119122	15629	-	14	ECRY_001811	0.06	Similar to Srpra: Signal recognition particle receptor subunit alpha (Mus musculus OX=10090)	GO:0003924,GO:0005047,GO:0005525,GO:0005785,GO:0006614,GO:0006886	IPR000897, IPR007222, IPR013822	PF00448, PF02881, PF04086
scf7180000023630.3359036	146903	151942	5040	+	7	ECRY_001812	0.77	Similar to dlc: Delta-like protein C (Danio rerio OX=7955)	GO:0007154,GO:0016020	IPR001774	PF01414
scf7180000023630.3359036	155367	168564	13198	+	13	ECRY_001813	0.26	Similar to NOTCH3: Neurogenic locus notch homolog protein 3 (Homo sapiens OX=9606)	GO:0007154,GO:0016020	IPR001774, IPR002035	PF00092, PF01414
scf7180000023630.3359036	184056	191403	7348	+	7	ECRY_001814	0.07	Protein of unknown function
scf7180000023630.3359036	193288	195583	2296	-	2	ECRY_001815	0.44	Similar to BARHL1: BarH-like 1 homeobox protein (Homo sapiens OX=9606)	GO:0003677	IPR001356	PF00046
scf7180000023630.3359036	249226	249297	72	-	1	ECRY_001816		Protein of unknown function
scf7180000023630.3359036	272767	272838	72	-	1	ECRY_001817		Protein of unknown function
scf7180000023630.3359036	281047	297858	16812	-	7	ECRY_001818	0.21	Similar to Slc45a3: Solute carrier family 45 member 3 (Mus musculus OX=10090)	GO:0016021,GO:0055085	IPR011701	PF07690
scf7180000023630.3359036	312593	322517	9925	-	8	ECRY_001819	0.07	Similar to Ctbs: Di-N-acetylchitobiase (Mus musculus OX=10090)	GO:0005975	IPR001223	PF00704
scf7180000023630.3359036	324951	332425	7475	+	9	ECRY_001820	0.08	Similar to Ctbs: Di-N-acetylchitobiase (Rattus norvegicus OX=10116)	GO:0005975	IPR001223	PF00704
scf7180000023630.3359036	476251	487845	11595	+	7	ECRY_001821	0.02	Similar to CD82: CD82 antigen (Homo sapiens OX=9606)	GO:0016021	IPR018499	PF00335
scf7180000023630.3359036	549533	563074	13542	+	9	ECRY_001822	0.13	Similar to Kdm8: JmjC domain-containing protein 5 (Mus musculus OX=10090)			PF13621
scf7180000023630.3359036	558280	558351	72	+	1	ECRY_001823		Protein of unknown function
scf7180000023630.3359036	561066	561137	72	+	1	ECRY_001824		Protein of unknown function
scf7180000023630.3359036	580582	597106	16525	-	9	ECRY_001825	0.11	Similar to Mboat2: Lysophospholipid acyltransferase 2 (Mus musculus OX=10090)		IPR004299	PF03062
scf7180000023630.3359036	629661	633616	3956	+	3	ECRY_001826	0	Protein of unknown function
scf7180000023630.3359036	635602	644335	8734	+	5	ECRY_001827	0	Similar to Lamp1: Lysosome-associated membrane glycoprotein 1 (Mus musculus OX=10090)	GO:0016020	IPR002000	PF01299
scf7180000023630.3359036	684788	689405	4618	+	3	ECRY_001828	0	Similar to SMIM20: Small integral membrane protein 20 (Homo sapiens OX=9606)	GO:0016021,GO:0033617	IPR027917	PF15061
scf7180000023630.3359036	705675	705747	73	+	1	ECRY_001829		Protein of unknown function
scf7180000023630.3359036	821866	831595	9730	-	8	ECRY_001830	0.25	Similar to CHCHD6: MICOS complex subunit MIC25 (Bos taurus OX=9913)
scf7180000023630.3359036	1011179	1031231	20053	-	19	ECRY_001831	0.21	Similar to CalpB: Calpain-B (Drosophila melanogaster OX=7227)	GO:0004198,GO:0005622,GO:0006508	IPR001300, IPR022682	PF00648, PF01067
scf7180000023630.3359036	1101703	1105081	3379	-	5	ECRY_001832	0.22	Similar to Plpbp: Pyridoxal phosphate homeostasis protein (Mus musculus OX=10090)		IPR001608	PF01168
scf7180000023630.3359036	1127956	1148727	20772	+	9	ECRY_001833	0.04	Similar to Cbp53E: Calbindin-32 (Drosophila melanogaster OX=7227)	GO:0005509	IPR002048	PF13405, PF13499
scf7180000023630.3359036	1138486	1138557	72	-	1	ECRY_001834		Protein of unknown function
scf7180000023630.3359036	1163213	1169823	6611	+	7	ECRY_001835	0	Similar to Marc2: Mitochondrial amidoxime reducing component 2 (Mus musculus OX=10090)	GO:0003824,GO:0030151,GO:0030170	IPR005302, IPR005303	PF03473, PF03476
scf7180000023630.3359036	1201282	1206412	5131	+	3	ECRY_001836	0.1	Similar to ZNF445: Zinc finger protein 445 (Homo sapiens OX=9606)			PF00096
scf7180000023630.3359036	1207631	1211642	4012	-	3	ECRY_001837	0	Similar to ZFAND1: AN1-type zinc finger protein 1 (Homo sapiens OX=9606)	GO:0008270	IPR000058	PF01428
scf7180000023630.3359036	1219075	1223030	3956	+	6	ECRY_001838	0.81	Similar to ABCC1: Multidrug resistance-associated protein 1 (Canis lupus familiaris OX=9615)
scf7180000023630.3359036	1225324	1233316	7993	+	6	ECRY_001839	0.6	Similar to ABCC1: Multidrug resistance-associated protein 1 (Gallus gallus OX=9031)	GO:0005524,GO:0016021,GO:0042626,GO:0055085	IPR011527	PF00664
scf7180000023630.3359036	1235316	1238465	3150	+	6	ECRY_001840	0.48	Similar to ABCC1: Multidrug resistance-associated protein 1 (Gallus gallus OX=9031)	GO:0005524,GO:0016887	IPR003439	PF00005
scf7180000023630.3359036	1241842	1245767	3926	+	5	ECRY_001841	0.41	Similar to ABCC1: Multidrug resistance-associated protein 1 (Gallus gallus OX=9031)	GO:0005524,GO:0016021,GO:0042626,GO:0055085	IPR011527	PF00664
scf7180000023630.3359036	1246349	1251314	4966	+	6	ECRY_001842	0.49	Similar to ABCC1: Multidrug resistance-associated protein 1 (Homo sapiens OX=9606)	GO:0005524,GO:0016887	IPR003439	PF00005
scf7180000023630.3359036	1256897	1264354	7458	+	8	ECRY_001843	0.02	Similar to Gosr1: Golgi SNAP receptor complex member 1 (Mus musculus OX=10090)			PF12352
scf7180000023630.3359036	1267729	1283033	15305	+	10	ECRY_001844	0.05	Similar to ipp-1: Inorganic pyrophosphatase (Neurospora crassa (strain ATCC 24698 / 74-OR23-1A / CBS 708.71 / DSM 1257 / FGSC 987) OX=367110)	GO:0000287,GO:0004427,GO:0005737,GO:0006796	IPR008162	PF00719
scf7180000023630.3359036	1287503	1314554	27052	-	28	ECRY_001845	0.22	Similar to ABCC1: Multidrug resistance-associated protein 1 (Gallus gallus OX=9031)	GO:0005524,GO:0016021,GO:0016887,GO:0042626,GO:0055085	IPR003439, IPR011527	PF00005, PF00664
scf7180000023630.3359036	1321934	1326057	4124	-	3	ECRY_001846	0.53	Similar to Abcc3: Canalicular multispecific organic anion transporter 2 (Mus musculus OX=10090)
scf7180000023630.3359036	1341396	1346354	4959	-	3	ECRY_001847	0.23	Similar to March8: E3 ubiquitin-protein ligase MARCH8 (Mus musculus OX=10090)	GO:0008270	IPR011016	PF12906
scf7180000023630.3359036	1350573	1367274	16702	+	8	ECRY_001848	0.12	Similar to Keap1: Kelch-like ECH-associated protein 1 (Mus musculus OX=10090)	GO:0005515	IPR000210, IPR006652, IPR011705	PF00651, PF01344, PF07707
scf7180000023630.3359036	1370241	1374420	4180	-	5	ECRY_001849	0.09	Similar to trmt44: Probable tRNA (uracil-O(2)-)-methyltransferase (Xenopus laevis OX=8355)
scf7180000023630.3359036	1384227	1389427	5201	+	4	ECRY_001850	0.05	Similar to dusp22: Dual specificity protein phosphatase 22 (Xenopus tropicalis OX=8364)	GO:0008138,GO:0016311	IPR000340	PF00782
scf7180000023630.3359036	1452396	1456752	4357	+	4	ECRY_001851	0.46	Similar to egl-13: Transcription factor egl-13 (Caenorhabditis elegans OX=6239)		IPR009071	PF00505
scf7180000023630.3359036	1502275	1509869	7595	-	9	ECRY_001852	0	Similar to COMMD7: COMM domain-containing protein 7 (Bos taurus OX=9913)		IPR017920	PF07258
scf7180000023630.3359036	1592078	1599912	7835	-	9	ECRY_001853	0.34	Protein of unknown function
scf7180000023630.3359036	1600722	1615815	15094	-	10	ECRY_001854	0.03	Similar to TBK1: Serine/threonine-protein kinase TBK1 (Homo sapiens OX=9606)	GO:0004672,GO:0005524,GO:0006468	IPR000719	PF00069
scf7180000023630.3359036	1623661	1624656	996	-	1	ECRY_001855	0.06	Similar to ch25hl1.2: Cholesterol 25-hydroxylase-like protein 1, member 2 (Danio rerio OX=7955)	GO:0005506,GO:0008610,GO:0016491,GO:0055114	IPR006694	PF04116
scf7180000023630.3359036	1629203	1642601	13399	-	13	ECRY_001856	0.07	Similar to csn2: COP9 signalosome complex subunit 2 (Fragment) (Xenopus laevis OX=8355)		IPR000717	PF01399
scf7180000023630.3359036	1647067	1653729	6663	+	5	ECRY_001857	0	Protein of unknown function
scf7180000023630.3359036	1656280	1669585	13306	+	12	ECRY_001858	0.1	Similar to PLOD3: Procollagen-lysine,2-oxoglutarate 5-dioxygenase 3 (Homo sapiens OX=9606)
scf7180000023630.3359036	1708830	1710994	2165	+	3	ECRY_001859	0.04	Protein of unknown function
scf7180000023630.3359036	1711201	1738082	26882	-	25	ECRY_001860	0.09	Similar to DHX38: Pre-mRNA-splicing factor ATP-dependent RNA helicase PRP16 (Bos taurus OX=9913)	GO:0003676,GO:0004386,GO:0005524	IPR001650, IPR007502, IPR011545, IPR011709	PF00270, PF00271, PF04408, PF07717
scf7180000023630.3359036	1760713	1765608	4896	-	5	ECRY_001861	0.22	Protein of unknown function
scf7180000023630.3359036	1774241	1774316	76	-	1	ECRY_001862		Protein of unknown function
scf7180000023630.3359036	1781525	1782141	617	-	2	ECRY_001863	0.83	Protein of unknown function
scf7180000023630.3359036	1783100	1785285	2186	-	3	ECRY_001864	0.06	Similar to cfap97: Cilia- and flagella-associated protein 97 (Xenopus tropicalis OX=8364)		IPR029488	PF13879
scf7180000023630.3359036	1786973	1793991	7019	+	6	ECRY_001865	0.07	Similar to csnk1a1: Casein kinase I isoform alpha (Xenopus laevis OX=8355)	GO:0004672,GO:0005524,GO:0006468	IPR000719	PF00069
scf7180000023630.3359036	1802156	1806212	4057	-	5	ECRY_001866	0.19	Similar to Glutathione S-transferase A (Pleuronectes platessa OX=8262)		IPR004046	PF00043
scf7180000023630.3359036	1808162	1816485	8324	-	7	ECRY_001867	0.01	Similar to Aox4: Aldehyde oxidase 4 (Rattus norvegicus OX=10116)	GO:0016491,GO:0055114	IPR008274	PF02738
scf7180000023630.3359036	1818781	1828731	9951	-	11	ECRY_001868	0.01	Similar to XDH: Xanthine dehydrogenase/oxidase (Felis catus OX=9685)	GO:0016491,GO:0055114	IPR000674, IPR008274	PF01315, PF02738
scf7180000023630.3359036	1830232	1841724	11493	-	13	ECRY_001869	0.01	Similar to ry: Xanthine dehydrogenase (Drosophila pseudoobscura pseudoobscura OX=46245)	GO:0009055,GO:0016491,GO:0046872,GO:0051536,GO:0055114	IPR001041, IPR002346, IPR002888	PF00111, PF00941, PF01799
scf7180000023630.3359036	1853835	1855339	1505	-	3	ECRY_001870	0.34	Similar to hbx9: Homeobox protein 9 (Dictyostelium discoideum OX=44689)	GO:0003677,GO:0006355	IPR008422	PF05920
scf7180000023630.3359036	1880701	1889337	8637	+	10	ECRY_001871	0.06	Similar to Hil: Hillarin (Drosophila melanogaster OX=7227)
scf7180000023630.3359036	1923321	1936838	13518	-	14	ECRY_001872	0.38	Protein of unknown function
scf7180000023630.3359036	1941628	1953701	12074	+	11	ECRY_001873	0.06	Similar to FRRS1: Ferric-chelate reductase 1 (Mus musculus OX=10090)		IPR005018	PF03351
scf7180000023630.3359036	2012043	2017333	5291	+	5	ECRY_001874	0.11	Similar to Ano5: Anoctamin-5 (Mus musculus OX=10090)	GO:0046983	IPR032394	PF16178
scf7180000023630.3359036	2088010	2116115	28106	+	25	ECRY_001875	0.02	Similar to ANO5: Anoctamin-5 (Homo sapiens OX=9606)	GO:0046983	IPR007632, IPR032394	PF04547, PF16178
scf7180000023630.3359036	2116354	2142208	25855	-	22	ECRY_001876	0.39	Protein of unknown function		IPR002999	PF00567
scf7180000023630.3359036	2161386	2167365	5980	+	6	ECRY_001877	0.01	Protein of unknown function
scf7180000023630.3359036	2212275	2218953	6679	+	9	ECRY_001878	0.02	Similar to Ryk: Tyrosine-protein kinase RYK (Mus musculus OX=10090)	GO:0004672,GO:0006468	IPR001245	PF07714
scf7180000023630.3359036	2221492	2231766	10275	+	12	ECRY_001879	0.85	Similar to DDX3Y: ATP-dependent RNA helicase DDX3Y (Pongo abelii OX=9601)	GO:0003676,GO:0005524	IPR011545	PF00270
scf7180000023630.3359036	2234278	2240751	6474	+	9	ECRY_001880	0.4	Similar to D1Pas1: Putative ATP-dependent RNA helicase Pl10 (Mus musculus OX=10090)	GO:0003676,GO:0005524	IPR001650, IPR011545	PF00270, PF00271
scf7180000023630.3359036	2318840	2323941	5102	+	6	ECRY_001881	0.02	Similar to Rps7: 40S ribosomal protein S7 (Rattus norvegicus OX=10116)	GO:0003735,GO:0005622,GO:0005840,GO:0006412	IPR000554	PF01251
scf7180000023630.3359036	2343960	2346632	2673	-	3	ECRY_001882	0.1	Similar to ch25hl1.2: Cholesterol 25-hydroxylase-like protein 1, member 2 (Danio rerio OX=7955)	GO:0005506,GO:0008610,GO:0016491,GO:0055114	IPR006694	PF04116
scf7180000023630.3359036	2351368	2362010	10643	+	15	ECRY_001883	0.33	Similar to USP3: Ubiquitin carboxyl-terminal hydrolase 3 (Homo sapiens OX=9606)	GO:0016579,GO:0036459	IPR001394	PF00443
scf7180000023630.3359036	2416731	2417327	597	-	1	ECRY_001884	0.05	Similar to BTG1: Protein BTG1 (Gallus gallus OX=9031)		IPR002087	PF07742
scf7180000023630.3359036	2427291	2445197	17907	+	18	ECRY_001885	0.05	Similar to IQCA1: Dynein regulatory complex protein 11 (Homo sapiens OX=9606)	GO:0005524	IPR003959	PF00004
scf7180000023630.3359036	2448249	2454126	5878	-	6	ECRY_001886	0.1	Similar to slc35c1: GDP-fucose transporter 1 (Nematostella vectensis OX=45351)		IPR004853	PF03151
scf7180000023630.3359036	2460765	2463979	3215	-	3	ECRY_001887	0.11	Protein of unknown function
scf7180000023630.3359036	2462262	2462334	73	-	1	ECRY_001888		Protein of unknown function
scf7180000023630.3359036	2543783	2559490	15708	+	12	ECRY_001889	0.19	Similar to WDTC1: WD and tetratricopeptide repeats protein 1 (Homo sapiens OX=9606)	GO:0005515	IPR001680	PF00400
scf7180000023630.3359036	2564498	2571174	6677	+	5	ECRY_001890	0	Similar to tmem35a: Transmembrane protein 35A (Danio rerio OX=7955)		IPR032808	PF13564
scf7180000023630.3359036	2580824	2581836	1013	+	3	ECRY_001891	0.03	Similar to nt5c3: Cytosolic 5'-nucleotidase 3 (Danio rerio OX=7955)	GO:0000287,GO:0005737,GO:0008253	IPR006434	PF05822
scf7180000023630.3359036	2665002	2674558	9557	-	11	ECRY_001892	0.03	Similar to glyr1: Putative oxidoreductase GLYR1 (Danio rerio OX=7955)	GO:0004616,GO:0051287,GO:0055114	IPR006115, IPR029154	PF03446, PF14833
scf7180000023630.3359036	2677185	2680290	3106	-	3	ECRY_001893	0.18	Similar to ZNF271: Zinc finger protein 271 (Pongo abelii OX=9601)			PF00096, PF13912
scf7180000023630.3359036	2684990	2698849	13860	-	14	ECRY_001894	0.03	Similar to eed-b: Polycomb protein eed-B (Xenopus laevis OX=8355)	GO:0005515	IPR001680	PF00400
scf7180000023630.3359036	2713407	2719926	6520	+	8	ECRY_001895	0	Protein of unknown function
scf7180000023630.3359036	2722860	2726621	3762	-	5	ECRY_001896	0	Protein of unknown function
scf7180000023630.3359036	2731761	2737747	5987	+	8	ECRY_001897	0.35	Similar to Phyh: Phytanoyl-CoA dioxygenase, peroxisomal (Rattus norvegicus OX=10116)		IPR008775	PF05721
scf7180000023630.3359036	2740327	2751395	11069	+	8	ECRY_001898	0.23	Similar to Phyh: Phytanoyl-CoA dioxygenase, peroxisomal (Rattus norvegicus OX=10116)		IPR008775	PF05721
scf7180000023630.3359036	2764881	2766650	1770	-	4	ECRY_001899	0.74	Similar to FIRA: 300 kDa antigen AG231 (Fragment) (Plasmodium falciparum (isolate FC27 / Papua New Guinea) OX=5837)	GO:0005506,GO:0016705,GO:0020037,GO:0055114	IPR001128	PF00067
scf7180000023630.3359036	2773179	2774087	909	-	2	ECRY_001900	0.44	Similar to CYP2U1: Cytochrome P450 2U1 (Bos taurus OX=9913)	GO:0005506,GO:0016705,GO:0020037,GO:0055114	IPR001128	PF00067
scf7180000023630.3359036	2783416	2787796	4381	-	5	ECRY_001901	0.34	Similar to Cyp2j3: Cytochrome P450 2J3 (Rattus norvegicus OX=10116)	GO:0005506,GO:0016705,GO:0020037,GO:0055114	IPR001128	PF00067
scf7180000023630.3359036	2791200	2797090	5891	-	5	ECRY_001902	0.28	Similar to CYP2D15: Cytochrome P450 2D15 (Canis lupus familiaris OX=9615)	GO:0005506,GO:0016705,GO:0020037,GO:0055114	IPR001128	PF00067
scf7180000023630.3359036	2814491	2814562	72	+	1	ECRY_001903		Protein of unknown function
scf7180000023630.3359036	2828106	2829049	944	+	2	ECRY_001904	0.53	Similar to acr-7: Acetylcholine receptor subunit alpha-type acr-7 (Caenorhabditis elegans OX=6239)	GO:0005230,GO:0006811,GO:0016021	IPR006202	PF02931
scf7180000023630.3359036	2829669	2830282	614	+	3	ECRY_001905	0.45	Similar to CHRNA7: Neuronal acetylcholine receptor subunit alpha-7 (Bos taurus OX=9913)	GO:0006811,GO:0016021	IPR006029	PF02932
scf7180000023630.3359036	2831767	2834874	3108	+	1	ECRY_001906	0.67	Protein of unknown function	GO:0006811,GO:0016021	IPR006029	PF02932
scf7180000023630.3359036	2880001	2886947	6947	-	6	ECRY_001907	0.15	Similar to KATNB1: Katanin p80 WD40 repeat-containing subunit B1 (Strongylocentrotus purpuratus OX=7668)	GO:0005515	IPR001680	PF00400
scf7180000023630.3359036	2888746	2894322	5577	+	7	ECRY_001908	0.12	Similar to SelD: Selenide, water dikinase (Drosophila melanogaster OX=7227)		IPR010918, IPR016188	PF00586, PF02769
scf7180000023630.3359036	2903550	2912758	9209	-	10	ECRY_001909	0.17	Similar to Mapk14: Mitogen-activated protein kinase 14 (Rattus norvegicus OX=10116)	GO:0004672,GO:0005524,GO:0006468	IPR000719	PF00069
scf7180000023630.3359036	2974287	2990305	16019	+	13	ECRY_001910	0.13	Similar to ACE: Angiotensin-converting enzyme (Pan troglodytes OX=9598)	GO:0006508,GO:0008237,GO:0008241,GO:0016020	IPR001548	PF01401
scf7180000023630.3359036	2992626	3003720	11095	-	12	ECRY_001911	0.18	Similar to TUBG1: Tubulin gamma-1 chain (Homo sapiens OX=9606)	GO:0003924	IPR003008, IPR018316	PF00091, PF03953
scf7180000023630.3359036	3006627	3010704	4078	+	3	ECRY_001912	0.3	Protein of unknown function
scf7180000023630.3359036	3010951	3013492	2542	+	4	ECRY_001913	0.43	Similar to hbx9: Homeobox protein 9 (Dictyostelium discoideum OX=44689)	GO:0003677,GO:0006355	IPR008422	PF05920
scf7180000023630.3359036	3018425	3023808	5384	-	5	ECRY_001914	0.12	Similar to Wdr70: WD repeat-containing protein 70 (Rattus norvegicus OX=10116)	GO:0005515	IPR001680	PF00400
scf7180000023630.3359036	3026893	3046910	20018	+	14	ECRY_001915	0.04	Similar to Paramyosin (Mytilus galloprovincialis OX=29158)	GO:0003774,GO:0016459	IPR002928	PF01576
scf7180000023630.3359036	3048178	3056469	8292	-	4	ECRY_001916	0	Similar to SHISA4: Protein shisa-4 (Homo sapiens OX=9606)
scf7180000023630.3359036	3063997	3070930	6934	-	3	ECRY_001917	0.29	Similar to Antistasin (Hydra vulgaris OX=6087)	GO:0004867	IPR004094	PF02822
scf7180000023630.3359036	3093464	3096365	2902	-	4	ECRY_001918	0.07	Similar to TRAPPC3: Trafficking protein particle complex subunit 3 (Gallus gallus OX=9031)		IPR007194	PF04051
scf7180000023630.3359036	3112101	3118482	6382	+	8	ECRY_001919	0.04	Similar to aptx: Aprataxin (Danio rerio OX=7955)		IPR032566	PF11969, PF16278
scf7180000023630.3359036	3137214	3140945	3732	-	5	ECRY_001920	0.08	Similar to Lig4: DNA ligase 4 (Mus musculus OX=10090)	GO:0003910	IPR001357, IPR021536	PF11411, PF16589
scf7180000023630.3359036	3168851	3178499	9649	+	10	ECRY_001921	0.15	Similar to Cog5: Conserved oligomeric Golgi complex subunit 5 (Mus musculus OX=10090)
scf7180000023630.3359036	3269106	3269177	72	+	1	ECRY_001922		Protein of unknown function
scf7180000023630.3359036	3273005	3278670	5666	+	5	ECRY_001923	0.07	Protein of unknown function
scf7180000023630.3359036	3307115	3308527	1413	-	3	ECRY_001924	0.16	Protein of unknown function
scf7180000023630.3359036	3309581	3324352	14772	-	20	ECRY_001925	0.15	Similar to RAD54B: DNA repair and recombination protein RAD54B (Homo sapiens OX=9606)	GO:0005524	IPR000330, IPR001650	PF00176, PF00271
scf7180000023630.3359036	3326253	3329354	3102	-	5	ECRY_001926	0.29	Protein of unknown function
scf7180000023630.3359036	3333909	3336940	3032	-	4	ECRY_001927	0.11	Protein of unknown function
scf7180000023630.3359036	3366818	3369879	3062	-	6	ECRY_001928	0.82	Protein of unknown function
scf7180000023630.3359036	3370929	3377317	6389	-	5	ECRY_001929	0.29	Similar to ADGB: Androglobin (Homo sapiens OX=9606)	GO:0004198,GO:0005622,GO:0006508	IPR001300	PF00648
scf7180000023630.3359036	3377995	3380732	2738	-	4	ECRY_001930	0.49	Similar to ADGB: Androglobin (Homo sapiens OX=9606)
scf7180000023630.3359036	3388711	3388783	73	+	1	ECRY_001931		Protein of unknown function
scf7180000023630.3359036	3414097	3426567	12471	-	4	ECRY_001932	0.13	Protein of unknown function	GO:0008146	IPR000863	PF00685
scf7180000023630.3359036	3440278	3444908	4631	-	3	ECRY_001933	0	Protein of unknown function
scf7180000023690.3279956	9712	23614	13903	-	14	ECRY_003031	0.18	Similar to SCYL2: SCY1-like protein 2 (Homo sapiens OX=9606)	GO:0004672,GO:0005524,GO:0006468	IPR000719	PF00069
scf7180000023690.3279956	28533	30115	1583	-	4	ECRY_003032	0.57	Similar to CYP2D28A: Cytochrome P450 2D28 (Mesocricetus auratus OX=10036)	GO:0005506,GO:0016705,GO:0020037,GO:0055114	IPR001128	PF00067
[truncated: 16,492 more rows]

## Sheet: Table S2
Table S2:	Summary of identified repeat sequences in the E. crypticus genome.
	==================================================
	file name: ecrypticus_genome.fasta
	sequences: 910
	total length: 525192231 bp (525192231 bp excl N/X-runs)
	GC level: 35.41 %
	bases masked: 204961836 bp ( 39.03 %)
	==================================================
	number of length percentage
	elements* occupied of sequence
	--------------------------------------------------
	SINEs: 99364 13683934 bp 2.61 %
	ALUs 0 0 bp 0.00 %
	MIRs 39159 3733290 bp 0.71 %
	LINEs: 343836 77679604 bp 14.79 %
	LINE1 0 0 bp 0.00 %
	LINE2 114458 26449043 bp 5.04 %
	L3/CR1 7816 3492844 bp 0.67 %
	LTR elements: 5941 1686727 bp 0.32 %
	ERVL 0 0 bp 0.00 %
	ERVL-MaLRs 0 0 bp 0.00 %
	ERV_classI 0 0 bp 0.00 %
	ERV_classII 210 38998 bp 0.01 %
	DNA elements: 79726 22702839 bp 4.32 %
	hAT-Charlie 360 135968 bp 0.03 %
	TcMar-Tigger 0 0 bp 0.00 %
	Unclassified: 316001 52552688 bp 10.01 %
	Total interspersed repeats:168305792 bp 32.05 %
	Small RNA: 41163 7690575 bp 1.46 %
	Satellites: 18506 3434739 bp 0.65 %
	Simple repeats: 383656 30968473 bp 5.90 %
	Low complexity: 31795 2465358 bp 0.47 %
	==================================================
	* most repeats fragmented by insertions or deletions
	have been counted as one element

## Sheet: Table S3
Table S3:	Overall statistics orthogroups.
	Number of species	9
	Number of genes	256799
	Number of genes in orthogroups	218791
	Number of unassigned genes	38008
	Percentage of genes in orthogroups	85.2
	Percentage of unassigned genes	14.8
	Number of orthogroups	28000
	Number of species-specific orthogroups	12901
	Number of genes in species-specific orthogroups	67613
	Percentage of genes in species-specific orthogroups	26.3
	Mean orthogroup size	7.8
	Median orthogroup size	4.0
	G50 (assigned genes)	13
	G50 (all genes)	11
	O50 (assigned genes)	3926
	O50 (all genes)	5540
	Number of orthogroups with all species present	1751
	Number of single-copy orthogroups	67
	Date	2020-07-31
	Orthogroups file	Orthogroups.tsv
	Unassigned genes file	Orthogroups_UnassignedGenes.tsv
	Per-species statistics	Statistics_PerSpecies.tsv
	Overall statistics	Statistics_Overall.tsv
	Orthogroups shared between species	Orthogroups_SpeciesOverlaps.tsv
	Average number of genes per-species in orthogroup	Number of orthogroups	Percentage of orthogroups	Number of genes	Percentage of genes
	<1	20551	73.4	72288	33.0
	'1	4959	17.7	58746	26.9
	'2	1265	4.5	26932	12.3
	'3	514	1.8	15604	7.1
	'4	251	0.9	9960	4.6
	'5	144	0.5	6993	3.2
	'6	77	0.3	4417	2.0
	'7	62	0.2	4150	1.9
	'8	36	0.1	2716	1.2
	'9	32	0.1	2706	1.2
	'10	32	0.1	3023	1.4
	2015-11-01	45	0.2	5206	2.4
	16-20	22	0.1	3604	1.6
	21-50	9	0.0	1917	0.9
	51-100	1	0.0	529	0.2
	101-150	0	0.0	0	0.0
	151-200	0	0.0	0	0.0
	201-500	0	0.0	0	0.0
	501-1000	0	0.0	0	0.0
	'1001+	0	0.0	0	0.0
	Number of species in orthogroup	Number of orthogroups
	1	12901
	2	5139
	3	1977
	4	1341
	5	938
	6	893
	7	1266
	8	1794
	9	1751

## Sheet: Table S4
Table S4:	Number of genes per orthogroup for each species as predicted by OrthoFinder and comparison between species with z scores.
Orthogroup	e_crypticus	h_robusta	e_fetida	e_andrei	c_teleta	c_elegans	d_melanogaster	d_pulex	f_candida	total	mean	sd	species	e_crypticus_z_score	h_robusta_z_score	e_fetida_z_score	e_andrei_z_score	c_teleta_z_score	c_elegans_z_score	d_melanogaster_z_score	d_pulex_z_score	f_candida_z_score
OG0000038	129	1	1	3	0	0	0	0	0	134	14.8889	42.8032	4	2.66595	-0.324483	-0.324483	-0.277757	-0.347845	-0.347845	-0.347845	-0.347845	-0.347845
OG0000110	89	0	0	0	0	0	0	0	0	89	9.88889	29.6667	1	2.66667	-0.333333	-0.333333	-0.333333	-0.333333	-0.333333	-0.333333	-0.333333	-0.333333
OG0000000	67	81	49	72	60	38	82	40	40	529	58.7778	17.7114	9	0.464233	1.25468	-0.552061	0.746536	0.0690076	-1.17313	1.31114	-1.06021	-1.06021
OG0000259	54	1	1	0	1	1	1	0	0	59	6.55556	17.7983	6	2.66568	-0.312141	-0.312141	-0.368326	-0.312141	-0.312141	-0.312141	-0.368326	-0.368326
OG0000418	46	0	0	0	1	0	0	0	0	47	5.22222	15.2952	2	2.66604	-0.341428	-0.341428	-0.341428	-0.276048	-0.341428	-0.341428	-0.341428	-0.341428
OG0000140	44	16	9	9	1	0	0	0	2	81	9	14.2741	6	2.45199	0.490399	0	0	-0.560456	-0.630512	-0.630512	-0.630512	-0.490399
OG0000006	36	1	3	3	16	0	2	2	139	202	22.4444	45.2303	8	0.299701	-0.474117	-0.429899	-0.429899	-0.142481	-0.496226	-0.452008	-0.452008	2.57694
OG0000192	30	0	1	38	0	0	0	0	0	69	7.66667	15.0665	3	1.48232	-0.508855	-0.442482	2.01329	-0.508855	-0.508855	-0.508855	-0.508855	-0.508855
OG0000018	28	22	17	21	32	5	25	6	9	165	18.3333	9.77241	9	0.989179	0.375206	-0.136439	0.272877	1.39849	-1.36439	0.682193	-1.26206	-0.95507
OG0000032	28	6	1	21	14	15	4	10	41	140	15.5556	12.7584	9	0.975389	-0.74896	-1.14086	0.426733	-0.121924	-0.0435442	-0.905719	-0.435442	1.99432
OG0000021	27	13	33	29	7	19	13	9	12	162	18	9.46044	9	0.95133	-0.528516	1.58555	1.16274	-1.16274	0.105703	-0.528516	-0.95133	-0.63422
OG0000008	27	22	6	17	43	9	30	24	19	197	21.8889	11.1405	9	0.458786	0.0099736	-1.42623	-0.438839	1.89498	-1.15694	0.728073	0.189498	-0.259314
OG0000005	27	33	49	42	33	3	11	4	6	208	23.1111	17.4889	9	0.222363	0.565438	1.48031	1.08005	0.565438	-1.14994	-0.692503	-1.09276	-0.978399
OG0001217	27	0	0	0	0	0	0	0	0	27	3	9	1	2.66667	-0.333333	-0.333333	-0.333333	-0.333333	-0.333333	-0.333333	-0.333333	-0.333333
OG0001323	26	0	0	0	0	0	0	0	0	26	2.88889	8.66667	1	2.66667	-0.333333	-0.333333	-0.333333	-0.333333	-0.333333	-0.333333	-0.333333	-0.333333
OG0000015	25	21	37	34	26	29	0	1	0	173	19.2222	14.9313	7	0.386957	0.119064	1.19064	0.989716	0.45393	0.65485	-1.28738	-1.2204	-1.28738
OG0000045	24	11	28	29	3	8	15	1	3	122	13.5556	11.0466	9	0.945488	-0.231343	1.30759	1.39812	-0.955546	-0.502919	0.130759	-1.1366	-0.955546
OG0000026	24	12	42	37	31	6	0	0	2	154	17.1111	16.6542	7	0.413644	-0.306897	1.49445	1.19423	0.833959	-0.667167	-1.02744	-1.02744	-0.907347
OG0001511	24	0	0	0	0	0	0	0	0	24	2.66667	8	1	2.66667	-0.333333	-0.333333	-0.333333	-0.333333	-0.333333	-0.333333	-0.333333	-0.333333
OG0001627	23	0	0	0	0	0	0	0	0	23	2.55556	7.66667	1	2.66667	-0.333333	-0.333333	-0.333333	-0.333333	-0.333333	-0.333333	-0.333333	-0.333333
OG0001753	22	0	0	0	0	0	0	0	0	22	2.44444	7.33333	1	2.66667	-0.333333	-0.333333	-0.333333	-0.333333	-0.333333	-0.333333	-0.333333	-0.333333
OG0000025	21	27	16	19	18	9	25	12	10	157	17.4444	6.34648	9	0.560241	1.50565	-0.227598	0.245105	0.0875376	-1.33057	1.19051	-0.857869	-1.173
OG0000023	21	24	20	26	9	19	22	11	8	160	17.7778	6.70406	9	0.480637	0.928127	0.331474	1.22645	-1.30932	0.182311	0.629801	-1.011	-1.45849
OG0001900	21	0	0	0	0	0	0	0	0	21	2.33333	7	1	2.66667	-0.333333	-0.333333	-0.333333	-0.333333	-0.333333	-0.333333	-0.333333	-0.333333
OG0001901	21	0	0	0	0	0	0	0	0	21	2.33333	7	1	2.66667	-0.333333	-0.333333	-0.333333	-0.333333	-0.333333	-0.333333	-0.333333	-0.333333
OG0001902	21	0	0	0	0	0	0	0	0	21	2.33333	7	1	2.66667	-0.333333	-0.333333	-0.333333	-0.333333	-0.333333	-0.333333	-0.333333	-0.333333
OG0001903	21	0	0	0	0	0	0	0	0	21	2.33333	7	1	2.66667	-0.333333	-0.333333	-0.333333	-0.333333	-0.333333	-0.333333	-0.333333	-0.333333
OG0000127	20	12	19	1	15	2	6	7	1	83	9.22222	7.54615	9	1.42825	0.368105	1.29573	-1.08959	0.765659	-0.957073	-0.427002	-0.294484	-1.08959
OG0000011	20	21	57	25	17	1	19	8	13	181	20.1111	15.648	9	-0.00710064	0.0568051	2.35741	0.312428	-0.198818	-1.22131	-0.0710064	-0.77397	-0.454441
OG0000083	19	14	15	4	35	4	0	4	2	97	10.7778	11.2559	8	0.730484	0.286271	0.375113	-0.602155	2.15196	-0.602155	-0.957526	-0.602155	-0.779841
OG0001319	19	2	2	0	0	0	2	0	1	26	2.88889	6.11237	5	2.63582	-0.145425	-0.145425	-0.47263	-0.47263	-0.47263	-0.145425	-0.47263	-0.309027
OG0002267	19	0	0	0	0	0	0	0	0	19	2.11111	6.33333	1	2.66667	-0.333333	-0.333333	-0.333333	-0.333333	-0.333333	-0.333333	-0.333333	-0.333333
OG0000092	18	10	15	18	9	3	6	9	7	95	10.5556	5.31769	9	1.39994	-0.104473	0.835786	1.39994	-0.292525	-1.42084	-0.85668	-0.292525	-0.668628
OG0000057	18	33	8	16	5	5	10	10	6	111	12.3333	9.01388	9	0.62866	2.29276	-0.48074	0.40678	-0.81356	-0.81356	-0.25886	-0.25886	-0.70262
OG0000036	18	15	10	19	17	28	13	5	10	135	15	6.63325	9	0.452267	0	-0.753778	0.603023	0.301511	1.95982	-0.301511	-1.50756	-0.753778
OG0000118	18	14	4	13	16	4	1	16	0	86	9.55556	7.17829	8	1.17639	0.619151	-0.773939	0.479842	0.897769	-0.773939	-1.19187	0.897769	-1.33118
OG0000281	18	11	3	11	13	0	0	0	1	57	6.33333	6.9282	6	1.68394	0.673575	-0.481125	0.673575	0.96225	-0.914138	-0.914138	-0.914138	-0.7698
OG0002467	18	0	0	0	0	0	0	0	0	18	2	6	1	2.66667	-0.333333	-0.333333	-0.333333	-0.333333	-0.333333	-0.333333	-0.333333	-0.333333
OG0000073	17	18	12	12	8	4	17	7	6	101	11.2222	5.26255	9	1.0979	1.28793	0.147795	0.147795	-0.612293	-1.37238	1.0979	-0.802315	-0.992337
OG0000107	17	3	7	10	16	23	6	2	6	90	10	7.14143	9	0.980196	-0.980196	-0.420084	0	0.840168	1.82036	-0.560112	-1.12022	-0.560112
OG0000077	17	12	24	24	2	9	6	1	3	98	10.8889	9.00617	9	0.678547	0.123372	1.45579	1.45579	-0.986978	-0.209733	-0.542838	-1.09801	-0.875943
OG0000040	17	25	11	5	47	3	2	13	9	132	14.6667	14.1244	9	0.165198	0.731592	-0.259597	-0.684393	2.28918	-0.825991	-0.89679	-0.117999	-0.401196
OG0000013	17	24	6	27	64	1	15	4	18	176	19.5556	18.8753	9	-0.135391	0.235463	-0.718163	0.394401	2.35463	-0.983059	-0.24135	-0.824121	-0.0824121
OG0000014	17	23	22	22	25	12	30	14	9	174	19.3333	6.78233	9	-0.344031	0.540621	0.393179	0.393179	0.835504	-1.08124	1.57271	-0.786357	-1.52357
OG0000002	17	17	15	15	30	25	25	21	54	219	24.3333	12.278	9	-0.597273	-0.597273	-0.760165	-0.760165	0.461529	0.0542975	0.0542975	-0.271488	2.41624
OG0000047	16	3	11	46	23	8	2	9	2	120	13.3333	14.0712	9	0.189512	-0.734358	-0.165823	2.32152	0.68698	-0.379023	-0.805425	-0.307957	-0.805425
OG0000017	16	11	9	18	24	12	41	10	30	171	19	10.8051	9	-0.277647	-0.740392	-0.92549	-0.092549	0.462745	-0.647843	2.03608	-0.832941	1.01804
OG0000456	16	3	12	5	4	0	0	4	1	45	5	5.5	7	2	-0.363636	1.27273	0	-0.181818	-0.909091	-0.909091	-0.181818	-0.727273
OG0002718	16	0	0	0	0	0	0	1	0	17	1.88889	5.30199	2	2.66147	-0.35626	-0.35626	-0.35626	-0.35626	-0.35626	-0.35626	-0.167652	-0.35626
OG0003018	16	0	0	0	0	0	0	0	0	16	1.77778	5.33333	1	2.66667	-0.333333	-0.333333	-0.333333	-0.333333	-0.333333	-0.333333	-0.333333	-0.333333
OG0003019	16	0	0	0	0	0	0	0	0	16	1.77778	5.33333	1	2.66667	-0.333333	-0.333333	-0.333333	-0.333333	-0.333333	-0.333333	-0.333333	-0.333333
OG0000153	15	7	5	12	1	22	11	1	2	76	8.44444	7.17829	9	0.913248	-0.201224	-0.479842	0.495321	-1.03708	1.88841	0.356012	-1.03708	-0.897769
OG0000001	15	11	6	16	18	4	49	75	73	267	29.6667	28.3108	9	-0.51806	-0.659348	-0.83596	-0.482737	-0.412093	-0.906604	0.682897	1.60127	1.53063
OG0000076	15	11	21	10	7	21	11	3	0	99	11	7.22842	8	0.553372	0	1.38343	-0.138343	-0.553372	1.38343	0	-1.10674	-1.52177
OG0001864	15	1	2	1	2	0	0	0	0	21	2.33333	4.82183	5	2.62694	-0.27652	-0.0691301	-0.27652	-0.0691301	-0.483911	-0.483911	-0.483911	-0.483911
OG0002466	15	1	1	1	0	0	0	0	0	18	2	4.89898	4	2.65361	-0.204124	-0.204124	-0.204124	-0.408248	-0.408248	-0.408248	-0.408248	-0.408248
OG0002927	15	0	0	0	1	0	0	0	0	16	1.77778	4.96935	2	2.66075	-0.357749	-0.357749	-0.357749	-0.156515	-0.357749	-0.357749	-0.357749	-0.357749
OG0003358	15	0	0	0	0	0	0	0	0	15	1.66667	5	1	2.66667	-0.333333	-0.333333	-0.333333	-0.333333	-0.333333	-0.333333	-0.333333	-0.333333
OG0000240	14	4	5	16	2	8	9	1	3	62	6.88889	5.30199	9	1.34122	-0.544869	-0.35626	1.71843	-0.922085	0.209565	0.398173	-1.11069	-0.733477
OG0000207	14	1	2	9	26	5	5	3	2	67	7.44444	8.07947	9	0.811385	-0.797632	-0.673862	0.192532	2.29663	-0.30255	-0.30255	-0.550091	-0.673862
OG0000088	14	9	6	17	6	25	13	3	3	96	10.6667	7.29726	9	0.456792	-0.228396	-0.639509	0.867906	-0.639509	1.96421	0.319755	-1.05062	-1.05062
OG0000022	14	9	2	49	39	4	17	5	23	162	18	16.3783	9	-0.244225	-0.549506	-0.9769	1.89274	1.28218	-0.854788	-0.0610563	-0.793731	0.305281
OG0000307	13	5	8	5	1	10	9	2	1	54	6	4.272	9	1.63858	-0.234082	0.468165	-0.234082	-1.17041	0.936329	0.702247	-0.936329	-1.17041
OG0000182	13	4	3	12	11	7	9	5	6	70	7.77778	3.63242	9	1.43767	-1.04002	-1.31532	1.16237	0.887074	-0.214121	0.336476	-0.764719	-0.48942
OG0000177	13	3	1	12	1	23	14	1	3	71	7.88889	7.89691	9	0.64723	-0.619089	-0.872353	0.520598	-0.872353	1.91355	0.773862	-0.872353	-0.619089
OG0000104	13	11	7	22	7	5	12	5	9	91	10.1111	5.32552	9	0.542462	0.166911	-0.58419	2.23244	-0.58419	-0.95974	0.354687	-0.95974	-0.208639
OG0000080	13	8	3	31	11	5	7	4	15	97	10.7778	8.61362	9	0.257989	-0.322487	-0.902963	2.3477	0.0257989	-0.670772	-0.438582	-0.786868	0.49018
OG0000318	13	3	2	3	31	1	0	0	0	53	5.88889	10.2524	6	0.693606	-0.281778	-0.379316	-0.281778	2.4493	-0.476854	-0.574393	-0.574393	-0.574393
OG0004235	13	0	0	0	0	0	0	0	0	13	1.44444	4.33333	1	2.66667	-0.333333	-0.333333	-0.333333	-0.333333	-0.333333	-0.333333	-0.333333	-0.333333
OG0004236	13	0	0	0	0	0	0	0	0	13	1.44444	4.33333	1	2.66667	-0.333333	-0.333333	-0.333333	-0.333333	-0.333333	-0.333333	-0.333333	-0.333333
OG0004237	13	0	0	0	0	0	0	0	0	13	1.44444	4.33333	1	2.66667	-0.333333	-0.333333	-0.333333	-0.333333	-0.333333	-0.333333	-0.333333	-0.333333
OG0004238	13	0	0	0	0	0	0	0	0	13	1.44444	4.33333	1	2.66667	-0.333333	-0.333333	-0.333333	-0.333333	-0.333333	-0.333333	-0.333333	-0.333333
OG0000447	12	6	8	8	1	4	4	1	1	45	5	3.84057	9	1.82264	0.260378	0.781133	0.781133	-1.04151	-0.260378	-0.260378	-1.04151	-1.04151
OG0000444	12	4	8	9	3	2	1	5	1	45	5	3.87298	9	1.80739	-0.258199	0.774597	1.0328	-0.516398	-0.774597	-1.0328	0	-1.0328
OG0000227	12	8	5	13	2	13	7	3	1	64	7.11111	4.72875	9	1.03386	0.187975	-0.446441	1.24534	-1.08086	1.24534	-0.0234969	-0.869386	-1.29233
OG0000203	12	8	6	9	2	10	16	2	2	67	7.44444	4.92725	9	0.924564	0.112752	-0.293154	0.315705	-1.10497	0.518658	1.73638	-1.10497	-1.10497
OG0000138	12	9	8	10	4	13	23	1	1	81	9	6.85565	9	0.437595	0	-0.145865	0.145865	-0.729325	0.58346	2.04211	-1.16692	-1.16692
OG0000081	12	6	2	10	6	23	25	6	7	97	10.7778	8.01214	9	0.152546	-0.596317	-1.09556	-0.0970749	-0.596317	1.52546	1.77508	-0.596317	-0.471507
OG0000067	12	8	25	6	15	27	6	3	2	104	11.5556	9.15302	9	0.0485571	-0.388457	1.46885	-0.606964	0.376318	1.68736	-0.606964	-0.934725	-1.04398
OG0000050	12	5	3	5	25	12	22	24	7	115	12.7778	8.74325	9	-0.0889575	-0.889575	-1.11832	-0.889575	1.3979	-0.0889575	1.05478	1.28353	-0.660827
OG0000042	12	22	12	21	10	10	20	11	8	126	14	5.40833	9	-0.3698	1.4792	-0.3698	1.2943	-0.7396	-0.7396	1.1094	-0.5547	-1.1094
OG0000033	12	12	3	11	20	11	17	28	25	139	15.4444	7.82801	9	-0.440015	-0.440015	-1.58973	-0.567762	0.581956	-0.567762	0.198717	1.60393	1.22069
OG0000020	12	20	18	21	30	12	23	14	12	162	18	6.18466	9	-0.970143	0.323381	0	0.485071	1.94029	-0.970143	0.808452	-0.646762	-0.970143
OG0000012	12	26	16	24	28	12	24	17	17	176	19.5556	6.04382	9	-1.25013	1.06629	-0.588296	0.73537	1.3972	-1.25013	0.73537	-0.422838	-0.422838
OG0000156	12	13	14	15	13	2	0	6	1	76	8.44444	6.14636	8	0.578481	0.741179	0.903877	1.06657	0.741179	-1.0485	-1.37389	-0.397706	-1.2112
OG0000054	12	9	16	13	2	0	56	2	3	113	12.5556	17.2635	8	-0.032181	-0.205958	0.199522	0.0257448	-0.611438	-0.72729	2.51655	-0.611438	-0.553513
OG0003979	12	0	0	0	0	1	0	0	0	13	1.44444	3.97213	2	2.65741	-0.363645	-0.363645	-0.363645	-0.363645	-0.111891	-0.363645	-0.363645	-0.363645
OG0004815	12	0	0	0	0	0	0	0	0	12	1.33333	4	1	2.66667	-0.333333	-0.333333	-0.333333	-0.333333	-0.333333	-0.333333	-0.333333	-0.333333
OG0004816	12	0	0	0	0	0	0	0	0	12	1.33333	4	1	2.66667	-0.333333	-0.333333	-0.333333	-0.333333	-0.333333	-0.333333	-0.333333	-0.333333
OG0000263	11	9	8	13	5	2	6	3	1	58	6.44444	4.12647	9	1.10398	0.619308	0.37697	1.58866	-0.350043	-1.07706	-0.107706	-0.834719	-1.31939
OG0000214	11	7	3	9	4	12	11	4	5	66	7.33333	3.5	9	1.04762	-0.0952381	-1.2381	0.47619	-0.952381	1.33333	1.04762	-0.952381	-0.666667
OG0000276	11	8	14	12	1	5	2	1	3	57	6.33333	5.04975	9	0.924138	0.330049	1.51823	1.12217	-1.05616	-0.264039	-0.858128	-1.05616	-0.660098
OG0000255	11	2	3	11	15	8	2	2	6	60	6.66667	4.84768	9	0.893898	-0.96266	-0.756376	0.893898	1.71904	0.275046	-0.96266	-0.96266	-0.137523
OG0000189	11	8	11	12	5	7	11	1	3	69	7.66667	3.96863	9	0.839921	0.0839921	0.839921	1.0919	-0.671937	-0.167984	0.839921	-1.67984	-1.17589
OG0000169	11	9	17	14	6	1	12	1	2	73	8.11111	5.92546	9	0.487538	0.150012	1.50012	0.993828	-0.356278	-1.20009	0.656301	-1.20009	-1.03133
OG0000071	11	10	5	16	10	5	4	27	13	101	11.2222	7.13754	9	-0.0311343	-0.171239	-0.87176	0.669387	-0.171239	-0.87176	-1.01186	2.21054	0.249074
OG0000066	11	11	9	15	23	6	10	10	10	105	11.6667	4.84768	9	-0.137523	-0.137523	-0.550091	0.687614	2.33789	-1.16894	-0.343807	-0.343807	-0.343807
OG0000016	11	19	17	27	18	27	28	12	13	172	19.1111	6.73507	9	-1.20431	-0.0164974	-0.313451	1.17132	-0.164974	1.17132	1.31979	-1.05583	-0.907357
OG0000395	11	7	7	8	12	0	0	1	2	48	5.33333	4.69042	7	1.20814	0.355335	0.355335	0.568535	1.42134	-1.13707	-1.13707	-0.92387	-0.710669
OG0000606	11	7	3	11	6	0	0	1	0	39	4.33333	4.58258	6	1.45479	0.581914	-0.290957	1.45479	0.363696	-0.945611	-0.945611	-0.727393	-0.945611
OG0001271	11	3	2	8	0	2	0	0	0	26	2.88889	3.9826	5	2.03664	0.0278991	-0.223193	1.28336	-0.725377	-0.223193	-0.725377	-0.725377	-0.725377
OG0000260	11	0	17	29	2	0	0	0	0	59	6.55556	10.4177	4	0.426626	-0.629273	1.00257	2.15446	-0.437291	-0.629273	-0.629273	-0.629273	-0.629273
OG0003009	11	0	2	3	0	0	0	0	0	16	1.77778	3.63242	3	2.53887	-0.48942	0.0611775	0.336476	-0.48942	-0.48942	-0.48942	-0.48942	-0.48942
OG0005514	11	0	0	0	0	0	0	0	0	11	1.22222	3.66667	1	2.66667	-0.333333	-0.333333	-0.333333	-0.333333	-0.333333	-0.333333	-0.333333	-0.333333
OG0005515	11	0	0	0	0	0	0	0	0	11	1.22222	3.66667	1	2.66667	-0.333333	-0.333333	-0.333333	-0.333333	-0.333333	-0.333333	-0.333333	-0.333333
OG0000460	10	5	2	6	4	2	3	7	5	44	4.88889	2.57121	9	1.98782	0.0432136	-1.12355	0.432136	-0.345709	-1.12355	-0.734631	0.821058	0.0432136
OG0000536	10	4	6	9	1	7	2	1	1	41	4.55556	3.5746	9	1.52309	-0.155417	0.404085	1.24334	-0.994672	0.683837	-0.71492	-0.994672	-0.994672
OG0000190	10	5	1	11	9	8	14	3	8	69	7.66667	4.06202	9	0.574427	-0.656488	-1.64122	0.82061	0.328244	0.082061	1.55916	-1.14885	0.082061
OG0000173	10	8	5	10	1	18	7	6	7	72	8	4.63681	9	0.431331	0	-0.646997	0.431331	-1.50966	2.15666	-0.215666	-0.431331	-0.215666
OG0000152	10	12	6	12	4	11	13	3	5	76	8.44444	3.90868	9	0.397975	0.909656	-0.625389	0.909656	-1.13707	0.653816	1.1655	-1.39291	-0.88123
OG0000183	10	2	12	8	2	18	14	3	1	70	7.77778	6.13958	9	0.36195	-0.941071	0.687705	0.036195	-0.941071	1.66497	1.01346	-0.778193	-1.10395
OG0000175	10	5	1	16	23	1	8	4	4	72	8	7.34847	9	0.272166	-0.408248	-0.952579	1.08866	2.04124	-0.952579	0	-0.544331	-0.544331
OG0000134	10	1	2	31	24	1	7	4	2	82	9.11111	10.9823	9	0.0809383	-0.738562	-0.647506	1.9931	1.35572	-0.738562	-0.192228	-0.465395	-0.647506
OG0000099	10	11	6	20	3	26	5	4	7	92	10.2222	7.83865	9	-0.0283496	0.0992234	-0.538641	1.24738	-0.92136	2.01282	-0.666214	-0.793787	-0.411068
OG0000075	10	7	4	14	9	23	15	7	10	99	11	5.65685	9	-0.176777	-0.707107	-1.23744	0.53033	-0.353553	2.12132	0.707107	-0.707107	-0.176777
OG0000043	10	11	1	5	23	17	30	25	2	124	13.7778	10.5211	9	-0.359065	-0.264019	-1.21449	-0.834299	0.876542	0.306262	1.54187	1.06664	-1.11944
OG0001000	10	1	1	6	8	1	1	1	0	29	3.22222	3.73423	8	1.81504	-0.595096	-0.595096	0.74387	1.27946	-0.595096	-0.595096	-0.595096	-0.862889
OG0000223	10	3	11	15	13	0	0	13	0	65	7.22222	6.35959	6	0.436785	-0.663914	0.594028	1.223	0.908514	-1.13564	-1.13564	0.908514	-1.13564
OG0000111	10	6	14	29	21	8	0	0	0	88	9.77778	10.1091	6	0.0219823	-0.3737	0.417664	1.90147	1.11011	-0.175859	-0.967223	-0.967223	-0.967223
OG0001474	10	0	2	10	0	1	0	1	0	24	2.66667	4.21307	5	1.74061	-0.63295	-0.158238	1.74061	-0.63295	-0.395594	-0.63295	-0.395594	-0.63295
OG0002407	10	3	0	0	5	0	0	0	0	18	2	3.5	3	2.28571	0.285714	-0.571429	-0.571429	0.857143	-0.571429	-0.571429	-0.571429	-0.571429
OG0005327	10	0	0	0	1	0	0	0	0	11	1.22222	3.30824	2	2.65331	-0.369448	-0.369448	-0.369448	-0.0671724	-0.369448	-0.369448	-0.369448	-0.369448
OG0005513	10	1	0	0	0	0	0	0	0	11	1.22222	3.30824	2	2.65331	-0.0671724	-0.369448	-0.369448	-0.369448	-0.369448	-0.369448	-0.369448	-0.369448
OG0005516	10	1	0	0	0	0	0	0	0	11	1.22222	3.30824	2	2.65331	-0.0671724	-0.369448	-0.369448	-0.369448	-0.369448	-0.369448	-0.369448	-0.369448
OG0006395	10	0	0	0	0	0	0	0	0	10	1.11111	3.33333	1	2.66667	-0.333333	-0.333333	-0.333333	-0.333333	-0.333333	-0.333333	-0.333333	-0.333333
OG0000254	9	6	6	9	5	2	12	6	5	60	6.66667	2.91548	9	0.800327	-0.228665	-0.228665	0.800327	-0.571662	-1.60065	1.82932	-0.228665	-0.571662
OG0000266	9	8	10	7	2	12	7	2	1	58	6.44444	3.90868	9	0.653816	0.397975	0.909656	0.142134	-1.13707	1.42134	0.142134	-1.13707	-1.39291
OG0000252	9	7	4	12	7	3	12	3	3	60	6.66667	3.7081	9	0.629253	0.0898933	-0.719147	1.43829	0.0898933	-0.988826	1.43829	-0.988826	-0.988826
OG0000235	9	7	3	13	3	10	13	3	2	63	7	4.4441	9	0.450035	0	-0.90007	1.35011	-0.90007	0.675053	1.35011	-0.90007	-1.12509
OG0000208	9	5	19	21	5	1	2	3	2	67	7.44444	7.5185	9	0.206897	-0.325124	1.53695	1.80296	-0.325124	-0.857145	-0.72414	-0.591135	-0.72414
OG0000149	9	9	5	10	5	7	13	13	6	77	8.55556	3.08671	9	0.143986	0.143986	-1.15189	0.467956	-1.15189	-0.503953	1.43986	1.43986	-0.827922
OG0000109	9	13	27	18	2	4	6	3	7	89	9.88889	8.19214	9	-0.108505	0.379768	2.08872	0.990109	-0.962983	-0.718846	-0.47471	-0.840915	-0.352642
OG0000093	9	12	10	15	11	8	10	11	9	95	10.5556	2.06828	9	-0.752101	0.69838	-0.268608	2.14886	0.214886	-1.2356	-0.268608	0.214886	-0.752101
OG0000866	9	0	3	4	5	3	1	2	5	32	3.55556	2.651	8	2.05374	-1.34122	-0.209565	0.167652	0.544869	-0.209565	-0.963998	-0.586782	0.544869
OG0000322	9	7	11	8	1	0	10	1	6	53	5.88889	4.19656	8	0.741348	0.264767	1.21793	0.503058	-1.16498	-1.40327	0.979638	-1.16498	0.0264767
OG0000328	9	1	5	10	9	13	2	0	3	52	5.77778	4.60374	8	0.699914	-1.0378	-0.168945	0.917128	0.699914	1.56877	-0.820588	-1.25502	-0.603374
OG0000136	9	3	0	13	6	0	15	19	17	82	9.11111	7.27056	7	-0.0152823	-0.840528	-1.25315	0.534881	-0.427905	-1.25315	0.809963	1.36013	1.08504
OG0000776	9	0	6	6	11	0	1	0	1	34	3.77778	4.2947	6	1.21597	-0.879637	0.517434	0.517434	1.68166	-0.879637	-0.646792	-0.879637	-0.646792
OG0000041	9	111	1	4	1	0	0	0	4	130	14.4444	36.3287	6	-0.149866	2.65783	-0.370077	-0.287498	-0.370077	-0.397604	-0.397604	-0.397604	-0.287498
OG0007386	9	0	0	0	0	0	0	0	0	9	1	3	1	2.66667	-0.333333	-0.333333	-0.333333	-0.333333	-0.333333	-0.333333	-0.333333	-0.333333
OG0007387	9	0	0	0	0	0	0	0	0	9	1	3	1	2.66667	-0.333333	-0.333333	-0.333333	-0.333333	-0.333333	-0.333333	-0.333333	-0.333333
OG0007388	9	0	0	0	0	0	0	0	0	9	1	3	1	2.66667	-0.333333	-0.333333	-0.333333	-0.333333	-0.333333	-0.333333	-0.333333	-0.333333
OG0007389	9	0	0	0	0	0	0	0	0	9	1	3	1	2.66667	-0.333333	-0.333333	-0.333333	-0.333333	-0.333333	-0.333333	-0.333333	-0.333333
OG0000698	8	4	5	3	2	2	5	3	4	36	4	1.87083	9	2.13809	0	0.534522	-0.534522	-1.06904	-1.06904	0.534522	-0.534522	0
OG0000645	8	5	5	8	1	2	6	1	1	37	4.11111	2.93447	9	1.32524	0.302913	0.302913	1.32524	-1.0602	-0.719418	0.64369	-1.0602	-1.0602
OG0000405	8	5	5	6	5	6	2	8	2	47	5.22222	2.16667	9	1.28205	-0.102564	-0.102564	0.358974	-0.102564	0.358974	-1.48718	1.28205	-1.48718
OG0000641	8	4	9	8	1	2	2	1	2	37	4.11111	3.29562	9	1.18002	-0.0337148	1.48345	1.18002	-0.944014	-0.640581	-0.640581	-0.944014	-0.640581
OG0000549	8	5	6	8	1	2	9	1	1	41	4.55556	3.35824	9	1.02567	0.132344	0.430119	1.02567	-1.05876	-0.760981	1.32344	-1.05876	-1.05876
OG0000293	8	3	5	4	3	11	12	8	1	55	6.11111	3.82245	9	0.494157	-0.813905	-0.29068	-0.552293	-0.813905	1.27899	1.54061	0.494157	-1.33713
OG0000275	8	3	10	12	5	3	9	5	2	57	6.33333	3.53553	9	0.471405	-0.942809	1.03709	1.60278	-0.377124	-0.942809	0.754247	-0.377124	-1.22565
OG0000308	8	5	1	8	2	7	20	2	1	54	6	6	9	0.333333	-0.166667	-0.833333	0.333333	-0.666667	0.166667	2.33333	-0.666667	-0.833333
OG0000279	8	4	3	6	2	14	16	3	1	57	6.33333	5.3619	9	0.310835	-0.435169	-0.62167	-0.062167	-0.808171	1.42984	1.80284	-0.62167	-0.994672
OG0000363	8	1	1	1	3	1	5	26	4	50	5.55556	8.03292	9	0.304303	-0.567111	-0.567111	-0.567111	-0.318135	-0.567111	-0.0691599	2.54508	-0.193648
OG0000278	8	4	12	20	5	2	3	1	2	57	6.33333	6.18466	9	0.269484	-0.377278	0.916246	2.20977	-0.215587	-0.700658	-0.538968	-0.862349	-0.700658
OG0000202	8	6	3	12	8	14	6	3	7	67	7.44444	3.67801	9	0.151048	-0.392724	-1.20838	1.23859	0.151048	1.78236	-0.392724	-1.20838	-0.120838
OG0000188	8	9	8	12	2	3	12	6	9	69	7.66667	3.5	9	0.0952381	0.380952	0.0952381	1.2381	-1.61905	-1.33333	1.2381	-0.47619	0.380952
OG0000172	8	7	9	13	8	8	10	4	5	72	8	2.64575	9	0	-0.377964	0.377964	1.88982	0	0	0.755929	-1.51186	-1.13389
OG0000174	8	5	10	8	5	3	23	2	8	72	8	6.20484	9	0	-0.483494	0.322329	0	-0.483494	-0.805823	2.41747	-0.966988	0
OG0000168	8	2	2	7	2	12	30	4	6	73	8.11111	8.86629	9	-0.0125319	-0.689252	-0.689252	-0.125319	-0.689252	0.438615	2.46878	-0.463679	-0.238105
OG0000150	8	8	26	24	2	4	3	1	1	77	8.55556	9.69679	9	-0.0572927	-0.0572927	1.79899	1.59274	-0.676054	-0.4698	-0.572927	-0.779181	-0.779181
OG0000163	8	8	3	8	15	7	9	6	10	74	8.22222	3.23179	9	-0.0687614	-0.0687614	-1.61589	-0.0687614	2.09722	-0.378188	0.240665	-0.687614	0.550091
OG0000157	8	8	8	10	6	14	13	2	6	75	8.33333	3.67423	9	-0.0907218	-0.0907218	-0.0907218	0.453609	-0.635053	1.54227	1.27011	-1.72372	-0.635053
OG0000155	8	4	6	6	7	4	13	17	11	76	8.44444	4.39065	9	-0.101225	-1.01225	-0.556739	-0.556739	-0.328982	-1.01225	1.03756	1.94859	0.582045
OG0000141	8	3	15	7	8	5	26	6	2	80	8.88889	7.42369	9	-0.119737	-0.793257	0.823191	-0.254441	-0.119737	-0.523849	2.30493	-0.389145	-0.927961
OG0000119	8	7	7	10	3	12	27	8	4	86	9.55556	7.09068	9	-0.21938	-0.36041	-0.36041	0.0626801	-0.924531	0.34474	2.46019	-0.21938	-0.783501
OG0000131	8	9	10	12	16	5	11	3	8	82	9.11111	3.82245	9	-0.29068	-0.029068	0.232544	0.755769	1.80222	-1.07552	0.494157	-1.59874	-0.29068
OG0000052	8	4	9	15	21	5	3	32	16	113	12.5556	9.50146	9	-0.479458	-0.900446	-0.374211	0.25727	0.888752	-0.795199	-1.00569	2.04647	0.362517
OG0000059	8	9	16	29	15	1	12	4	16	110	12.2222	8.21246	9	-0.514124	-0.392358	0.460006	2.04297	0.33824	-1.36649	-0.0270592	-1.00119	0.460006
OG0000089	8	9	12	14	16	8	5	16	8	96	10.6667	3.96863	9	-0.671937	-0.419961	0.335968	0.839921	1.34387	-0.671937	-1.42787	1.34387	-0.671937
OG0000431	8	5	3	6	2	12	7	3	0	46	5.11111	3.62093	8	0.797831	-0.0306858	-0.583031	0.245487	-0.859203	1.90252	0.521659	-0.583031	-1.41155
OG0000222	8	4	3	5	5	0	24	15	1	65	7.22222	7.67753	8	0.101306	-0.419695	-0.549945	-0.289445	-0.289445	-0.940696	2.18531	1.01306	-0.810446
OG0000179	8	12	20	14	2	0	11	2	2	71	7.88889	6.86375	8	0.0161881	0.59896	1.7645	0.890345	-0.857969	-1.14935	0.453267	-0.857969	-0.857969
OG0000313	8	4	4	30	6	0	0	1	1	54	6	9.42072	7	0.212298	-0.212298	-0.212298	2.54758	0	-0.636894	-0.636894	-0.530745	-0.530745
OG0001113	8	2	7	6	4	0	0	0	1	28	3.11111	3.21887	6	1.51882	-0.345187	1.20815	0.897486	0.27615	-0.966523	-0.966523	-0.966523	-0.655855
OG0000376	8	0	2	10	29	0	0	0	0	49	5.44444	9.63212	4	0.265316	-0.565238	-0.3576	0.472955	2.44552	-0.565238	-0.565238	-0.565238	-0.565238
OG0007081	8	0	0	0	1	0	0	0	0	9	1	2.64575	2	2.64575	-0.377964	-0.377964	-0.377964	0	-0.377964	-0.377964	-0.377964	-0.377964
OG0007287	8	0	0	0	0	0	0	1	0	9	1	2.64575	2	2.64575	-0.377964	-0.377964	-0.377964	-0.377964	-0.377964	-0.377964	0	-0.377964
OG0008437	8	0	0	0	0	0	0	0	0	8	0.888889	2.66667	1	2.66667	-0.333333	-0.333333	-0.333333	-0.333333	-0.333333	-0.333333	-0.333333	-0.333333
OG0008438	8	0	0	0	0	0	0	0	0	8	0.888889	2.66667	1	2.66667	-0.333333	-0.333333	-0.333333	-0.333333	-0.333333	-0.333333	-0.333333	-0.333333
OG0008439	8	0	0	0	0	0	0	0	0	8	0.888889	2.66667	1	2.66667	-0.333333	-0.333333	-0.333333	-0.333333	-0.333333	-0.333333	-0.333333	-0.333333
OG0008440	8	0	0	0	0	0	0	0	0	8	0.888889	2.66667	1	2.66667	-0.333333	-0.333333	-0.333333	-0.333333	-0.333333	-0.333333	-0.333333	-0.333333
OG0008441	8	0	0	0	0	0	0	0	0	8	0.888889	2.66667	1	2.66667	-0.333333	-0.333333	-0.333333	-0.333333	-0.333333	-0.333333	-0.333333	-0.333333
OG0008442	8	0	0	0	0	0	0	0	0	8	0.888889	2.66667	1	2.66667	-0.333333	-0.333333	-0.333333	-0.333333	-0.333333	-0.333333	-0.333333	-0.333333
OG0008443	8	0	0	0	0	0	0	0	0	8	0.888889	2.66667	1	2.66667	-0.333333	-0.333333	-0.333333	-0.333333	-0.333333	-0.333333	-0.333333	-0.333333
OG0002636	7	1	2	1	1	2	1	1	1	17	1.88889	1.96497	9	2.60111	-0.452367	0.0565459	-0.452367	-0.452367	0.0565459	-0.452367	-0.452367	-0.452367
OG0001569	7	1	2	4	1	2	4	1	1	23	2.55556	2.06828	9	2.14886	-0.752101	-0.268608	0.69838	-0.752101	-0.268608	0.69838	-0.752101	-0.752101
OG0001432	7	5	1	4	1	1	3	1	1	24	2.66667	2.23607	9	1.93793	1.0435	-0.745356	0.596285	-0.745356	-0.745356	0.149071	-0.745356	-0.745356
OG0000890	7	1	2	5	3	2	2	7	2	31	3.44444	2.29734	9	1.54768	-1.06403	-0.628746	0.677111	-0.19346	-0.628746	-0.628746	1.54768	-0.628746
OG0000712	7	3	1	7	4	3	8	1	1	35	3.88889	2.80377	9	1.10962	-0.317034	-1.03036	1.10962	0.0396292	-0.317034	1.46628	-1.03036	-1.03036
OG0000560	7	7	9	5	1	1	5	2	3	40	4.44444	2.87711	9	0.888236	0.888236	1.58338	0.193095	-1.19719	-1.19719	0.193095	-0.849617	-0.502047
OG0000656	7	5	4	4	1	1	13	1	1	37	4.11111	3.9826	9	0.725377	0.223193	-0.0278991	-0.0278991	-0.781176	-0.781176	2.23193	-0.781176	-0.781176
OG0000356	7	8	11	8	1	4	4	3	4	50	5.55556	3.12694	9	0.461935	0.781736	1.74114	0.781736	-1.45687	-0.497468	-0.497468	-0.817269	-0.497468
OG0000286	7	5	8	8	2	1	22	1	2	56	6.22222	6.59124	9	0.118002	-0.185431	0.269718	0.269718	-0.640581	-0.792297	2.39375	-0.792297	-0.640581
OG0000244	7	5	5	7	14	9	7	3	4	61	6.77778	3.27024	9	0.067953	-0.543624	-0.543624	0.067953	2.20847	0.67953	0.067953	-1.1552	-0.849412
OG0000239	7	3	2	4	13	2	13	12	6	62	6.88889	4.64878	9	0.0239012	-0.836541	-1.05165	-0.62143	1.31456	-1.05165	1.31456	1.09945	-0.191209
OG0000234	7	3	8	7	2	21	10	2	3	63	7	6	9	0	-0.666667	0.166667	0	-0.833333	2.33333	0.5	-0.833333	-0.666667
OG0000197	7	4	19	15	4	3	6	4	6	68	7.55556	5.59265	9	-0.0993367	-0.635755	2.04634	1.33111	-0.635755	-0.814561	-0.278143	-0.635755	-0.278143
OG0000167	7	6	4	10	3	11	27	4	1	73	8.11111	7.78531	9	-0.142719	-0.271166	-0.52806	0.242622	-0.656507	0.371069	2.42622	-0.52806	-0.913401
OG0000187	7	3	3	14	7	13	11	3	8	69	7.66667	4.272	9	-0.156055	-1.09238	-1.09238	1.48252	-0.156055	1.24844	0.780274	-1.09238	0.0780274
OG0000121	7	9	10	27	7	4	5	4	12	85	9.44444	7.12585	9	-0.343039	-0.0623707	0.0779634	2.46364	-0.343039	-0.764041	-0.623707	-0.764041	0.358632
OG0000103	7	8	5	12	4	24	25	2	4	91	10.1111	8.65223	9	-0.359573	-0.243996	-0.590727	0.218312	-0.706305	1.60524	1.72081	-0.937459	-0.706305
OG0000072	7	10	1	1	19	17	23	22	1	101	11.2222	9.23008	9	-0.457441	-0.132417	-1.10749	-1.10749	0.842655	0.625972	1.27602	1.16768	-1.10749
OG0000056	7	8	2	6	14	14	20	11	29	111	12.3333	8.20061	9	-0.650358	-0.528416	-1.26007	-0.7723	0.203237	0.203237	0.93489	-0.16259	2.03237
OG0000094	7	7	19	10	15	17	9	6	4	94	10.4444	5.29413	9	-0.650616	-0.650616	1.61605	-0.0839505	0.860492	1.23827	-0.272839	-0.839505	-1.21728
OG0001256	7	5	1	5	4	1	2	1	0	26	2.88889	2.42097	8	1.69812	0.872009	-0.780219	0.872009	0.458952	-0.780219	-0.367162	-0.780219	-1.19328
OG0000878	7	2	5	4	5	0	3	4	2	32	3.55556	2.06828	8	1.66537	-0.752101	0.69838	0.214886	0.69838	-1.71909	-0.268608	0.214886	-0.752101
OG0001052	7	2	4	6	2	0	5	2	1	29	3.22222	2.3863	8	1.58311	-0.512182	0.325934	1.16405	-0.512182	-1.3503	0.744992	-0.512182	-0.93124
OG0000569	7	6	5	6	4	6	4	0	2	40	4.44444	2.24227	8	1.13972	0.693741	0.247765	0.693741	-0.198212	0.693741	-0.198212	-1.98212	-1.09016
OG0000736	7	3	5	12	1	0	3	3	1	35	3.88889	3.72305	8	0.835635	-0.238753	0.298441	2.17862	-0.775947	-1.04454	-0.238753	-0.238753	-0.775947
OG0000514	7	4	0	7	3	5	11	3	2	42	4.66667	3.27872	8	0.71166	-0.203331	-1.42332	0.71166	-0.508329	0.101666	1.93165	-0.508329	-0.813326
OG0000085	7	8	2	3	26	0	2	23	26	97	10.7778	10.9861	8	-0.343869	-0.252845	-0.798989	-0.707965	1.38559	-0.981037	-0.798989	1.11252	1.38559
OG0000049	7	8	0	1	25	16	25	25	8	115	12.7778	10.2442	8	-0.564003	-0.466387	-1.24731	-1.1497	1.19308	0.31454	1.19308	1.19308	-0.466387
OG0000979	7	3	5	7	1	0	6	1	0	30	3.33333	2.95804	7	1.23956	-0.112687	0.563436	1.23956	-0.788811	-1.12687	0.901498	-0.788811	-1.12687
OG0000767	7	0	2	9	2	8	4	2	0	34	3.77778	3.41971	7	0.942249	-1.10471	-0.519862	1.52709	-0.519862	1.23467	0.0649827	-0.519862	-1.10471
OG0000853	7	2	2	3	16	1	0	1	0	32	3.55556	5.12619	7	0.671931	-0.303453	-0.303453	-0.108376	2.42762	-0.49853	-0.693606	-0.49853	-0.693606
OG0000113	7	11	6	16	19	0	0	28	1	88	9.77778	9.66667	7	-0.287356	0.126437	-0.390805	0.643678	0.954023	-1.01149	-1.01149	1.88506	-0.908046
OG0000312	7	5	8	14	19	0	0	0	1	54	6	6.81909	6	0.146647	-0.146647	0.293294	1.17318	1.90641	-0.879883	-0.879883	-0.879883	-0.733236
OG0000311	7	1	5	39	1	1	0	0	0	54	6	12.6194	6	0.0792429	-0.396214	-0.0792429	2.61502	-0.396214	-0.396214	-0.475457	-0.475457	-0.475457
OG0000086	7	4	72	13	1	0	0	0	0	97	10.7778	23.3815	5	-0.161571	-0.289878	2.6184	0.0950419	-0.418184	-0.460953	-0.460953	-0.460953	-0.460953
OG0005242	7	0	1	2	0	1	0	0	0	11	1.22222	2.27913	4	2.53508	-0.536266	-0.097503	0.34126	-0.536266	-0.097503	-0.536266	-0.536266	-0.536266
OG0003209	7	0	0	4	3	1	0	0	0	15	1.66667	2.5	4	2.13333	-0.666667	-0.666667	0.933333	0.533333	-0.266667	-0.666667	-0.666667	-0.666667
OG0002950	7	0	1	5	3	0	0	0	0	16	1.77778	2.63523	4	1.98169	-0.674619	-0.295146	1.22275	0.463801	-0.674619	-0.674619	-0.674619	-0.674619
OG0002066	7	0	0	2	0	0	0	4	7	20	2.22222	3.03223	4	1.57566	-0.732866	-0.732866	-0.0732866	-0.732866	-0.732866	-0.732866	0.586293	1.57566
OG0006583	7	0	0	1	0	1	0	0	0	9	1	2.29129	3	2.61861	-0.436436	-0.436436	0	-0.436436	0	-0.436436	-0.436436	-0.436436
OG0007131	7	0	1	0	1	0	0	0	0	9	1	2.29129	3	2.61861	-0.436436	0	-0.436436	0	-0.436436	-0.436436	-0.436436	-0.436436
OG0008079	7	0	0	0	1	0	0	0	0	8	0.888889	2.31541	2	2.63932	-0.383902	-0.383902	-0.383902	0.0479877	-0.383902	-0.383902	-0.383902	-0.383902
OG0009521	7	0	0	0	0	0	0	0	0	7	0.777778	2.33333	1	2.66667	-0.333333	-0.333333	-0.333333	-0.333333	-0.333333	-0.333333	-0.333333	-0.333333
OG0009522	7	0	0	0	0	0	0	0	0	7	0.777778	2.33333	1	2.66667	-0.333333	-0.333333	-0.333333	-0.333333	-0.333333	-0.333333	-0.333333	-0.333333
OG0009524	7	0	0	0	0	0	0	0	0	7	0.777778	2.33333	1	2.66667	-0.333333	-0.333333	-0.333333	-0.333333	-0.333333	-0.333333	-0.333333	-0.333333
OG0009525	7	0	0	0	0	0	0	0	0	7	0.777778	2.33333	1	2.66667	-0.333333	-0.333333	-0.333333	-0.333333	-0.333333	-0.333333	-0.333333	-0.333333
OG0009526	7	0	0	0	0	0	0	0	0	7	0.777778	2.33333	1	2.66667	-0.333333	-0.333333	-0.333333	-0.333333	-0.333333	-0.333333	-0.333333	-0.333333
OG0009527	7	0	0	0	0	0	0	0	0	7	0.777778	2.33333	1	2.66667	-0.333333	-0.333333	-0.333333	-0.333333	-0.333333	-0.333333	-0.333333	-0.333333
OG0009528	7	0	0	0	0	0	0	0	0	7	0.777778	2.33333	1	2.66667	-0.333333	-0.333333	-0.333333	-0.333333	-0.333333	-0.333333	-0.333333	-0.333333
OG0009529	7	0	0	0	0	0	0	0	0	7	0.777778	2.33333	1	2.66667	-0.333333	-0.333333	-0.333333	-0.333333	-0.333333	-0.333333	-0.333333	-0.333333
OG0009530	7	0	0	0	0	0	0	0	0	7	0.777778	2.33333	1	2.66667	-0.333333	-0.333333	-0.333333	-0.333333	-0.333333	-0.333333	-0.333333	-0.333333
OG0002537	6	1	1	1	1	3	2	1	1	17	1.88889	1.69148	9	2.43048	-0.525509	-0.525509	-0.525509	-0.525509	0.656886	0.0656886	-0.525509	-0.525509
OG0002320	6	3	1	2	1	1	1	1	2	18	2	1.65831	9	2.41209	0.603023	-0.603023	0	-0.603023	-0.603023	-0.603023	-0.603023	0
OG0001775	6	3	1	3	3	1	2	1	1	21	2.33333	1.65831	9	2.21108	0.402015	-0.80403	0.402015	0.402015	-0.80403	-0.201008	-0.80403	-0.80403
OG0001644	6	2	1	4	1	1	3	2	2	22	2.44444	1.66667	9	2.13333	-0.266667	-0.866667	0.933333	-0.866667	-0.866667	0.333333	-0.266667	-0.266667
OG0001374	6	1	1	2	3	1	6	3	2	25	2.77778	1.98606	9	1.62242	-0.895127	-0.895127	-0.391618	0.111891	-0.895127	1.62242	0.111891	-0.391618
OG0001037	6	3	6	5	1	3	3	1	1	29	3.22222	2.04803	9	1.35631	-0.108505	1.35631	0.868041	-1.08505	-0.108505	-0.108505	-1.08505	-1.08505
OG0000810	6	2	3	6	2	1	5	4	4	33	3.66667	1.80278	9	1.2943	-0.9245	-0.3698	1.2943	-0.9245	-1.4792	0.7396	0.1849	0.1849
OG0000910	6	3	5	7	3	2	3	1	1	31	3.44444	2.12786	9	1.201	-0.208869	0.731043	1.67096	-0.208869	-0.678826	-0.208869	-1.14878	-1.14878
OG0001012	6	2	3	6	1	1	8	1	1	29	3.22222	2.72845	9	1.01808	-0.447955	-0.0814463	1.01808	-0.814463	-0.814463	1.7511	-0.814463	-0.814463
OG0000689	6	5	3	11	4	1	3	2	1	36	4	3.1225	9	0.640513	0.320256	-0.320256	2.24179	0	-0.960769	-0.320256	-0.640513	-0.960769
OG0000540	6	5	9	3	4	1	3	3	7	41	4.55556	2.45515	9	0.588332	0.181025	1.81025	-0.633588	-0.226281	-1.4482	-0.633588	-0.633588	0.995638
OG0000619	6	5	1	7	2	5	10	1	1	38	4.22222	3.19287	9	0.556795	0.243598	-1.00919	0.869993	-0.695994	0.243598	1.80959	-1.00919	-1.00919
OG0000624	6	6	2	2	13	1	2	2	4	38	4.22222	3.76755	9	0.471866	0.471866	-0.589832	-0.589832	2.32984	-0.855256	-0.589832	-0.589832	-0.0589832
OG0000489	6	7	7	9	3	1	5	3	2	43	4.77778	2.68225	9	0.455671	0.828493	0.828493	1.57414	-0.662794	-1.40844	0.0828493	-0.662794	-1.03562
OG0000541	6	3	3	8	2	8	9	1	1	41	4.55556	3.2059	9	0.450559	-0.485217	-0.485217	1.07441	-0.797142	1.07441	1.38633	-1.10907	-1.10907
OG0000593	6	1	2	5	2	13	6	2	2	39	4.33333	3.77492	9	0.441511	-0.883022	-0.618115	0.176604	-0.618115	2.29586	0.441511	-0.618115	-0.618115
OG0000465	6	4	5	4	4	8	10	1	2	44	4.88889	2.80377	9	0.396292	-0.317034	0.0396292	-0.317034	-0.317034	1.10962	1.82294	-1.38702	-1.03036
OG0000498	6	4	3	10	4	1	10	2	3	43	4.77778	3.27024	9	0.373741	-0.237835	-0.543624	1.59689	-0.237835	-1.1552	1.59689	-0.849412	-0.543624
OG0000385	6	6	4	8	2	4	10	2	6	48	5.33333	2.64575	9	0.251976	0.251976	-0.503953	1.00791	-1.25988	-0.503953	1.76383	-1.25988	0.251976
OG0000381	6	5	5	6	4	3	13	3	3	48	5.33333	3.1225	9	0.213504	-0.106752	-0.106752	0.213504	-0.427008	-0.747265	2.4553	-0.747265	-0.747265
OG0000433	6	6	1	5	4	2	17	2	3	46	5.11111	4.8074	9	0.1849	0.1849	-0.855163	-0.0231125	-0.231125	-0.64715	2.47304	-0.64715	-0.439138
OG0000357	6	7	5	11	3	5	7	4	2	50	5.55556	2.651	9	0.167652	0.544869	-0.209565	2.05374	-0.963998	-0.209565	0.544869	-0.586782	-1.34122
OG0000360	6	4	5	7	3	1	12	6	6	50	5.55556	3.04594	9	0.145914	-0.510697	-0.182392	0.474219	-0.839003	-1.49561	2.11575	0.145914	0.145914
OG0000355	6	4	6	10	2	2	14	2	4	50	5.55556	4.09607	9	0.108505	-0.379768	0.108505	1.08505	-0.868041	-0.868041	2.0616	-0.868041	-0.379768
OG0000346	6	6	5	17	4	2	2	5	4	51	5.66667	4.5	9	0.0740741	0.0740741	-0.148148	2.51852	-0.37037	-0.814815	-0.814815	-0.148148	-0.37037
OG0000319	6	1	5	13	9	2	1	9	7	53	5.88889	4.10623	9	0.0270592	-1.1906	-0.216473	1.73179	0.757657	-0.947071	-1.1906	0.757657	0.270592
OG0000245	6	3	5	5	2	25	12	2	1	61	6.77778	7.57921	9	-0.10262	-0.498439	-0.23456	-0.23456	-0.630379	2.40424	0.689019	-0.630379	-0.762319
OG0000241	6	4	3	5	15	12	5	8	4	62	6.88889	4.07567	9	-0.218096	-0.708813	-0.954171	-0.463454	1.99013	1.25405	-0.463454	0.27262	-0.708813
OG0000195	6	3	6	12	2	21	14	2	2	68	7.55556	6.71027	9	-0.231817	-0.678893	-0.231817	0.662334	-0.827918	2.00356	0.960385	-0.827918	-0.827918
OG0000142	6	3	2	8	7	5	25	21	3	80	8.88889	8.29826	9	-0.348132	-0.709653	-0.830161	-0.107118	-0.227625	-0.468639	1.9415	1.45948	-0.709653
OG0000178	6	12	12	7	5	4	18	3	4	71	7.88889	5.03598	9	-0.375079	0.816348	0.816348	-0.176508	-0.57365	-0.772221	2.00777	-0.970792	-0.772221
OG0000096	6	12	4	9	5	25	19	7	6	93	10.3333	7.17635	9	-0.603835	0.232244	-0.882528	-0.185795	-0.743182	2.04375	1.20767	-0.464489	-0.603835
OG0000082	6	5	3	9	9	17	25	7	16	97	10.7778	7.12	9	-0.671036	-0.811485	-1.09238	-0.249688	-0.249688	0.873907	1.9975	-0.530587	0.733458
OG0000139	6	6	2	8	10	15	12	14	8	81	9	4.1833	9	-0.717137	-0.717137	-1.67332	-0.239046	0.239046	1.43427	0.717137	1.19523	-0.239046
OG0000061	6	16	27	10	7	6	22	7	8	109	12.1111	7.76924	9	-0.786578	0.500549	1.91639	-0.271727	-0.657865	-0.786578	1.27283	-0.657865	-0.529152
OG0000097	6	7	10	23	7	6	14	10	10	93	10.3333	5.40833	9	-0.801234	-0.616334	-0.0616334	2.34207	-0.616334	-0.801234	0.677967	-0.0616334	-0.0616334
OG0000037	6	12	10	13	9	36	5	28	15	134	14.8889	10.3976	9	-0.854894	-0.277841	-0.470192	-0.181665	-0.566367	2.03037	-0.95107	1.26097	0.0106862
OG0000132	6	8	11	10	10	5	13	10	9	82	9.11111	2.47207	9	-1.25851	-0.449467	0.764093	0.359573	0.359573	-1.66303	1.57313	0.359573	-0.0449467
OG0001545	6	4	2	5	1	2	2	1	0	23	2.55556	2.00693	8	1.71627	0.719727	-0.276818	1.218	-0.775091	-0.276818	-0.276818	-0.775091	-1.27336
OG0001266	6	3	0	6	3	3	3	1	1	26	2.88889	2.08833	8	1.48976	0.0532058	-1.38335	1.48976	0.0532058	0.0532058	0.0532058	-0.904498	-0.904498
OG0001268	6	1	0	2	4	6	1	2	4	26	2.88889	2.20479	8	1.41107	-0.856719	-1.31028	-0.403162	0.503953	1.41107	-0.856719	-0.403162	0.503953
OG0000847	6	4	2	4	3	4	0	4	5	32	3.55556	1.74005	8	1.40481	0.25542	-0.893971	0.25542	-0.319275	0.25542	-2.04336	0.25542	0.830116
OG0001054	6	5	1	4	1	0	7	2	3	29	3.22222	2.43812	8	1.13931	0.729158	-0.911448	0.319007	-0.911448	-1.3216	1.54946	-0.501296	-0.0911448
OG0001116	6	5	1	3	1	0	10	1	1	28	3.11111	3.29562	8	0.876584	0.573151	-0.640581	-0.0337148	-0.640581	-0.944014	2.09032	-0.640581	-0.640581
OG0000812	6	2	0	4	7	3	8	1	2	33	3.66667	2.78388	8	0.838158	-0.598684	-1.31711	0.119737	1.19737	-0.239474	1.55658	-0.957895	-0.598684
OG0000763	6	5	2	4	10	3	2	2	0	34	3.77778	2.94863	8	0.753645	0.414505	-0.602916	0.0753645	2.1102	-0.263776	-0.602916	-0.602916	-1.2812
OG0000868	6	3	10	7	1	1	3	1	0	32	3.55556	3.39526	8	0.719958	-0.163627	1.89807	1.01449	-0.752684	-0.752684	-0.163627	-0.752684	-1.04721
OG0000542	6	4	0	6	4	8	6	5	2	41	4.55556	2.4037	8	0.600925	-0.231125	-1.89523	0.600925	-0.231125	1.43298	0.600925	0.1849	-1.06318
OG0000559	6	6	7	12	3	1	2	3	0	40	4.44444	3.71184	8	0.419079	0.419079	0.688487	2.03553	-0.389145	-0.927961	-0.658553	-0.389145	-1.19737
OG0000290	6	2	7	22	3	0	6	9	1	56	6.22222	6.62906	8	-0.0335224	-0.636926	0.117329	2.38009	-0.486075	-0.938628	-0.0335224	0.41903	-0.787777
OG0000162	6	0	28	6	4	6	5	2	17	74	8.22222	8.78604	8	-0.252927	-0.935828	2.25105	-0.252927	-0.48056	-0.252927	-0.366744	-0.708194	0.99906
OG0003059	6	1	0	1	1	2	1	3	0	15	1.66667	1.87083	7	2.31626	-0.356348	-0.890871	-0.356348	-0.356348	0.178174	-0.356348	0.712697	-0.890871
OG0002693	6	1	0	3	1	0	4	1	1	17	1.88889	2.02759	7	2.02759	-0.438397	-0.931594	0.547997	-0.438397	-0.931594	1.04119	-0.438397	-0.438397
OG0002054	6	1	3	4	3	0	0	2	1	20	2.22222	1.98606	7	1.90214	-0.6154	0.391618	0.895127	0.391618	-1.11891	-1.11891	-0.111891	-0.6154
OG0001302	6	3	5	7	3	0	0	1	1	26	2.88889	2.61937	7	1.18773	0.042419	0.805961	1.5695	0.042419	-1.10289	-1.10289	-0.721123	-0.721123
OG0000728	6	1	5	11	5	6	0	1	0	35	3.88889	3.68932	7	0.572222	-0.78304	0.301169	1.92748	0.301169	0.572222	-1.05409	-0.78304	-1.05409
OG0001110	6	6	2	5	8	0	0	0	1	28	3.11111	3.14024	6	0.919958	0.919958	-0.35383	0.601511	1.55685	-0.990724	-0.990724	-0.990724	-0.672277
OG0000493	6	1	2	13	10	11	0	0	0	43	4.77778	5.30984	6	0.23018	-0.711467	-0.523137	1.54849	0.983498	1.17183	-0.899796	-0.899796	-0.899796
OG0000144	6	15	20	27	11	0	0	1	0	80	8.88889	10.0056	6	-0.288729	0.610772	1.11049	1.81011	0.210994	-0.888395	-0.888395	-0.788451	-0.888395
OG0004161	6	2	1	3	1	0	0	0	0	13	1.44444	2.00693	5	2.26991	0.276818	-0.221455	0.775091	-0.221455	-0.719727	-0.719727	-0.719727	-0.719727
OG0002982	6	4	2	3	1	0	0	0	0	16	1.77778	2.16667	5	1.94872	1.02564	0.102564	0.564103	-0.358974	-0.820513	-0.820513	-0.820513	-0.820513
OG0001866	6	2	3	6	4	0	0	0	0	21	2.33333	2.54951	5	1.43818	-0.130744	0.261488	1.43818	0.65372	-0.915209	-0.915209	-0.915209	-0.915209
OG0002210	6	1	1	8	3	0	0	0	0	19	2.11111	2.97676	5	1.30642	-0.373262	-0.373262	1.97829	0.298609	-0.709197	-0.709197	-0.709197	-0.709197
OG0006139	6	0	2	1	1	0	0	0	0	10	1.11111	1.96497	4	2.48802	-0.565459	0.452367	-0.0565459	-0.0565459	-0.565459	-0.565459	-0.565459	-0.565459
OG0001750	6	10	1	5	0	0	0	0	0	22	2.44444	3.67801	4	0.966706	2.05425	-0.392724	0.69482	-0.66461	-0.66461	-0.66461	-0.66461	-0.66461
OG0000483	6	6	3	29	0	0	0	0	0	44	4.88889	9.40006	4	0.118203	0.118203	-0.200944	2.565	-0.520091	-0.520091	-0.520091	-0.520091	-0.520091
OG0001192	6	0	0	9	12	0	0	0	0	27	3	4.74342	3	0.632456	-0.632456	-0.632456	1.26491	1.89737	-0.632456	-0.632456	-0.632456	-0.632456
OG0009493	6	0	0	1	0	0	0	0	0	7	0.777778	1.98606	2	2.62943	-0.391618	-0.391618	0.111891	-0.391618	-0.391618	-0.391618	-0.391618	-0.391618
OG0010814	6	0	0	0	0	0	0	0	0	6	0.666667	2	1	2.66667	-0.333333	-0.333333	-0.333333	-0.333333	-0.333333	-0.333333	-0.333333	-0.333333
OG0010815	6	0	0	0	0	0	0	0	0	6	0.666667	2	1	2.66667	-0.333333	-0.333333	-0.333333	-0.333333	-0.333333	-0.333333	-0.333333	-0.333333
OG0010816	6	0	0	0	0	0	0	0	0	6	0.666667	2	1	2.66667	-0.333333	-0.333333	-0.333333	-0.333333	-0.333333	-0.333333	-0.333333	-0.333333
OG0010817	6	0	0	0	0	0	0	0	0	6	0.666667	2	1	2.66667	-0.333333	-0.333333	-0.333333	-0.333333	-0.333333	-0.333333	-0.333333	-0.333333
OG0010819	6	0	0	0	0	0	0	0	0	6	0.666667	2	1	2.66667	-0.333333	-0.333333	-0.333333	-0.333333	-0.333333	-0.333333	-0.333333	-0.333333
OG0010821	6	0	0	0	0	0	0	0	0	6	0.666667	2	1	2.66667	-0.333333	-0.333333	-0.333333	-0.333333	-0.333333	-0.333333	-0.333333	-0.333333
OG0010822	6	0	0	0	0	0	0	0	0	6	0.666667	2	1	2.66667	-0.333333	-0.333333	-0.333333	-0.333333	-0.333333	-0.333333	-0.333333	-0.333333
OG0010823	6	0	0	0	0	0	0	0	0	6	0.666667	2	1	2.66667	-0.333333	-0.333333	-0.333333	-0.333333	-0.333333	-0.333333	-0.333333	-0.333333
OG0010824	6	0	0	0	0	0	0	0	0	6	0.666667	2	1	2.66667	-0.333333	-0.333333	-0.333333	-0.333333	-0.333333	-0.333333	-0.333333	-0.333333
OG0010825	6	0	0	0	0	0	0	0	0	6	0.666667	2	1	2.66667	-0.333333	-0.333333	-0.333333	-0.333333	-0.333333	-0.333333	-0.333333	-0.333333
OG0010826	6	0	0	0	0	0	0	0	0	6	0.666667	2	1	2.66667	-0.333333	-0.333333	-0.333333	-0.333333	-0.333333	-0.333333	-0.333333	-0.333333
OG0010827	6	0	0	0	0	0	0	0	0	6	0.666667	2	1	2.66667	-0.333333	-0.333333	-0.333333	-0.333333	-0.333333	-0.333333	-0.333333	-0.333333
OG0010828	6	0	0	0	0	0	0	0	0	6	0.666667	2	1	2.66667	-0.333333	-0.333333	-0.333333	-0.333333	-0.333333	-0.333333	-0.333333	-0.333333
OG0003050	5	1	1	1	2	2	1	1	1	15	1.66667	1.32288	9	2.51976	-0.503953	-0.503953	-0.503953	0.251976	0.251976	-0.503953	-0.503953	-0.503953
OG0001639	5	3	2	3	1	3	3	1	1	22	2.44444	1.33333	9	1.91667	0.416667	-0.333333	0.416667	-1.08333	0.416667	0.416667	-1.08333	-1.08333
OG0001658	5	2	2	2	1	4	3	2	1	22	2.44444	1.33333	9	1.91667	-0.333333	-0.333333	-0.333333	-1.08333	1.16667	0.416667	-0.333333	-1.08333
OG0001924	5	1	2	4	2	1	3	1	1	20	2.22222	1.48137	9	1.87515	-0.825064	-0.150012	1.20009	-0.150012	-0.825064	0.525041	-0.825064	-0.825064
OG0002013	5	3	1	4	2	1	2	1	1	20	2.22222	1.48137	9	1.87515	0.525041	-0.825064	1.20009	-0.150012	-0.825064	-0.150012	-0.825064	-0.825064
OG0001654	5	3	1	5	1	3	2	1	1	22	2.44444	1.66667	9	1.53333	0.333333	-0.866667	1.53333	-0.866667	0.333333	-0.266667	-0.866667	-0.866667
OG0001368	5	2	4	4	1	4	2	1	2	25	2.77778	1.48137	9	1.50012	-0.525041	0.825064	0.825064	-1.20009	0.825064	-0.525041	-1.20009	-0.525041
OG0001077	5	4	1	4	2	3	4	3	2	28	3.11111	1.2693	9	1.48814	0.700301	-1.66321	0.700301	-0.875376	-0.0875376	0.700301	-0.0875376	-0.875376
OG0001377	5	2	4	4	1	5	1	1	2	25	2.77778	1.71594	9	1.29505	-0.453267	0.712276	0.712276	-1.03604	1.29505	-1.03604	-1.03604	-0.453267
OG0001339	5	2	1	6	1	4	3	1	2	25	2.77778	1.85592	9	1.19737	-0.419079	-0.957895	1.73618	-0.957895	0.658553	0.119737	-0.957895	-0.419079
OG0000940	5	3	2	4	2	5	5	2	2	30	3.33333	1.41421	9	1.17851	-0.235702	-0.942809	0.471405	-0.942809	1.17851	1.17851	-0.942809	-0.942809
OG0001175	5	3	2	2	4	1	3	6	1	27	3	1.73205	9	1.1547	0	-0.57735	-0.57735	0.57735	-1.1547	0	1.73205	-1.1547
OG0001099	5	3	4	6	3	1	4	1	1	28	3.11111	1.83333	9	1.0303	-0.0606061	0.484848	1.57576	-0.0606061	-1.15152	0.484848	-1.15152	-1.15152
OG0001258	5	2	1	5	1	4	6	1	1	26	2.88889	2.08833	9	1.01091	-0.425646	-0.904498	1.01091	-0.904498	0.532058	1.48976	-0.904498	-0.904498
OG0000840	5	5	3	5	4	2	5	1	2	32	3.55556	1.5899	9	0.908514	0.908514	-0.349428	0.908514	0.279543	-0.978399	0.908514	-1.60737	-0.978399
OG0000753	5	4	1	6	4	4	3	4	3	34	3.77778	1.39443	9	0.876501	0.159364	-1.99205	1.59364	0.159364	0.159364	-0.557773	0.159364	-0.557773
OG0001237	5	1	1	2	1	1	3	8	4	26	2.88889	2.42097	9	0.872009	-0.780219	-0.780219	-0.367162	-0.780219	-0.780219	0.0458952	2.11118	0.458952
OG0001040	5	3	6	6	1	1	5	1	1	29	3.22222	2.27913	9	0.780024	-0.097503	1.21879	1.21879	-0.97503	-0.97503	0.780024	-0.97503	-0.97503
OG0001014	5	1	1	2	1	4	3	3	9	29	3.22222	2.58736	9	0.6871	-0.858876	-0.858876	-0.472382	-0.858876	0.300606	-0.0858876	-0.0858876	2.23308
OG0001079	5	3	1	5	2	1	9	1	1	28	3.11111	2.75882	9	0.684672	-0.0402748	-0.765221	0.684672	-0.402748	-0.765221	2.13456	-0.765221	-0.765221
OG0000818	5	4	2	6	1	6	6	1	2	33	3.66667	2.17945	9	0.611775	0.152944	-0.764719	1.07061	-1.22355	1.07061	1.07061	-1.22355	-0.764719
OG0000808	5	3	5	5	1	9	3	1	1	33	3.66667	2.64575	9	0.503953	-0.251976	0.503953	0.503953	-1.00791	2.01581	-0.251976	-1.00791	-1.00791
OG0000715	5	1	1	1	1	8	6	5	7	35	3.88889	2.89156	9	0.38426	-0.999077	-0.999077	-0.999077	-0.999077	1.42176	0.730095	0.38426	1.07593
OG0000563	5	5	3	7	3	1	10	3	3	40	4.44444	2.69774	9	0.205934	0.205934	-0.535428	0.947296	-0.535428	-1.27679	2.05934	-0.535428	-0.535428
OG0000590	5	1	3	1	2	15	10	1	1	39	4.33333	4.97494	9	0.134005	-0.670025	-0.26801	-0.670025	-0.469018	2.14408	1.13904	-0.670025	-0.670025
OG0000539	5	3	3	5	4	2	15	2	2	41	4.55556	4.09607	9	0.108505	-0.379768	-0.379768	0.108505	-0.135631	-0.623904	2.54987	-0.623904	-0.623904
OG0000496	5	4	2	6	3	5	12	2	4	43	4.77778	3.03223	9	0.0732866	-0.256503	-0.916083	0.403076	-0.586293	0.0732866	2.38182	-0.916083	-0.256503
OG0000464	5	5	3	7	2	11	5	2	4	44	4.88889	2.80377	9	0.0396292	0.0396292	-0.673697	0.752955	-1.03036	2.17961	0.0396292	-1.03036	-0.317034
OG0000442	5	4	9	6	15	2	2	1	1	45	5	4.58258	9	0	-0.218218	0.872872	0.218218	2.18218	-0.654654	-0.654654	-0.872872	-0.872872
OG0000445	5	4	6	6	1	13	7	2	1	45	5	3.74166	9	0	-0.267261	0.267261	0.267261	-1.06904	2.13809	0.534522	-0.801784	-1.06904
OG0000446	5	6	7	6	5	1	9	3	3	45	5	2.39792	9	0	0.417029	0.834058	0.417029	0	-1.66812	1.66812	-0.834058	-0.834058
OG0000430	5	7	8	5	5	1	4	2	9	46	5.11111	2.61937	9	-0.042419	0.721123	1.10289	-0.042419	-0.042419	-1.5695	-0.42419	-1.18773	1.48466
OG0000389	5	7	15	8	4	2	4	1	2	48	5.33333	4.30116	9	-0.0774984	0.387492	2.24745	0.619987	-0.309994	-0.774984	-0.309994	-1.00748	-0.774984
OG0000371	5	5	4	9	1	10	12	1	2	49	5.44444	4.03457	9	-0.110159	-0.110159	-0.358017	0.881272	-1.10159	1.12913	1.62485	-1.10159	-0.853732
OG0000372	5	7	12	8	2	10	3	1	1	49	5.44444	4.03457	9	-0.110159	0.385556	1.62485	0.633414	-0.853732	1.12913	-0.605874	-1.10159	-1.10159
OG0000342	5	3	4	10	8	1	16	3	1	51	5.66667	4.89898	9	-0.136083	-0.544331	-0.340207	0.884538	0.47629	-0.952579	2.10928	-0.544331	-0.952579
OG0000375	5	2	6	6	5	3	5	6	11	49	5.44444	2.50555	9	-0.177384	-1.37473	0.22173	0.22173	-0.177384	-0.975612	-0.177384	0.22173	2.2173
OG0000383	5	3	3	9	5	7	6	5	5	48	5.33333	1.87083	9	-0.178174	-1.24722	-1.24722	1.95992	-0.178174	0.890871	0.356348	-0.178174	-0.178174
OG0000316	5	3	4	6	4	8	17	2	4	53	5.88889	4.51233	9	-0.196991	-0.640221	-0.418606	0.0246239	-0.418606	0.467854	2.46239	-0.861836	-0.418606
OG0000304	5	7	15	13	4	3	1	5	1	54	6	4.94975	9	-0.202031	0.202031	1.81827	1.41421	-0.404061	-0.606092	-1.01015	-0.202031	-1.01015
OG0000343	5	5	5	9	6	12	3	3	3	51	5.66667	3.04138	9	-0.219199	-0.219199	-0.219199	1.09599	0.109599	2.08239	-0.876795	-0.876795	-0.876795
OG0000306	5	6	2	4	4	10	16	5	2	54	6	4.4441	9	-0.225018	0	-0.90007	-0.450035	-0.450035	0.90007	2.25018	-0.225018	-0.90007
OG0000267	5	6	4	5	23	5	4	3	3	58	6.44444	6.28711	9	-0.229747	-0.0706914	-0.388802	-0.229747	2.63325	-0.229747	-0.388802	-0.547858	-0.547858
OG0000330	5	6	5	4	4	3	13	7	5	52	5.77778	2.94863	9	-0.263776	0.0753645	-0.263776	-0.602916	-0.602916	-0.942056	2.44934	0.414505	-0.263776
OG0000194	5	3	4	6	9	1	9	12	19	68	7.55556	5.47976	9	-0.466363	-0.831342	-0.648852	-0.283873	0.263596	-1.19632	0.263596	0.811065	2.08849
OG0000191	5	3	9	20	9	3	6	4	10	69	7.66667	5.33854	9	-0.499512	-0.874147	0.249756	2.31025	0.249756	-0.874147	-0.312195	-0.68683	0.437073
OG0000024	5	8	19	27	28	4	11	47	11	160	17.7778	14.0782	9	-0.907632	-0.694535	0.0868169	0.655073	0.726105	-0.978664	-0.481439	2.07571	-0.481439
OG0000196	5	6	10	9	11	8	4	9	6	68	7.55556	2.4037	9	-1.06318	-0.64715	1.01695	0.600925	1.43298	0.1849	-1.4792	0.600925	-0.64715
OG0000007	5	16	14	37	28	5	41	25	29	200	22.2222	13.0267	9	-1.32207	-0.477652	-0.631183	1.13442	0.443534	-1.32207	1.44149	0.213238	0.5203
OG0003948	5	0	2	1	1	1	1	1	1	13	1.44444	1.424	8	2.49688	-1.01436	0.390137	-0.31211	-0.31211	-0.31211	-0.31211	-0.31211	-0.31211
OG0002651	5	1	2	2	1	0	2	3	1	17	1.88889	1.45297	8	2.14121	-0.611775	0.0764719	0.0764719	-0.611775	-1.30002	0.0764719	0.764719	-0.611775
OG0002412	5	2	1	3	3	0	2	1	1	18	2	1.5	8	2	0	-0.666667	0.666667	0.666667	-1.33333	0	-0.666667	-0.666667
OG0001544	5	2	4	4	1	2	4	0	1	23	2.55556	1.74005	8	1.40481	-0.319275	0.830116	0.830116	-0.893971	-0.319275	0.830116	-1.46867	-0.893971
OG0001340	5	2	2	3	2	4	5	2	0	25	2.77778	1.64148	8	1.35379	-0.473828	-0.473828	0.135379	-0.473828	0.744587	1.35379	-0.473828	-1.69224
OG0000932	5	4	0	4	3	3	5	3	3	30	3.33333	1.5	8	1.11111	0.444444	-2.22222	0.444444	-0.222222	-0.222222	1.11111	-0.222222	-0.222222
OG0001050	5	4	1	3	5	0	4	3	4	29	3.22222	1.71594	8	1.03604	0.453267	-1.29505	-0.129505	1.03604	-1.87782	0.453267	-0.129505	0.453267
OG0001108	5	4	4	6	3	0	2	1	3	28	3.11111	1.90029	8	0.993999	0.467764	0.467764	1.52023	-0.0584705	-1.63717	-0.584705	-1.11094	-0.0584705
OG0001276	5	2	3	2	2	10	0	1	1	26	2.88889	3.01846	8	0.6994	-0.294484	0.0368105	-0.294484	-0.294484	2.35587	-0.957073	-0.625779	-0.625779
OG0000750	5	4	0	6	4	5	5	2	3	34	3.77778	1.85592	8	0.658553	0.119737	-2.03553	1.19737	0.119737	0.658553	0.658553	-0.957895	-0.419079
OG0001020	5	2	9	6	0	3	2	1	1	29	3.22222	2.90593	8	0.611775	-0.420596	1.98827	0.955899	-1.10884	-0.0764719	-0.420596	-0.764719	-0.764719
OG0000819	5	3	0	2	3	7	8	4	1	33	3.66667	2.64575	8	0.503953	-0.251976	-1.38587	-0.629941	-0.251976	1.25988	1.63785	0.125988	-1.00791
OG0000650	5	2	0	2	4	6	7	6	5	37	4.11111	2.31541	8	0.383902	-0.911767	-1.77555	-0.911767	-0.0479877	0.815791	1.24768	0.815791	0.383902
OG0000646	5	3	1	5	1	3	18	1	0	37	4.11111	5.51009	8	0.16132	-0.20165	-0.564621	0.16132	-0.564621	-0.20165	2.52063	-0.564621	-0.746106
OG0000485	5	1	8	9	8	4	0	3	5	43	4.77778	3.15348	8	0.0704689	-1.19797	1.0218	1.33891	1.0218	-0.246641	-1.51508	-0.563751	0.0704689
OG0000146	5	1	0	7	8	6	1	33	18	79	8.77778	10.5804	8	-0.357055	-0.735113	-0.829628	-0.168026	-0.0735113	-0.26254	-0.735113	2.28935	0.871634
OG0002227	5	2	4	5	1	0	0	1	1	19	2.11111	2.02759	7	1.42479	-0.0547997	0.931594	1.42479	-0.547997	-1.04119	-1.04119	-0.547997	-0.547997
OG0001686	5	2	0	9	1	2	2	0	1	22	2.44444	2.87711	7	0.888236	-0.154476	-0.849617	2.27852	-0.502047	-0.154476	-0.154476	-0.849617	-0.502047
OG0001074	5	2	0	4	2	4	0	7	4	28	3.11111	2.31541	7	0.815791	-0.479877	-1.34366	0.383902	-0.479877	0.383902	-1.34366	1.67957	0.383902
OG0001097	5	3	7	7	2	3	0	1	0	28	3.11111	2.71314	7	0.696201	-0.040953	1.43336	1.43336	-0.40953	-0.040953	-1.14668	-0.778107	-1.14668
OG0000702	5	5	8	9	1	0	7	1	0	36	4	3.57071	7	0.280056	0.280056	1.12022	1.40028	-0.840168	-1.12022	0.840168	-0.840168	-1.12022
OG0000623	5	5	0	2	4	6	13	0	3	38	4.22222	3.92994	7	0.197911	0.197911	-1.07437	-0.565459	-0.0565459	0.452367	2.23356	-1.07437	-0.311003
OG0000028	5	38	27	32	25	18	0	5	0	150	16.6667	14.5602	7	-0.80127	1.46518	0.709696	1.0531	0.572336	0.0915737	-1.14467	-0.80127	-1.14467
OG0003301	5	2	2	4	1	0	0	0	1	15	1.66667	1.80278	6	1.849	0.1849	0.1849	1.2943	-0.3698	-0.9245	-0.9245	-0.9245	-0.3698
OG0002825	5	1	2	1	5	2	0	0	0	16	1.77778	1.98606	6	1.62242	-0.391618	0.111891	-0.391618	1.62242	0.111891	-0.895127	-0.895127	-0.895127
OG0002961	5	1	0	5	3	0	0	1	1	16	1.77778	2.04803	6	1.57332	-0.379768	-0.868041	1.57332	0.596778	-0.868041	-0.868041	-0.379768	-0.379768
OG0002673	5	2	5	3	1	0	0	0	1	17	1.88889	2.02759	6	1.53439	0.0547997	1.53439	0.547997	-0.438397	-0.931594	-0.931594	-0.931594	-0.438397
OG0000824	5	3	5	8	8	0	0	0	4	33	3.66667	3.20156	6	0.416463	-0.208232	0.416463	1.35351	1.35351	-1.14527	-1.14527	-1.14527	0.104116
OG0000876	5	0	1	8	7	0	8	0	3	32	3.55556	3.50397	6	0.412231	-1.01472	-0.729332	1.2684	0.983013	-1.01472	1.2684	-1.01472	-0.15855
OG0000396	5	4	8	17	5	0	0	9	0	48	5.33333	5.52268	6	-0.0603572	-0.241429	0.482857	2.1125	-0.0603572	-0.965715	-0.965715	0.663929	-0.965715
OG0002426	5	5	2	4	2	0	0	0	0	18	2	2.17945	5	1.37649	1.37649	0	0.917663	0	-0.917663	-0.917663	-0.917663	-0.917663
OG0002228	5	3	4	6	1	0	0	0	0	19	2.11111	2.42097	5	1.19328	0.367162	0.780219	1.60633	-0.458952	-0.872009	-0.872009	-0.872009	-0.872009
OG0002049	5	6	2	4	3	0	0	0	0	20	2.22222	2.3863	5	1.16405	1.58311	-0.093124	0.744992	0.325934	-0.93124	-0.93124	-0.93124	-0.93124
OG0003003	5	1	8	1	0	0	1	0	0	16	1.77778	2.81859	5	1.1432	-0.275946	2.20757	-0.275946	-0.630733	-0.630733	-0.275946	-0.630733	-0.630733
OG0001614	5	1	7	7	3	0	0	0	0	23	2.55556	3.04594	5	0.802524	-0.510697	1.45914	1.45914	0.145914	-0.839003	-0.839003	-0.839003	-0.839003
OG0000826	5	1	9	12	6	0	0	0	0	33	3.66667	4.55522	5	0.292705	-0.585409	1.17082	1.8294	0.512233	-0.804938	-0.804938	-0.804938	-0.804938
OG0007185	5	1	2	0	1	0	0	0	0	9	1	1.65831	4	2.41209	0	0.603023	-0.603023	0	-0.603023	-0.603023	-0.603023	-0.603023
OG0007204	5	1	0	1	2	0	0	0	0	9	1	1.65831	4	2.41209	0	-0.603023	0	0.603023	-0.603023	-0.603023	-0.603023	-0.603023
OG0005365	5	0	1	1	4	0	0	0	0	11	1.22222	1.92209	4	1.96545	-0.635881	-0.115615	-0.115615	1.44518	-0.635881	-0.635881	-0.635881	-0.635881
OG0008431	5	0	2	0	0	0	0	0	1	8	0.888889	1.69148	3	2.43048	-0.525509	0.656886	-0.525509	-0.525509	-0.525509	-0.525509	-0.525509	0.0656886
OG0008432	5	1	2	0	0	0	0	0	0	8	0.888889	1.69148	3	2.43048	0.0656886	0.656886	-0.525509	-0.525509	-0.525509	-0.525509	-0.525509	-0.525509
OG0007237	5	3	0	0	1	0	0	0	0	9	1	1.80278	3	2.2188	1.1094	-0.5547	-0.5547	0	-0.5547	-0.5547	-0.5547	-0.5547
OG0006067	5	0	0	2	3	0	0	0	0	10	1.11111	1.83333	3	2.12121	-0.606061	-0.606061	0.484848	1.0303	-0.606061	-0.606061	-0.606061	-0.606061
OG0010378	5	0	0	0	1	0	0	0	0	6	0.666667	1.65831	2	2.6131	-0.402015	-0.402015	-0.402015	0.201008	-0.402015	-0.402015	-0.402015	-0.402015
OG0010394	5	0	0	0	0	0	0	1	0	6	0.666667	1.65831	2	2.6131	-0.402015	-0.402015	-0.402015	-0.402015	-0.402015	-0.402015	0.201008	-0.402015
OG0010679	5	0	0	1	0	0	0	0	0	6	0.666667	1.65831	2	2.6131	-0.402015	-0.402015	0.201008	-0.402015	-0.402015	-0.402015	-0.402015	-0.402015
OG0009063	5	0	0	0	2	0	0	0	0	7	0.777778	1.71594	2	2.46059	-0.453267	-0.453267	-0.453267	0.712276	-0.453267	-0.453267	-0.453267	-0.453267
OG0012431	5	0	0	0	0	0	0	0	0	5	0.555556	1.66667	1	2.66667	-0.333333	-0.333333	-0.333333	-0.333333	-0.333333	-0.333333	-0.333333	-0.333333
OG0012432	5	0	0	0	0	0	0	0	0	5	0.555556	1.66667	1	2.66667	-0.333333	-0.333333	-0.333333	-0.333333	-0.333333	-0.333333	-0.333333	-0.333333
OG0012433	5	0	0	0	0	0	0	0	0	5	0.555556	1.66667	1	2.66667	-0.333333	-0.333333	-0.333333	-0.333333	-0.333333	-0.333333	-0.333333	-0.333333
OG0012435	5	0	0	0	0	0	0	0	0	5	0.555556	1.66667	1	2.66667	-0.333333	-0.333333	-0.333333	-0.333333	-0.333333	-0.333333	-0.333333	-0.333333
OG0012436	5	0	0	0	0	0	0	0	0	5	0.555556	1.66667	1	2.66667	-0.333333	-0.333333	-0.333333	-0.333333	-0.333333	-0.333333	-0.333333	-0.333333
OG0012437	5	0	0	0	0	0	0	0	0	5	0.555556	1.66667	1	2.66667	-0.333333	-0.333333	-0.333333	-0.333333	-0.333333	-0.333333	-0.333333	-0.333333
OG0012438	5	0	0	0	0	0	0	0	0	5	0.555556	1.66667	1	2.66667	-0.333333	-0.333333	-0.333333	-0.333333	-0.333333	-0.333333	-0.333333	-0.333333
OG0012439	5	0	0	0	0	0	0	0	0	5	0.555556	1.66667	1	2.66667	-0.333333	-0.333333	-0.333333	-0.333333	-0.333333	-0.333333	-0.333333	-0.333333
OG0012440	5	0	0	0	0	0	0	0	0	5	0.555556	1.66667	1	2.66667	-0.333333	-0.333333	-0.333333	-0.333333	-0.333333	-0.333333	-0.333333	-0.333333
OG0012441	5	0	0	0	0	0	0	0	0	5	0.555556	1.66667	1	2.66667	-0.333333	-0.333333	-0.333333	-0.333333	-0.333333	-0.333333	-0.333333	-0.333333
OG0012442	5	0	0	0	0	0	0	0	0	5	0.555556	1.66667	1	2.66667	-0.333333	-0.333333	-0.333333	-0.333333	-0.333333	-0.333333	-0.333333	-0.333333
OG0012443	5	0	0	0	0	0	0	0	0	5	0.555556	1.66667	1	2.66667	-0.333333	-0.333333	-0.333333	-0.333333	-0.333333	-0.333333	-0.333333	-0.333333
OG0012444	5	0	0	0	0	0	0	0	0	5	0.555556	1.66667	1	2.66667	-0.333333	-0.333333	-0.333333	-0.333333	-0.333333	-0.333333	-0.333333	-0.333333
OG0012445	5	0	0	0	0	0	0	0	0	5	0.555556	1.66667	1	2.66667	-0.333333	-0.333333	-0.333333	-0.333333	-0.333333	-0.333333	-0.333333	-0.333333
OG0012447	5	0	0	0	0	0	0	0	0	5	0.555556	1.66667	1	2.66667	-0.333333	-0.333333	-0.333333	-0.333333	-0.333333	-0.333333	-0.333333	-0.333333
OG0012448	5	0	0	0	0	0	0	0	0	5	0.555556	1.66667	1	2.66667	-0.333333	-0.333333	-0.333333	-0.333333	-0.333333	-0.333333	-0.333333	-0.333333
OG0012449	5	0	0	0	0	0	0	0	0	5	0.555556	1.66667	1	2.66667	-0.333333	-0.333333	-0.333333	-0.333333	-0.333333	-0.333333	-0.333333	-0.333333
OG0003908	4	1	1	1	1	1	2	1	1	13	1.44444	1.01379	9	2.52078	-0.438397	-0.438397	-0.438397	-0.438397	-0.438397	0.547997	-0.438397	-0.438397
OG0003530	4	2	1	1	1	1	2	1	1	14	1.55556	1.01379	9	2.41119	0.438397	-0.547997	-0.547997	-0.547997	-0.547997	0.438397	-0.547997	-0.547997
OG0001696	4	3	2	2	2	2	2	3	2	22	2.44444	0.726483	9	2.14121	0.764719	-0.611775	-0.611775	-0.611775	-0.611775	-0.611775	0.764719	-0.611775
OG0002751	4	1	2	1	1	1	3	2	1	16	1.77778	1.09291	9	2.03331	-0.71166	0.203331	-0.71166	-0.71166	-0.71166	1.11832	0.203331	-0.71166
OG0002635	4	1	2	2	1	2	3	1	1	17	1.88889	1.05409	9	2.00278	-0.843274	0.105409	0.105409	-0.843274	0.105409	1.05409	-0.843274	-0.843274
OG0002017	4	2	1	3	2	3	2	2	1	20	2.22222	0.971825	9	1.82932	-0.228665	-1.25766	0.800327	-0.228665	0.800327	-0.228665	-0.228665	-1.25766
OG0002354	4	2	3	3	2	1	1	1	1	18	2	1.11803	9	1.78885	0	0.894427	0.894427	0	-0.894427	-0.894427	-0.894427	-0.894427
OG0002379	4	2	2	4	1	2	1	1	1	18	2	1.22474	9	1.63299	0	0	1.63299	-0.816497	0	-0.816497	-0.816497	-0.816497
OG0001808	4	2	2	2	1	3	4	1	2	21	2.33333	1.11803	9	1.49071	-0.298142	-0.298142	-0.298142	-1.19257	0.596285	1.49071	-1.19257	-0.298142
OG0002111	4	2	2	4	1	1	3	1	1	19	2.11111	1.2693	9	1.48814	-0.0875376	-0.0875376	1.48814	-0.875376	-0.875376	0.700301	-0.875376	-0.875376
OG0001934	4	2	2	3	1	4	2	1	1	20	2.22222	1.20185	9	1.4792	-0.1849	-0.1849	0.64715	-1.01695	1.4792	-0.1849	-1.01695	-1.01695
OG0001337	4	3	2	3	2	4	2	2	3	25	2.77778	0.833333	9	1.46667	0.266667	-0.933333	0.266667	-0.933333	1.46667	-0.933333	-0.933333	0.266667
OG0001279	4	3	2	3	3	3	4	2	2	26	2.88889	0.781736	9	1.42134	0.142134	-1.13707	0.142134	0.142134	0.142134	1.42134	-1.13707	-1.13707
OG0002622	4	2	1	1	1	1	5	1	1	17	1.88889	1.53659	9	1.37389	0.0723102	-0.578481	-0.578481	-0.578481	-0.578481	2.02468	-0.578481	-0.578481
OG0001785	4	3	1	3	1	2	4	2	1	21	2.33333	1.22474	9	1.36083	0.544331	-1.08866	0.544331	-1.08866	-0.272166	1.36083	-0.272166	-1.08866
OG0001822	4	2	2	3	3	1	4	1	1	21	2.33333	1.22474	9	1.36083	-0.272166	-0.272166	0.544331	0.544331	-1.08866	1.36083	-1.08866	-1.08866
OG0001577	4	2	2	3	4	3	1	3	1	23	2.55556	1.13039	9	1.27783	-0.491473	-0.491473	0.393179	1.27783	0.393179	-1.37612	0.393179	-1.37612
OG0001604	4	3	3	4	1	2	3	1	2	23	2.55556	1.13039	9	1.27783	0.393179	0.393179	1.27783	-1.37612	-0.491473	0.393179	-1.37612	-0.491473
OG0001430	4	2	2	3	1	5	2	3	2	24	2.66667	1.22474	9	1.08866	-0.544331	-0.544331	0.272166	-1.36083	1.90516	-0.544331	0.272166	-0.544331
OG0001249	4	4	1	4	2	3	3	3	2	26	2.88889	1.05409	9	1.05409	1.05409	-1.79196	1.05409	-0.843274	0.105409	0.105409	0.105409	-0.843274
OG0001640	4	3	3	5	1	3	1	1	1	22	2.44444	1.50923	9	1.03069	0.368105	0.368105	1.69328	-0.957073	0.368105	-0.957073	-0.957073	-0.957073
OG0001389	4	1	4	1	3	2	4	4	2	25	2.77778	1.30171	9	0.938937	-1.36573	0.938937	-1.36573	0.170716	-0.597505	0.938937	0.938937	-0.597505
OG0001526	4	4	2	5	1	1	4	1	1	23	2.55556	1.66667	9	0.866667	0.866667	-0.333333	1.46667	-0.933333	-0.933333	0.866667	-0.933333	-0.933333
OG0001556	4	3	1	6	1	3	3	1	1	23	2.55556	1.74005	9	0.830116	0.25542	-0.893971	1.97951	-0.893971	0.25542	0.25542	-0.893971	-0.893971
OG0001449	4	2	3	4	1	2	6	1	1	24	2.66667	1.73205	9	0.7698	-0.3849	0.19245	0.7698	-0.96225	-0.3849	1.9245	-0.96225	-0.96225
OG0001235	4	4	5	4	2	1	3	1	2	26	2.88889	1.45297	9	0.764719	0.764719	1.45297	0.764719	-0.611775	-1.30002	0.0764719	-1.30002	-0.611775
OG0000909	4	4	4	3	3	3	4	4	2	31	3.44444	0.726483	9	0.764719	0.764719	0.764719	-0.611775	-0.611775	-0.611775	0.764719	0.764719	-1.98827
OG0001525	4	2	1	2	1	3	7	1	2	23	2.55556	1.94365	9	0.743161	-0.285831	-0.800327	-0.285831	-0.800327	0.228665	2.28665	-0.800327	-0.285831
OG0001602	4	1	1	4	1	4	6	1	1	23	2.55556	1.94365	9	0.743161	-0.800327	-0.800327	0.743161	-0.800327	0.743161	1.77215	-0.800327	-0.800327
OG0001147	4	2	3	3	1	5	4	4	1	27	3	1.41421	9	0.707107	-0.707107	0	0	-1.41421	1.41421	0.707107	0.707107	-1.41421
OG0001160	4	2	2	3	5	5	3	2	1	27	3	1.41421	9	0.707107	-0.707107	-0.707107	0	1.41421	1.41421	0	-0.707107	-1.41421
OG0001473	4	1	2	2	4	2	7	1	1	24	2.66667	2	9	0.666667	-0.833333	-0.333333	-0.333333	0.666667	-0.333333	2.16667	-0.833333	-0.833333
OG0001359	4	2	5	6	1	2	3	1	1	25	2.77778	1.85592	9	0.658553	-0.419079	1.19737	1.73618	-0.957895	-0.419079	0.119737	-0.957895	-0.957895
OG0001452	4	1	4	2	1	7	3	1	1	24	2.66667	2.06155	9	0.646762	-0.808452	0.646762	-0.323381	-0.808452	2.10198	0.16169	-0.808452	-0.808452
OG0001431	4	2	2	5	1	1	7	1	1	24	2.66667	2.17945	9	0.611775	-0.305888	-0.305888	1.07061	-0.764719	-0.764719	1.98827	-0.764719	-0.764719
OG0001260	4	3	3	2	1	6	5	1	1	26	2.88889	1.83333	9	0.606061	0.0606061	0.0606061	-0.484848	-1.0303	1.69697	1.15152	-1.0303	-1.0303
OG0001440	4	3	1	3	1	1	8	2	1	24	2.66667	2.29129	9	0.581914	0.145479	-0.727393	0.145479	-0.727393	-0.727393	2.32766	-0.290957	-0.727393
OG0001694	4	1	1	3	1	1	9	1	1	22	2.44444	2.69774	9	0.576615	-0.535428	-0.535428	0.205934	-0.535428	-0.535428	2.43002	-0.535428	-0.535428
OG0001163	4	2	6	4	1	1	5	2	2	27	3	1.80278	9	0.5547	-0.5547	1.6641	0.5547	-1.1094	-1.1094	1.1094	-0.5547	-0.5547
OG0001181	4	4	4	6	1	2	4	1	1	27	3	1.80278	9	0.5547	0.5547	0.5547	1.6641	-1.1094	-0.5547	0.5547	-1.1094	-1.1094
OG0001358	4	2	4	2	1	2	8	1	1	25	2.77778	2.27913	9	0.536266	-0.34126	0.536266	-0.34126	-0.780024	-0.34126	2.29132	-0.780024	-0.780024
OG0001228	4	1	1	3	2	3	8	2	2	26	2.88889	2.14735	9	0.517434	-0.879637	-0.879637	0.0517434	-0.413947	0.0517434	2.38019	-0.413947	-0.413947
OG0001081	4	1	4	4	6	1	4	1	3	28	3.11111	1.76383	9	0.503953	-1.19689	0.503953	0.503953	1.63785	-1.19689	0.503953	-1.19689	-0.0629941
OG0000894	4	3	2	3	4	5	3	5	2	31	3.44444	1.13039	9	0.491473	-0.393179	-1.27783	-0.393179	0.491473	1.37612	-0.393179	1.37612	-1.27783
OG0001245	4	2	1	5	1	2	8	2	1	26	2.88889	2.36878	9	0.469065	-0.375252	-0.797411	0.891224	-0.797411	-0.375252	2.1577	-0.375252	-0.797411
OG0001076	4	5	2	3	2	2	7	1	2	28	3.11111	1.90029	9	0.467764	0.993999	-0.584705	-0.0584705	-0.584705	-0.584705	2.04647	-1.11094	-0.584705
OG0001444	4	1	1	2	1	3	10	1	1	24	2.66667	2.95804	9	0.450749	-0.563436	-0.563436	-0.225374	-0.563436	0.112687	2.47912	-0.563436	-0.563436
OG0001152	4	2	7	6	1	3	2	1	1	27	3	2.23607	9	0.447214	-0.447214	1.78885	1.34164	-0.894427	0	-0.447214	-0.894427	-0.894427
OG0001095	4	2	7	6	2	2	2	1	2	28	3.11111	2.08833	9	0.425646	-0.532058	1.8622	1.38335	-0.532058	-0.532058	-0.532058	-1.01091	-0.532058
OG0001026	4	5	5	2	2	1	6	3	1	29	3.22222	1.85592	9	0.419079	0.957895	0.957895	-0.658553	-0.658553	-1.19737	1.49671	-0.119737	-1.19737
OG0001036	4	2	1	2	2	3	7	3	5	29	3.22222	1.85592	9	0.419079	-0.658553	-1.19737	-0.658553	-0.658553	-0.119737	2.03553	-0.119737	0.957895
OG0001030	4	4	2	3	1	8	2	3	2	29	3.22222	2.04803	9	0.379768	0.379768	-0.596778	-0.108505	-1.08505	2.33286	-0.596778	-0.108505	-0.596778
OG0001176	4	2	2	5	2	9	1	1	1	27	3	2.64575	9	0.377964	-0.377964	-0.377964	0.755929	-0.377964	2.26779	-0.755929	-0.755929	-0.755929
OG0001103	4	2	7	3	1	2	7	1	1	28	3.11111	2.42097	9	0.367162	-0.458952	1.60633	-0.0458952	-0.872009	-0.458952	1.60633	-0.872009	-0.872009
OG0000942	4	3	1	5	4	1	7	3	2	30	3.33333	1.93649	9	0.344265	-0.172133	-1.20493	0.860663	0.344265	-1.20493	1.89346	-0.172133	-0.68853
OG0001078	4	2	3	3	1	2	10	1	2	28	3.11111	2.75882	9	0.322198	-0.402748	-0.0402748	-0.0402748	-0.765221	-0.402748	2.49704	-0.765221	-0.402748
OG0000839	4	7	4	3	4	2	3	3	2	32	3.55556	1.50923	9	0.294484	2.28225	0.294484	-0.368105	0.294484	-1.03069	-0.368105	-0.368105	-1.03069
OG0001003	4	4	5	3	1	1	9	1	1	29	3.22222	2.68225	9	0.289973	0.289973	0.662794	-0.0828493	-0.828493	-0.828493	2.15408	-0.828493	-0.828493
OG0001004	4	3	1	4	1	9	5	1	1	29	3.22222	2.68225	9	0.289973	-0.0828493	-0.828493	0.289973	-0.828493	2.15408	0.662794	-0.828493	-0.828493
OG0000898	4	4	3	7	1	6	3	2	1	31	3.44444	2.06828	9	0.268608	0.268608	-0.214886	1.71909	-1.18187	1.2356	-0.214886	-0.69838	-1.18187
OG0000849	4	5	6	5	3	4	2	1	2	32	3.55556	1.66667	9	0.266667	0.866667	1.46667	0.866667	-0.333333	0.266667	-0.933333	-1.53333	-0.933333
OG0000892	4	3	2	7	2	7	3	2	1	31	3.44444	2.18581	9	0.254164	-0.203331	-0.660827	1.62665	-0.660827	1.62665	-0.203331	-0.660827	-1.11832
OG0000863	4	4	3	4	7	1	5	2	2	32	3.55556	1.81046	9	0.245487	0.245487	-0.306858	0.245487	1.90252	-1.41155	0.797831	-0.859203	-0.859203
OG0000896	4	3	2	4	2	6	8	1	1	31	3.44444	2.35112	9	0.236294	-0.189035	-0.614364	0.236294	-0.614364	1.08695	1.93761	-1.03969	-1.03969
OG0000908	4	4	9	5	2	1	2	1	3	31	3.44444	2.50555	9	0.22173	0.22173	2.2173	0.620844	-0.576498	-0.975612	-0.576498	-0.975612	-0.177384
OG0000798	4	5	6	4	3	5	3	2	1	33	3.66667	1.58114	9	0.210819	0.843274	1.47573	0.210819	-0.421637	0.843274	-0.421637	-1.05409	-1.68655
OG0000841	4	2	1	3	2	7	6	6	1	32	3.55556	2.29734	9	0.19346	-0.677111	-1.1124	-0.241825	-0.677111	1.49932	1.06403	1.06403	-1.1124
OG0000867	4	6	3	8	4	1	2	3	1	32	3.55556	2.29734	9	0.19346	1.06403	-0.241825	1.9346	0.19346	-1.1124	-0.677111	-0.241825	-1.1124
OG0000844	4	2	5	3	2	3	10	2	1	32	3.55556	2.69774	9	0.164747	-0.576615	0.535428	-0.205934	-0.576615	-0.205934	2.38883	-0.576615	-0.947296
OG0000749	4	4	8	4	1	3	7	1	2	34	3.77778	2.43812	9	0.0911448	0.0911448	1.73175	0.0911448	-1.13931	-0.319007	1.3216	-1.13931	-0.729158
OG0000745	4	3	6	5	1	4	9	1	1	34	3.77778	2.68225	9	0.0828493	-0.289973	0.828493	0.455671	-1.03562	0.0828493	1.94696	-1.03562	-1.03562
OG0000752	4	4	2	7	1	5	9	1	1	34	3.77778	2.86259	9	0.0776297	0.0776297	-0.621037	1.12563	-0.970371	0.426963	1.8243	-0.970371	-0.970371
OG0000722	4	2	5	5	3	4	7	4	1	35	3.88889	1.76383	9	0.0629941	-1.0709	0.629941	0.629941	-0.503953	0.0629941	1.76383	0.0629941	-1.63785
OG0000719	4	8	8	4	5	1	2	1	2	35	3.88889	2.71314	9	0.040953	1.51526	1.51526	0.040953	0.40953	-1.06478	-0.696201	-1.06478	-0.696201
OG0000677	4	2	2	3	4	7	7	1	6	36	4	2.23607	9	0	-0.894427	-0.894427	-0.447214	0	1.34164	1.34164	-1.34164	0.894427
OG0000687	4	2	2	8	9	3	1	2	5	36	4	2.82843	9	0	-0.707107	-0.707107	1.41421	1.76777	-0.353553	-1.06066	-0.707107	0.353553
OG0000643	4	3	1	3	5	7	8	4	2	37	4.11111	2.26078	9	-0.0491473	-0.491473	-1.37612	-0.491473	0.393179	1.27783	1.72016	-0.0491473	-0.933799
OG0000648	4	4	3	8	2	3	6	3	4	37	4.11111	1.83333	9	-0.0606061	-0.0606061	-0.606061	2.12121	-1.15152	-0.606061	1.0303	-0.606061	-0.0606061
OG0000589	4	9	1	8	4	1	8	3	1	39	4.33333	3.24037	9	-0.102869	1.44016	-1.02869	1.13156	-0.102869	-1.02869	1.13156	-0.411476	-1.02869
OG0000597	4	2	11	7	4	1	5	2	3	39	4.33333	3.08221	9	-0.108148	-0.757033	2.16295	0.865181	-0.108148	-1.08148	0.216295	-0.757033	-0.43259
OG0000573	4	3	12	9	2	1	5	2	2	40	4.44444	3.71184	9	-0.119737	-0.389145	2.03553	1.2273	-0.658553	-0.927961	0.149671	-0.658553	-0.658553
OG0000585	4	3	1	2	4	8	8	7	2	39	4.33333	2.69258	9	-0.123797	-0.495188	-1.23797	-0.866578	-0.123797	1.36177	1.36177	0.990375	-0.866578
OG0000587	4	2	5	7	1	2	9	4	5	39	4.33333	2.54951	9	-0.130744	-0.915209	0.261488	1.04595	-1.30744	-0.915209	1.83042	-0.130744	0.261488
OG0000583	4	5	5	8	3	2	8	2	2	39	4.33333	2.39792	9	-0.13901	0.278019	0.278019	1.52911	-0.556038	-0.973067	1.52911	-0.973067	-0.973067
OG0000525	4	6	4	5	1	7	13	1	1	42	4.66667	3.84057	9	-0.173585	0.34717	-0.173585	0.0867926	-0.954719	0.607548	2.16982	-0.954719	-0.954719
OG0000566	4	3	2	7	6	2	4	9	3	40	4.44444	2.4037	9	-0.1849	-0.600925	-1.01695	1.06318	0.64715	-1.01695	-0.1849	1.89523	-0.600925
OG0000317	4	2	1	3	1	4	5	32	1	53	5.88889	9.90511	9	-0.190699	-0.392615	-0.493573	-0.291657	-0.493573	-0.190699	-0.0897405	2.63613	-0.493573
OG0000568	4	3	4	7	3	4	9	3	3	40	4.44444	2.12786	9	-0.208869	-0.678826	-0.208869	1.201	-0.678826	-0.208869	2.14091	-0.678826	-0.678826
OG0000520	4	7	4	7	2	3	11	3	1	42	4.66667	3.1225	9	-0.213504	0.747265	-0.213504	0.747265	-0.854017	-0.533761	2.02829	-0.533761	-1.17427
OG0000564	4	3	8	4	4	7	2	4	4	40	4.44444	1.87824	9	-0.236628	-0.769042	1.89303	-0.236628	-0.236628	1.36061	-1.30146	-0.236628	-0.236628
OG0000426	4	5	8	5	1	15	5	2	1	46	5.11111	4.34294	9	-0.255843	-0.0255843	0.665192	-0.0255843	-0.94662	2.277	-0.0255843	-0.716361	-0.94662
OG0000295	4	4	1	6	1	25	12	1	1	55	6.11111	7.94425	9	-0.265741	-0.265741	-0.643372	-0.0139864	-0.643372	2.37768	0.741277	-0.643372	-0.643372
OG0000537	4	2	3	3	7	5	6	4	7	41	4.55556	1.81046	9	-0.306858	-1.41155	-0.859203	-0.859203	1.35018	0.245487	0.797831	-0.306858	1.35018
OG0000329	4	5	5	5	2	2	20	5	4	52	5.77778	5.47215	9	-0.324877	-0.142134	-0.142134	-0.142134	-0.690364	-0.690364	2.59902	-0.142134	-0.324877
OG0000387	4	6	5	6	1	6	15	2	3	48	5.33333	4.06202	9	-0.328244	0.164122	-0.082061	0.164122	-1.06679	0.164122	2.37977	-0.82061	-0.574427
OG0000288	4	8	4	7	4	4	20	2	3	56	6.22222	5.49495	9	-0.404412	0.32353	-0.404412	0.141544	-0.404412	-0.404412	2.50735	-0.768383	-0.586397
OG0000310	4	4	7	7	17	1	9	2	3	54	6	4.8734	9	-0.410391	-0.410391	0.205196	0.205196	2.25715	-1.02598	0.615587	-0.820783	-0.615587
OG0000280	4	3	5	6	3	17	6	2	11	57	6.33333	4.79583	9	-0.486534	-0.695048	-0.278019	-0.0695048	-0.695048	2.22415	-0.0695048	-0.903562	0.973067
OG0000461	4	5	1	5	6	6	6	4	7	44	4.88889	1.76383	9	-0.503953	0.0629941	-2.20479	0.0629941	0.629941	0.629941	0.629941	-0.503953	1.19689
OG0000425	4	4	3	4	5	3	7	9	7	46	5.11111	2.08833	9	-0.532058	-0.532058	-1.01091	-0.532058	-0.0532058	-1.01091	0.904498	1.8622	0.904498
OG0000309	4	4	12	11	3	2	8	7	3	54	6	3.67423	9	-0.544331	-0.544331	1.63299	1.36083	-0.816497	-1.08866	0.544331	0.272166	-0.816497
OG0000145	4	4	20	3	4	15	22	6	1	79	8.77778	7.98088	9	-0.598653	-0.598653	1.40614	-0.723952	-0.598653	0.779641	1.65674	-0.348054	-0.974551
OG0000358	4	5	5	5	4	11	8	5	3	50	5.55556	2.45515	9	-0.633588	-0.226281	-0.226281	-0.226281	-0.633588	2.21756	0.995638	-0.226281	-1.04089
OG0000337	4	5	9	7	6	1	10	5	5	52	5.77778	2.68225	9	-0.662794	-0.289973	1.20131	0.455671	0.0828493	-1.78126	1.57414	-0.289973	-0.289973
OG0000253	4	6	2	6	7	5	15	9	6	60	6.66667	3.67423	9	-0.725775	-0.181444	-1.27011	-0.181444	0.0907218	-0.453609	2.26805	0.635053	-0.181444
OG0000285	4	4	3	6	9	7	11	7	5	56	6.22222	2.58736	9	-0.858876	-0.858876	-1.24537	-0.0858876	1.07359	0.300606	1.84658	0.300606	-0.472382
OG0000074	4	6	14	7	12	1	14	18	25	101	11.2222	7.52957	9	-0.959181	-0.693562	0.368916	-0.560752	0.103296	-1.35761	0.368916	0.900155	1.82982
OG0000268	4	10	6	6	8	6	9	6	3	58	6.44444	2.24227	9	-1.09016	1.58569	-0.198212	-0.198212	0.693741	-0.198212	1.13972	-0.198212	-1.53614
OG0000019	4	28	9	33	35	25	21	7	3	165	18.3333	12.7181	9	-1.127	0.760072	-0.733862	1.15321	1.31047	0.524187	0.209675	-0.891119	-1.20563
OG0005040	4	1	0	1	1	1	1	1	1	11	1.22222	1.09291	8	2.54164	-0.203331	-1.11832	-0.203331	-0.203331	-0.203331	-0.203331	-0.203331	-0.203331
OG0003870	4	1	2	2	1	1	1	1	0	13	1.44444	1.13039	8	2.26078	-0.393179	0.491473	0.491473	-0.393179	-0.393179	-0.393179	-0.393179	-1.27783
OG0003049	4	2	1	1	2	2	1	2	0	15	1.66667	1.11803	8	2.087	0.298142	-0.596285	-0.596285	0.298142	0.298142	-0.596285	0.298142	-1.49071
OG0002882	4	2	1	3	1	2	1	2	0	16	1.77778	1.20185	8	1.849	0.1849	-0.64715	1.01695	-0.64715	0.1849	-0.64715	0.1849	-1.4792
OG0002496	4	0	2	2	2	1	4	1	1	17	1.88889	1.36423	8	1.54748	-1.38459	0.0814463	0.0814463	0.0814463	-0.65157	1.54748	-0.65157	-0.65157
OG0002367	4	1	1	3	3	2	3	1	0	18	2	1.32288	8	1.51186	-0.755929	-0.755929	0.755929	0.755929	0	0.755929	-0.755929	-1.51186
OG0002292	4	3	1	2	2	1	4	0	1	18	2	1.41421	8	1.41421	0.707107	-0.707107	0	0	-0.707107	1.41421	-1.41421	-0.707107
OG0001815	4	3	3	2	1	3	4	1	0	21	2.33333	1.41421	8	1.17851	0.471405	0.471405	-0.235702	-0.942809	0.471405	1.17851	-0.942809	-1.64992
OG0002223	4	1	2	3	2	0	5	1	1	19	2.11111	1.61589	8	1.16894	-0.687614	-0.0687614	0.550091	-0.0687614	-1.30647	1.7878	-0.687614	-0.687614
OG0001664	4	3	2	3	3	2	4	1	0	22	2.44444	1.33333	8	1.16667	0.416667	-0.333333	0.416667	0.416667	-0.333333	1.16667	-1.08333	-1.83333
OG0002044	4	1	2	3	2	0	5	2	1	20	2.22222	1.56347	8	1.13707	-0.781736	-0.142134	0.497468	-0.142134	-1.42134	1.77667	-0.142134	-0.781736
OG0001954	4	2	3	3	0	1	5	1	1	20	2.22222	1.64148	8	1.08304	-0.135379	0.473828	0.473828	-1.35379	-0.744587	1.69224	-0.744587	-0.744587
OG0001944	4	2	2	5	1	1	4	1	0	20	2.22222	1.71594	8	1.03604	-0.129505	-0.129505	1.61881	-0.712276	-0.712276	1.03604	-0.712276	-1.29505
OG0002355	4	1	1	2	0	1	7	1	1	18	2	2.17945	8	0.917663	-0.458831	-0.458831	0	-0.917663	-0.458831	2.29416	-0.458831	-0.458831
OG0002009	4	1	1	6	1	2	4	1	0	20	2.22222	1.98606	8	0.895127	-0.6154	-0.6154	1.90214	-0.6154	-0.111891	0.895127	-0.6154	-1.11891
OG0001931	4	1	1	0	2	7	3	1	1	20	2.22222	2.16667	8	0.820513	-0.564103	-0.564103	-1.02564	-0.102564	2.20513	0.358974	-0.564103	-0.564103
OG0001236	4	3	4	3	4	3	4	1	0	26	2.88889	1.45297	8	0.764719	0.0764719	0.764719	0.0764719	0.764719	0.0764719	0.764719	-1.30002	-1.98827
OG0001490	4	2	4	6	2	0	4	1	1	24	2.66667	1.93649	8	0.68853	-0.344265	0.68853	1.72133	-0.344265	-1.37706	0.68853	-0.860663	-0.860663
OG0001349	4	3	0	5	1	3	3	1	5	25	2.77778	1.7873	8	0.683837	0.124334	-1.55417	1.24334	-0.994672	0.124334	0.124334	-0.994672	1.24334
OG0001674	4	1	0	1	2	9	2	1	2	22	2.44444	2.69774	8	0.576615	-0.535428	-0.90611	-0.535428	-0.164747	2.43002	-0.164747	-0.535428	-0.164747
OG0001356	4	7	3	3	1	1	5	0	1	25	2.77778	2.27913	8	0.536266	1.85256	0.097503	0.097503	-0.780024	-0.780024	0.97503	-1.21879	-0.780024
OG0001593	4	0	2	1	3	1	9	1	2	23	2.55556	2.69774	8	0.535428	-0.947296	-0.205934	-0.576615	0.164747	-0.576615	2.38883	-0.576615	-0.205934
OG0001285	4	3	7	4	1	2	4	1	0	26	2.88889	2.14735	8	0.517434	0.0517434	1.9145	0.517434	-0.879637	-0.413947	0.517434	-0.879637	-1.34533
OG0001071	4	2	3	5	3	6	3	2	0	28	3.11111	1.76383	8	0.503953	-0.629941	-0.0629941	1.0709	-0.0629941	1.63785	-0.0629941	-0.629941	-1.76383
OG0001241	4	2	7	7	2	2	0	1	1	26	2.88889	2.57121	8	0.432136	-0.345709	1.5989	1.5989	-0.345709	-0.345709	-1.12355	-0.734631	-0.734631
OG0001183	4	1	1	5	10	1	0	1	4	27	3	3.16228	8	0.316228	-0.632456	-0.632456	0.632456	2.21359	-0.632456	-0.948683	-0.632456	0.316228
OG0000947	4	5	7	6	3	1	0	2	2	30	3.33333	2.34521	8	0.284268	0.710669	1.56347	1.13707	-0.142134	-0.994937	-1.42134	-0.568535	-0.568535
OG0000956	4	2	0	6	1	4	11	1	1	30	3.33333	3.4641	8	0.19245	-0.3849	-0.96225	0.7698	-0.673575	0.19245	2.21318	-0.673575	-0.673575
OG0000918	4	2	3	10	5	0	1	1	5	31	3.44444	3.04594	8	0.182392	-0.474219	-0.145914	2.15222	0.510697	-1.13083	-0.802524	-0.802524	0.510697
OG0000900	4	10	0	6	1	3	4	2	1	31	3.44444	3.08671	8	0.179983	2.1238	-1.1159	0.827922	-0.791926	-0.143986	0.179983	-0.467956	-0.791926
OG0000860	4	2	9	8	4	2	0	1	2	32	3.55556	3.08671	8	0.143986	-0.503953	1.76383	1.43986	0.143986	-0.503953	-1.15189	-0.827922	-0.503953
OG0000626	4	2	0	4	7	6	5	3	7	38	4.22222	2.33333	8	-0.0952381	-0.952381	-1.80952	-0.0952381	1.19048	0.761905	0.333333	-0.52381	1.19048
OG0000392	4	5	2	8	3	2	23	1	0	48	5.33333	7.03562	8	-0.189512	-0.0473779	-0.473779	0.379023	-0.331646	-0.473779	2.51103	-0.615913	-0.758047
OG0000373	4	5	7	24	2	1	0	1	5	49	5.44444	7.33333	8	-0.19697	-0.0606061	0.212121	2.5303	-0.469697	-0.606061	-0.742424	-0.606061	-0.0606061
OG0000412	4	7	0	8	2	3	19	3	1	47	5.22222	5.78312	8	-0.211343	0.307408	-0.903012	0.480325	-0.557177	-0.38426	2.38241	-0.38426	-0.730095
OG0000415	4	3	11	11	3	0	12	1	2	47	5.22222	4.73756	8	-0.257986	-0.469065	1.21957	1.21957	-0.469065	-1.1023	1.43065	-0.891224	-0.680144
OG0000384	4	2	0	3	4	1	8	10	16	48	5.33333	5.12348	8	-0.26024	-0.6506	-1.04096	-0.45542	-0.26024	-0.84578	0.52048	0.91084	2.08192
OG0000449	4	3	0	3	4	7	11	10	3	45	5	3.60555	8	-0.27735	-0.5547	-1.38675	-0.5547	-0.27735	0.5547	1.6641	1.38675	-0.5547
[truncated: 27,424 more rows]

## Sheet: Table S5
Table S5	Enchytraeus crypticus orthogroups protein description list.
[truncated: 14,274 more rows]

## Sheet: Table S6
Table S6:	Expanded top 10 gene families in Enchytraeus crypticus, including the orthogroup, number of coding genes and z score.
[truncated: 16 more rows]

[truncated: 7 more sheets: Table S7, Table S8, Table S9, Table S10, Table S11, Table S12, Table S13]
