# Supplementary material for: Annelid genomes: Enchytraeus crypticus, a soil model for the innate (and primed) immune system
Source: Lab Anim (NY). 2021 Sep 6;50(10):285–94. doi: 10.1038/s41684-021-00831-x (PMC8460440; doi:10.1038/s41684-021-00831-x)
Supplement: Supplementary file 4 — Genome file [file 41684_2021_831_MOESM4_ESM.gz]

Archive with 1 entries (1 files):
- enchytraeus_crypticus_complete_genome.gff
