# Supplementary material for: Annelid genomes: Enchytraeus crypticus, a soil model for the innate (and primed) immune system
Source: Lab Anim (NY). 2021 Sep 6;50(10):285–94. doi: 10.1038/s41684-021-00831-x (PMC8460440; doi:10.1038/s41684-021-00831-x)
Supplement: Supplementary file 4 — Genome file [file 41684_2021_831_MOESM4_ESM.gz › enchytraeus_crypticus_complete_genome.gff]

##gff-version 3
# E. crypticus annotation draft generated on 2018-10-16 18:01:37.785749
#
scf7180000023966.34924	maker	gene	2992	10527	.	+	.	ID=ECRY_008072;Name=ECRY_008072;Alias=maker-scf7180000023966.34924-snap-gene-0.9;Note=Protein of unknown function;
scf7180000023966.34924	maker	mRNA	2992	10527	.	+	.	ID=ECRY_008072-RA;Parent=ECRY_008072;Name=ECRY_008072-RA;Alias=maker-scf7180000023966.34924-snap-gene-0.9-mRNA-1;Note=Protein of unknown function;_AED=0.42;_QI=81|0.33|0.28|0.42|0.83|0.85|7|0|835;_eAED=0.42;
scf7180000023966.34924	maker	exon	2992	3231	.	+	.	ID=ECRY_008072-RA:exon:289;Parent=ECRY_008072-RA;
scf7180000023966.34924	maker	exon	4089	4145	.	+	.	ID=ECRY_008072-RA:exon:290;Parent=ECRY_008072-RA;
scf7180000023966.34924	maker	exon	5088	6761	.	+	.	ID=ECRY_008072-RA:exon:291;Parent=ECRY_008072-RA;
scf7180000023966.34924	maker	exon	7101	7228	.	+	.	ID=ECRY_008072-RA:exon:292;Parent=ECRY_008072-RA;
scf7180000023966.34924	maker	exon	8220	8478	.	+	.	ID=ECRY_008072-RA:exon:293;Parent=ECRY_008072-RA;
scf7180000023966.34924	maker	exon	9237	9338	.	+	.	ID=ECRY_008072-RA:exon:294;Parent=ECRY_008072-RA;
scf7180000023966.34924	maker	exon	10399	10527	.	+	.	ID=ECRY_008072-RA:exon:295;Parent=ECRY_008072-RA;
scf7180000023966.34924	maker	five_prime_UTR	2992	3072	.	+	.	ID=ECRY_008072-RA:five_prime_utr;Parent=ECRY_008072-RA;
scf7180000023966.34924	maker	CDS	3073	3231	.	+	0	ID=ECRY_008072-RA:cds;Parent=ECRY_008072-RA;
scf7180000023966.34924	maker	CDS	4089	4145	.	+	0	ID=ECRY_008072-RA:cds;Parent=ECRY_008072-RA;
scf7180000023966.34924	maker	CDS	5088	6761	.	+	0	ID=ECRY_008072-RA:cds;Parent=ECRY_008072-RA;
scf7180000023966.34924	maker	CDS	7101	7228	.	+	0	ID=ECRY_008072-RA:cds;Parent=ECRY_008072-RA;
scf7180000023966.34924	maker	CDS	8220	8478	.	+	1	ID=ECRY_008072-RA:cds;Parent=ECRY_008072-RA;
scf7180000023966.34924	maker	CDS	9237	9338	.	+	0	ID=ECRY_008072-RA:cds;Parent=ECRY_008072-RA;
scf7180000023966.34924	maker	CDS	10399	10527	.	+	0	ID=ECRY_008072-RA:cds;Parent=ECRY_008072-RA;
scf7180000023966.34924	maker	gene	50915	54646	.	-	.	ID=ECRY_008074;Name=ECRY_008074;Alias=maker-scf7180000023966.34924-snap-gene-0.12;Note=Similar to Nabp2: SOSS complex subunit B1 (Rattus norvegicus OX%3D10116);
scf7180000023966.34924	maker	mRNA	50915	54646	.	-	.	ID=ECRY_008074-RA;Parent=ECRY_008074;Name=ECRY_008074-RA;Alias=maker-scf7180000023966.34924-snap-gene-0.12-mRNA-1;Note=Similar to Nabp2: SOSS complex subunit B1 (Rattus norvegicus OX%3D10116);_AED=0.14;_QI=0|0.8|0.5|0.83|1|1|6|0|272;_eAED=0.14;
scf7180000023966.34924	maker	exon	54559	54646	.	-	.	ID=ECRY_008074-RA:exon:301;Parent=ECRY_008074-RA;
scf7180000023966.34924	maker	exon	53885	54023	.	-	.	ID=ECRY_008074-RA:exon:300;Parent=ECRY_008074-RA;
scf7180000023966.34924	maker	exon	53341	53412	.	-	.	ID=ECRY_008074-RA:exon:299;Parent=ECRY_008074-RA;
scf7180000023966.34924	maker	exon	52756	52822	.	-	.	ID=ECRY_008074-RA:exon:298;Parent=ECRY_008074-RA;
scf7180000023966.34924	maker	exon	51457	51652	.	-	.	ID=ECRY_008074-RA:exon:297;Parent=ECRY_008074-RA;
scf7180000023966.34924	maker	exon	50915	51168	.	-	.	ID=ECRY_008074-RA:exon:296;Parent=ECRY_008074-RA;
scf7180000023966.34924	maker	CDS	54559	54646	.	-	0	ID=ECRY_008074-RA:cds;Parent=ECRY_008074-RA;
scf7180000023966.34924	maker	CDS	53885	54023	.	-	2	ID=ECRY_008074-RA:cds;Parent=ECRY_008074-RA;
scf7180000023966.34924	maker	CDS	53341	53412	.	-	1	ID=ECRY_008074-RA:cds;Parent=ECRY_008074-RA;
scf7180000023966.34924	maker	CDS	52756	52822	.	-	1	ID=ECRY_008074-RA:cds;Parent=ECRY_008074-RA;
scf7180000023966.34924	maker	CDS	51457	51652	.	-	0	ID=ECRY_008074-RA:cds;Parent=ECRY_008074-RA;
scf7180000023966.34924	maker	CDS	50915	51168	.	-	2	ID=ECRY_008074-RA:cds;Parent=ECRY_008074-RA;
scf7180000023966.34924	maker	gene	21148	48024	.	-	.	ID=ECRY_008073;Name=ECRY_008073;Alias=augustus_masked-scf7180000023966.34924-processed-gene-0.30;Note=Similar to SKIV2L: Helicase SKI2W (Homo sapiens OX%3D9606);Dbxref=InterPro:IPR001650,InterPro:IPR011545,InterPro:IPR012961,InterPro:IPR025696,Pfam:PF00270,Pfam:PF00271,Pfam:PF08148,Pfam:PF13234;Ontology_term=GO:0003676,GO:0005524;
scf7180000023966.34924	maker	mRNA	21148	48024	.	-	.	ID=ECRY_008073-RA;Parent=ECRY_008073;Name=ECRY_008073-RA;Alias=augustus_masked-scf7180000023966.34924-processed-gene-0.30-mRNA-1;Note=Similar to SKIV2L: Helicase SKI2W (Homo sapiens OX%3D9606);_AED=0.20;_QI=98|0.28|0.30|0.73|1|1|26|0|1446;_eAED=0.21;Dbxref=InterPro:IPR001650,InterPro:IPR011545,InterPro:IPR012961,InterPro:IPR025696,Pfam:PF00270,Pfam:PF00271,Pfam:PF08148,Pfam:PF13234;Ontology_term=…
scf7180000023966.34924	maker	exon	21148	21351	.	-	.	ID=ECRY_008073-RA:exon:327;Parent=ECRY_008073-RA;
scf7180000023966.34924	maker	exon	22404	22541	.	-	.	ID=ECRY_008073-RA:exon:326;Parent=ECRY_008073-RA;
scf7180000023966.34924	maker	exon	23996	24214	.	-	.	ID=ECRY_008073-RA:exon:325;Parent=ECRY_008073-RA;
scf7180000023966.34924	maker	exon	25099	25209	.	-	.	ID=ECRY_008073-RA:exon:324;Parent=ECRY_008073-RA;
scf7180000023966.34924	maker	exon	25726	25936	.	-	.	ID=ECRY_008073-RA:exon:323;Parent=ECRY_008073-RA;
scf7180000023966.34924	maker	exon	27652	27856	.	-	.	ID=ECRY_008073-RA:exon:322;Parent=ECRY_008073-RA;
scf7180000023966.34924	maker	exon	29103	29301	.	-	.	ID=ECRY_008073-RA:exon:321;Parent=ECRY_008073-RA;
scf7180000023966.34924	maker	exon	30096	30380	.	-	.	ID=ECRY_008073-RA:exon:320;Parent=ECRY_008073-RA;
scf7180000023966.34924	maker	exon	31841	32071	.	-	.	ID=ECRY_008073-RA:exon:319;Parent=ECRY_008073-RA;
scf7180000023966.34924	maker	exon	32200	32247	.	-	.	ID=ECRY_008073-RA:exon:318;Parent=ECRY_008073-RA;
scf7180000023966.34924	maker	exon	32659	32769	.	-	.	ID=ECRY_008073-RA:exon:317;Parent=ECRY_008073-RA;
scf7180000023966.34924	maker	exon	33859	34071	.	-	.	ID=ECRY_008073-RA:exon:316;Parent=ECRY_008073-RA;
scf7180000023966.34924	maker	exon	35087	35180	.	-	.	ID=ECRY_008073-RA:exon:315;Parent=ECRY_008073-RA;
scf7180000023966.34924	maker	exon	36206	36352	.	-	.	ID=ECRY_008073-RA:exon:314;Parent=ECRY_008073-RA;
scf7180000023966.34924	maker	exon	37168	37274	.	-	.	ID=ECRY_008073-RA:exon:313;Parent=ECRY_008073-RA;
scf7180000023966.34924	maker	exon	37747	37831	.	-	.	ID=ECRY_008073-RA:exon:312;Parent=ECRY_008073-RA;
scf7180000023966.34924	maker	exon	38361	38507	.	-	.	ID=ECRY_008073-RA:exon:311;Parent=ECRY_008073-RA;
scf7180000023966.34924	maker	exon	39071	39655	.	-	.	ID=ECRY_008073-RA:exon:310;Parent=ECRY_008073-RA;
scf7180000023966.34924	maker	exon	39819	39964	.	-	.	ID=ECRY_008073-RA:exon:309;Parent=ECRY_008073-RA;
scf7180000023966.34924	maker	exon	40604	40750	.	-	.	ID=ECRY_008073-RA:exon:308;Parent=ECRY_008073-RA;
scf7180000023966.34924	maker	exon	41843	42099	.	-	.	ID=ECRY_008073-RA:exon:307;Parent=ECRY_008073-RA;
scf7180000023966.34924	maker	exon	43172	43240	.	-	.	ID=ECRY_008073-RA:exon:306;Parent=ECRY_008073-RA;
scf7180000023966.34924	maker	exon	44765	44879	.	-	.	ID=ECRY_008073-RA:exon:305;Parent=ECRY_008073-RA;
scf7180000023966.34924	maker	exon	46144	46261	.	-	.	ID=ECRY_008073-RA:exon:304;Parent=ECRY_008073-RA;
scf7180000023966.34924	maker	exon	47053	47162	.	-	.	ID=ECRY_008073-RA:exon:303;Parent=ECRY_008073-RA;
scf7180000023966.34924	maker	exon	47888	48024	.	-	.	ID=ECRY_008073-RA:exon:302;Parent=ECRY_008073-RA;
scf7180000023966.34924	maker	five_prime_UTR	47927	48024	.	-	.	ID=ECRY_008073-RA:five_prime_utr;Parent=ECRY_008073-RA;
scf7180000023966.34924	maker	CDS	47888	47926	.	-	0	ID=ECRY_008073-RA:cds;Parent=ECRY_008073-RA;
scf7180000023966.34924	maker	CDS	47053	47162	.	-	0	ID=ECRY_008073-RA:cds;Parent=ECRY_008073-RA;
scf7180000023966.34924	maker	CDS	46144	46261	.	-	1	ID=ECRY_008073-RA:cds;Parent=ECRY_008073-RA;
scf7180000023966.34924	maker	CDS	44765	44879	.	-	0	ID=ECRY_008073-RA:cds;Parent=ECRY_008073-RA;
scf7180000023966.34924	maker	CDS	43172	43240	.	-	2	ID=ECRY_008073-RA:cds;Parent=ECRY_008073-RA;
scf7180000023966.34924	maker	CDS	41843	42099	.	-	2	ID=ECRY_008073-RA:cds;Parent=ECRY_008073-RA;
scf7180000023966.34924	maker	CDS	40604	40750	.	-	0	ID=ECRY_008073-RA:cds;Parent=ECRY_008073-RA;
scf7180000023966.34924	maker	CDS	39819	39964	.	-	0	ID=ECRY_008073-RA:cds;Parent=ECRY_008073-RA;
scf7180000023966.34924	maker	CDS	39071	39655	.	-	1	ID=ECRY_008073-RA:cds;Parent=ECRY_008073-RA;
scf7180000023966.34924	maker	CDS	38361	38507	.	-	1	ID=ECRY_008073-RA:cds;Parent=ECRY_008073-RA;
scf7180000023966.34924	maker	CDS	37747	37831	.	-	1	ID=ECRY_008073-RA:cds;Parent=ECRY_008073-RA;
scf7180000023966.34924	maker	CDS	37168	37274	.	-	0	ID=ECRY_008073-RA:cds;Parent=ECRY_008073-RA;
scf7180000023966.34924	maker	CDS	36206	36352	.	-	1	ID=ECRY_008073-RA:cds;Parent=ECRY_008073-RA;
scf7180000023966.34924	maker	CDS	35087	35180	.	-	1	ID=ECRY_008073-RA:cds;Parent=ECRY_008073-RA;
scf7180000023966.34924	maker	CDS	33859	34071	.	-	0	ID=ECRY_008073-RA:cds;Parent=ECRY_008073-RA;
scf7180000023966.34924	maker	CDS	32659	32769	.	-	0	ID=ECRY_008073-RA:cds;Parent=ECRY_008073-RA;
scf7180000023966.34924	maker	CDS	32200	32247	.	-	0	ID=ECRY_008073-RA:cds;Parent=ECRY_008073-RA;
scf7180000023966.34924	maker	CDS	31841	32071	.	-	0	ID=ECRY_008073-RA:cds;Parent=ECRY_008073-RA;
scf7180000023966.34924	maker	CDS	30096	30380	.	-	0	ID=ECRY_008073-RA:cds;Parent=ECRY_008073-RA;
scf7180000023966.34924	maker	CDS	29103	29301	.	-	0	ID=ECRY_008073-RA:cds;Parent=ECRY_008073-RA;
scf7180000023966.34924	maker	CDS	27652	27856	.	-	2	ID=ECRY_008073-RA:cds;Parent=ECRY_008073-RA;
scf7180000023966.34924	maker	CDS	25726	25936	.	-	1	ID=ECRY_008073-RA:cds;Parent=ECRY_008073-RA;
scf7180000023966.34924	maker	CDS	25099	25209	.	-	0	ID=ECRY_008073-RA:cds;Parent=ECRY_008073-RA;
scf7180000023966.34924	maker	CDS	23996	24214	.	-	0	ID=ECRY_008073-RA:cds;Parent=ECRY_008073-RA;
scf7180000023966.34924	maker	CDS	22404	22541	.	-	0	ID=ECRY_008073-RA:cds;Parent=ECRY_008073-RA;
scf7180000023966.34924	maker	CDS	21148	21351	.	-	0	ID=ECRY_008073-RA:cds;Parent=ECRY_008073-RA;
scf7180000023966.34924	maker	gene	61530	61598	.	-	.	ID=ECRY_008075;Name=ECRY_008075;Alias=trnascan-scf7180000023966.34924-noncoding-Pseudo_GCA-gene-0.13;Note=Protein of unknown function;
scf7180000023966.34924	maker	tRNA	61530	61598	.	-	.	ID=ECRY_008075-RA;Parent=ECRY_008075;Name=ECRY_008075-RA;_AED=1.00;_QI=0|-1|0|0|-1|0|1|70|0;_eAED=1.00;
scf7180000023966.34924	maker	exon	61530	61598	.	-	.	ID=ECRY_008075-RA:exon:328;Parent=ECRY_008075-RA;
scf7180000023966.34924	maker	gene	142179	148162	.	+	.	ID=ECRY_008078;Name=ECRY_008078;Alias=maker-scf7180000023966.34924-snap-gene-1.35;Note=Similar to GSTO1: Glutathione S-transferase omega-1 (Homo sapiens OX%3D9606);Dbxref=InterPro:IPR004045,Pfam:PF13410,Pfam:PF13417;Ontology_term=GO:0005515;
scf7180000023966.34924	maker	mRNA	142179	148162	.	+	.	ID=ECRY_008078-RA;Parent=ECRY_008078;Name=ECRY_008078-RA;Alias=maker-scf7180000023966.34924-snap-gene-1.35-mRNA-1;Note=Similar to GSTO1: Glutathione S-transferase omega-1 (Homo sapiens OX%3D9606);_AED=0.00;_QI=368|1|1|1|0.8|0.66|6|255|254;_eAED=0.00;Dbxref=InterPro:IPR004045,Pfam:PF13410,Pfam:PF13417;Ontology_term=GO:0005515;
scf7180000023966.34924	maker	exon	142179	142258	.	+	.	ID=ECRY_008078-RA:exon:329;Parent=ECRY_008078-RA;
scf7180000023966.34924	maker	exon	142526	142865	.	+	.	ID=ECRY_008078-RA:exon:330;Parent=ECRY_008078-RA;
scf7180000023966.34924	maker	exon	143364	143469	.	+	.	ID=ECRY_008078-RA:exon:331;Parent=ECRY_008078-RA;
scf7180000023966.34924	maker	exon	144994	145213	.	+	.	ID=ECRY_008078-RA:exon:332;Parent=ECRY_008078-RA;
scf7180000023966.34924	maker	exon	146120	146249	.	+	.	ID=ECRY_008078-RA:exon:333;Parent=ECRY_008078-RA;
scf7180000023966.34924	maker	exon	147651	148162	.	+	.	ID=ECRY_008078-RA:exon:334;Parent=ECRY_008078-RA;
scf7180000023966.34924	maker	five_prime_UTR	142179	142258	.	+	.	ID=ECRY_008078-RA:five_prime_utr;Parent=ECRY_008078-RA;
scf7180000023966.34924	maker	five_prime_UTR	142526	142813	.	+	.	ID=ECRY_008078-RA:five_prime_utr;Parent=ECRY_008078-RA;
scf7180000023966.34924	maker	CDS	142814	142865	.	+	0	ID=ECRY_008078-RA:cds;Parent=ECRY_008078-RA;
scf7180000023966.34924	maker	CDS	143364	143469	.	+	2	ID=ECRY_008078-RA:cds;Parent=ECRY_008078-RA;
scf7180000023966.34924	maker	CDS	144994	145213	.	+	1	ID=ECRY_008078-RA:cds;Parent=ECRY_008078-RA;
scf7180000023966.34924	maker	CDS	146120	146249	.	+	0	ID=ECRY_008078-RA:cds;Parent=ECRY_008078-RA;
scf7180000023966.34924	maker	CDS	147651	147907	.	+	2	ID=ECRY_008078-RA:cds;Parent=ECRY_008078-RA;
scf7180000023966.34924	maker	three_prime_UTR	147908	148162	.	+	.	ID=ECRY_008078-RA:three_prime_utr;Parent=ECRY_008078-RA;
scf7180000023966.34924	maker	gene	171634	182103	.	+	.	ID=ECRY_008081;Name=ECRY_008081;Alias=maker-scf7180000023966.34924-snap-gene-1.38;Note=Similar to PDLIM5: PDZ and LIM domain protein 5 (Homo sapiens OX%3D9606);Dbxref=InterPro:IPR001478,Pfam:PF00595;Ontology_term=GO:0005515;
scf7180000023966.34924	maker	mRNA	171634	182103	.	+	.	ID=ECRY_008081-RA;Parent=ECRY_008081;Name=ECRY_008081-RA;Alias=maker-scf7180000023966.34924-snap-gene-1.38-mRNA-1;Note=Similar to PDLIM5: PDZ and LIM domain protein 5 (Homo sapiens OX%3D9606);_AED=0.03;_QI=0|1|0.6|1|1|1|5|0|197;_eAED=0.03;Dbxref=InterPro:IPR001478,Pfam:PF00595;Ontology_term=GO:0005515;
scf7180000023966.34924	maker	exon	171634	171750	.	+	.	ID=ECRY_008081-RA:exon:335;Parent=ECRY_008081-RA;
scf7180000023966.34924	maker	exon	176849	176997	.	+	.	ID=ECRY_008081-RA:exon:336;Parent=ECRY_008081-RA;
scf7180000023966.34924	maker	exon	179873	179960	.	+	.	ID=ECRY_008081-RA:exon:337;Parent=ECRY_008081-RA;
scf7180000023966.34924	maker	exon	181119	181238	.	+	.	ID=ECRY_008081-RA:exon:338;Parent=ECRY_008081-RA;
scf7180000023966.34924	maker	exon	181987	182103	.	+	.	ID=ECRY_008081-RA:exon:339;Parent=ECRY_008081-RA;
scf7180000023966.34924	maker	CDS	171634	171750	.	+	0	ID=ECRY_008081-RA:cds;Parent=ECRY_008081-RA;
scf7180000023966.34924	maker	CDS	176849	176997	.	+	0	ID=ECRY_008081-RA:cds;Parent=ECRY_008081-RA;
scf7180000023966.34924	maker	CDS	179873	179960	.	+	1	ID=ECRY_008081-RA:cds;Parent=ECRY_008081-RA;
scf7180000023966.34924	maker	CDS	181119	181238	.	+	0	ID=ECRY_008081-RA:cds;Parent=ECRY_008081-RA;
scf7180000023966.34924	maker	CDS	181987	182103	.	+	0	ID=ECRY_008081-RA:cds;Parent=ECRY_008081-RA;
scf7180000023966.34924	maker	gene	182687	184762	.	+	.	ID=ECRY_008082;Name=ECRY_008082;Alias=maker-scf7180000023966.34924-snap-gene-1.39;Note=Protein of unknown function;Dbxref=InterPro:IPR031847,Pfam:PF15936;
scf7180000023966.34924	maker	mRNA	182687	184762	.	+	.	ID=ECRY_008082-RA;Parent=ECRY_008082;Name=ECRY_008082-RA;Alias=maker-scf7180000023966.34924-snap-gene-1.39-mRNA-1;Note=Protein of unknown function;_AED=0.06;_QI=0|1|0.5|1|1|0.5|2|1016|196;_eAED=0.06;Dbxref=InterPro:IPR031847,Pfam:PF15936;
scf7180000023966.34924	maker	exon	182687	183102	.	+	.	ID=ECRY_008082-RA:exon:340;Parent=ECRY_008082-RA;
scf7180000023966.34924	maker	exon	183572	184762	.	+	.	ID=ECRY_008082-RA:exon:341;Parent=ECRY_008082-RA;
scf7180000023966.34924	maker	CDS	182687	183102	.	+	0	ID=ECRY_008082-RA:cds;Parent=ECRY_008082-RA;
scf7180000023966.34924	maker	CDS	183572	183746	.	+	1	ID=ECRY_008082-RA:cds;Parent=ECRY_008082-RA;
scf7180000023966.34924	maker	three_prime_UTR	183747	184762	.	+	.	ID=ECRY_008082-RA:three_prime_utr;Parent=ECRY_008082-RA;
scf7180000023966.34924	maker	gene	107977	114774	.	+	.	ID=ECRY_008077;Name=ECRY_008077;Alias=maker-scf7180000023966.34924-snap-gene-1.34;Note=Similar to NBEAL1: Neurobeachin-like protein 1 (Homo sapiens OX%3D9606);Dbxref=InterPro:IPR001680,Pfam:PF00400;Ontology_term=GO:0005515;
scf7180000023966.34924	maker	mRNA	107977	114774	.	+	.	ID=ECRY_008077-RA;Parent=ECRY_008077;Name=ECRY_008077-RA;Alias=maker-scf7180000023966.34924-snap-gene-1.34-mRNA-1;Note=Similar to NBEAL1: Neurobeachin-like protein 1 (Homo sapiens OX%3D9606);_AED=0.14;_QI=0|0.71|0.5|0.75|1|1|8|0|317;_eAED=0.14;Dbxref=InterPro:IPR001680,Pfam:PF00400;Ontology_term=GO:0005515;
scf7180000023966.34924	maker	exon	107977	107986	.	+	.	ID=ECRY_008077-RA:exon:342;Parent=ECRY_008077-RA;
scf7180000023966.34924	maker	exon	107997	108096	.	+	.	ID=ECRY_008077-RA:exon:343;Parent=ECRY_008077-RA;
scf7180000023966.34924	maker	exon	109101	109273	.	+	.	ID=ECRY_008077-RA:exon:344;Parent=ECRY_008077-RA;
scf7180000023966.34924	maker	exon	109710	109804	.	+	.	ID=ECRY_008077-RA:exon:345;Parent=ECRY_008077-RA;
scf7180000023966.34924	maker	exon	110216	110332	.	+	.	ID=ECRY_008077-RA:exon:346;Parent=ECRY_008077-RA;
scf7180000023966.34924	maker	exon	111176	111343	.	+	.	ID=ECRY_008077-RA:exon:347;Parent=ECRY_008077-RA;
scf7180000023966.34924	maker	exon	113018	113166	.	+	.	ID=ECRY_008077-RA:exon:348;Parent=ECRY_008077-RA;
scf7180000023966.34924	maker	exon	114633	114774	.	+	.	ID=ECRY_008077-RA:exon:349;Parent=ECRY_008077-RA;
scf7180000023966.34924	maker	CDS	107977	107986	.	+	0	ID=ECRY_008077-RA:cds;Parent=ECRY_008077-RA;
scf7180000023966.34924	maker	CDS	107997	108096	.	+	2	ID=ECRY_008077-RA:cds;Parent=ECRY_008077-RA;
scf7180000023966.34924	maker	CDS	109101	109273	.	+	1	ID=ECRY_008077-RA:cds;Parent=ECRY_008077-RA;
scf7180000023966.34924	maker	CDS	109710	109804	.	+	2	ID=ECRY_008077-RA:cds;Parent=ECRY_008077-RA;
scf7180000023966.34924	maker	CDS	110216	110332	.	+	0	ID=ECRY_008077-RA:cds;Parent=ECRY_008077-RA;
scf7180000023966.34924	maker	CDS	111176	111343	.	+	0	ID=ECRY_008077-RA:cds;Parent=ECRY_008077-RA;
scf7180000023966.34924	maker	CDS	113018	113166	.	+	0	ID=ECRY_008077-RA:cds;Parent=ECRY_008077-RA;
scf7180000023966.34924	maker	CDS	114633	114774	.	+	1	ID=ECRY_008077-RA:cds;Parent=ECRY_008077-RA;
scf7180000023966.34924	maker	gene	66592	72624	.	+	.	ID=ECRY_008076;Name=ECRY_008076;Alias=genemark-scf7180000023966.34924-processed-gene-1.8;Note=Similar to NBEAL2: Neurobeachin-like protein 2 (Homo sapiens OX%3D9606);
scf7180000023966.34924	maker	mRNA	66592	72624	.	+	.	ID=ECRY_008076-RA;Parent=ECRY_008076;Name=ECRY_008076-RA;Alias=genemark-scf7180000023966.34924-processed-gene-1.8-mRNA-1;Note=Similar to NBEAL2: Neurobeachin-like protein 2 (Homo sapiens OX%3D9606);_AED=0.23;_QI=87|0.57|0.5|0.62|1|0.87|8|0|308;_eAED=0.23;
scf7180000023966.34924	maker	exon	66592	66678	.	+	.	ID=ECRY_008076-RA:exon:350;Parent=ECRY_008076-RA;
scf7180000023966.34924	maker	exon	67747	67833	.	+	.	ID=ECRY_008076-RA:exon:351;Parent=ECRY_008076-RA;
scf7180000023966.34924	maker	exon	68486	68584	.	+	.	ID=ECRY_008076-RA:exon:352;Parent=ECRY_008076-RA;
scf7180000023966.34924	maker	exon	68947	69190	.	+	.	ID=ECRY_008076-RA:exon:353;Parent=ECRY_008076-RA;
scf7180000023966.34924	maker	exon	70412	70524	.	+	.	ID=ECRY_008076-RA:exon:354;Parent=ECRY_008076-RA;
scf7180000023966.34924	maker	exon	71252	71362	.	+	.	ID=ECRY_008076-RA:exon:355;Parent=ECRY_008076-RA;
scf7180000023966.34924	maker	exon	72227	72462	.	+	.	ID=ECRY_008076-RA:exon:356;Parent=ECRY_008076-RA;
scf7180000023966.34924	maker	exon	72588	72624	.	+	.	ID=ECRY_008076-RA:exon:357;Parent=ECRY_008076-RA;
scf7180000023966.34924	maker	five_prime_UTR	66592	66678	.	+	.	ID=ECRY_008076-RA:five_prime_utr;Parent=ECRY_008076-RA;
scf7180000023966.34924	maker	CDS	67747	67833	.	+	0	ID=ECRY_008076-RA:cds;Parent=ECRY_008076-RA;
scf7180000023966.34924	maker	CDS	68486	68584	.	+	0	ID=ECRY_008076-RA:cds;Parent=ECRY_008076-RA;
scf7180000023966.34924	maker	CDS	68947	69190	.	+	0	ID=ECRY_008076-RA:cds;Parent=ECRY_008076-RA;
scf7180000023966.34924	maker	CDS	70412	70524	.	+	2	ID=ECRY_008076-RA:cds;Parent=ECRY_008076-RA;
scf7180000023966.34924	maker	CDS	71252	71362	.	+	0	ID=ECRY_008076-RA:cds;Parent=ECRY_008076-RA;
scf7180000023966.34924	maker	CDS	72227	72462	.	+	0	ID=ECRY_008076-RA:cds;Parent=ECRY_008076-RA;
scf7180000023966.34924	maker	CDS	72588	72624	.	+	1	ID=ECRY_008076-RA:cds;Parent=ECRY_008076-RA;
scf7180000023966.34924	maker	gene	155324	166016	.	+	.	ID=ECRY_008079;Name=ECRY_008079;Alias=maker-scf7180000023966.34924-snap-gene-1.36;Note=Similar to NTN1: Netrin-1 (Gallus gallus OX%3D9031);Dbxref=InterPro:IPR002049,InterPro:IPR008211,Pfam:PF00053,Pfam:PF00055;
scf7180000023966.34924	maker	mRNA	155324	166016	.	+	.	ID=ECRY_008079-RA;Parent=ECRY_008079;Name=ECRY_008079-RA;Alias=maker-scf7180000023966.34924-snap-gene-1.36-mRNA-1;Note=Similar to NTN1: Netrin-1 (Gallus gallus OX%3D9031);_AED=0.19;_QI=0|0|0|1|0.42|0.62|8|0|607;_eAED=0.27;Dbxref=InterPro:IPR002049,InterPro:IPR008211,Pfam:PF00053,Pfam:PF00055;
scf7180000023966.34924	maker	exon	155324	155671	.	+	.	ID=ECRY_008079-RA:exon:358;Parent=ECRY_008079-RA;
scf7180000023966.34924	maker	exon	155711	155899	.	+	.	ID=ECRY_008079-RA:exon:359;Parent=ECRY_008079-RA;
scf7180000023966.34924	maker	exon	156550	156986	.	+	.	ID=ECRY_008079-RA:exon:360;Parent=ECRY_008079-RA;
scf7180000023966.34924	maker	exon	160205	160412	.	+	.	ID=ECRY_008079-RA:exon:361;Parent=ECRY_008079-RA;
scf7180000023966.34924	maker	exon	162944	163068	.	+	.	ID=ECRY_008079-RA:exon:362;Parent=ECRY_008079-RA;
scf7180000023966.34924	maker	exon	164046	164218	.	+	.	ID=ECRY_008079-RA:exon:363;Parent=ECRY_008079-RA;
scf7180000023966.34924	maker	exon	165269	165457	.	+	.	ID=ECRY_008079-RA:exon:364;Parent=ECRY_008079-RA;
scf7180000023966.34924	maker	exon	165862	166016	.	+	.	ID=ECRY_008079-RA:exon:365;Parent=ECRY_008079-RA;
scf7180000023966.34924	maker	CDS	155324	155671	.	+	0	ID=ECRY_008079-RA:cds;Parent=ECRY_008079-RA;
scf7180000023966.34924	maker	CDS	155711	155899	.	+	0	ID=ECRY_008079-RA:cds;Parent=ECRY_008079-RA;
scf7180000023966.34924	maker	CDS	156550	156986	.	+	0	ID=ECRY_008079-RA:cds;Parent=ECRY_008079-RA;
scf7180000023966.34924	maker	CDS	160205	160412	.	+	1	ID=ECRY_008079-RA:cds;Parent=ECRY_008079-RA;
scf7180000023966.34924	maker	CDS	162944	163068	.	+	0	ID=ECRY_008079-RA:cds;Parent=ECRY_008079-RA;
scf7180000023966.34924	maker	CDS	164046	164218	.	+	1	ID=ECRY_008079-RA:cds;Parent=ECRY_008079-RA;
scf7180000023966.34924	maker	CDS	165269	165457	.	+	2	ID=ECRY_008079-RA:cds;Parent=ECRY_008079-RA;
scf7180000023966.34924	maker	CDS	165862	166016	.	+	2	ID=ECRY_008079-RA:cds;Parent=ECRY_008079-RA;
scf7180000023966.34924	maker	gene	167990	169321	.	+	.	ID=ECRY_008080;Name=ECRY_008080;Alias=maker-scf7180000023966.34924-snap-gene-1.37;Note=Similar to NTN1: Netrin-1 (Gallus gallus OX%3D9031);Dbxref=InterPro:IPR018933,Pfam:PF01759;
scf7180000023966.34924	maker	mRNA	167990	169321	.	+	.	ID=ECRY_008080-RA;Parent=ECRY_008080;Name=ECRY_008080-RA;Alias=maker-scf7180000023966.34924-snap-gene-1.37-mRNA-1;Note=Similar to NTN1: Netrin-1 (Gallus gallus OX%3D9031);_AED=0.56;_QI=0|0|0|0.33|0.5|0.33|3|0|170;_eAED=0.58;Dbxref=InterPro:IPR018933,Pfam:PF01759;
scf7180000023966.34924	maker	exon	167990	167994	.	+	.	ID=ECRY_008080-RA:exon:366;Parent=ECRY_008080-RA;
scf7180000023966.34924	maker	exon	168282	168430	.	+	.	ID=ECRY_008080-RA:exon:367;Parent=ECRY_008080-RA;
scf7180000023966.34924	maker	exon	168963	169321	.	+	.	ID=ECRY_008080-RA:exon:368;Parent=ECRY_008080-RA;
scf7180000023966.34924	maker	CDS	167990	167994	.	+	0	ID=ECRY_008080-RA:cds;Parent=ECRY_008080-RA;
scf7180000023966.34924	maker	CDS	168282	168430	.	+	1	ID=ECRY_008080-RA:cds;Parent=ECRY_008080-RA;
scf7180000023966.34924	maker	CDS	168963	169321	.	+	2	ID=ECRY_008080-RA:cds;Parent=ECRY_008080-RA;
scf7180000023966.34924	maker	gene	285315	286646	.	+	.	ID=ECRY_008085;Name=ECRY_008085;Alias=snap_masked-scf7180000023966.34924-processed-gene-2.53;Note=Similar to Pigu: Phosphatidylinositol glycan anchor biosynthesis class U protein (Rattus norvegicus OX%3D10116);Dbxref=InterPro:IPR009600,Pfam:PF06728;Ontology_term=GO:0016021,GO:0016255,GO:0042765;
scf7180000023966.34924	maker	mRNA	285315	286646	.	+	.	ID=ECRY_008085-RA;Parent=ECRY_008085;Name=ECRY_008085-RA;Alias=snap_masked-scf7180000023966.34924-processed-gene-2.53-mRNA-1;Note=Similar to Pigu: Phosphatidylinositol glycan anchor biosynthesis class U protein (Rattus norvegicus OX%3D10116);_AED=0.03;_QI=0|-1|0|1|-1|1|1|0|443;_eAED=0.10;Dbxref=InterPro:IPR009600,Pfam:PF06728;Ontology_term=GO:0016021,GO:0016255,GO:0042765;
scf7180000023966.34924	maker	exon	285315	286646	.	+	.	ID=ECRY_008085-RA:exon:369;Parent=ECRY_008085-RA;
scf7180000023966.34924	maker	CDS	285315	286646	.	+	0	ID=ECRY_008085-RA:cds;Parent=ECRY_008085-RA;
scf7180000023966.34924	maker	gene	206231	218108	.	-	.	ID=ECRY_008084;Name=ECRY_008084;Alias=maker-scf7180000023966.34924-augustus-gene-2.40;Note=Similar to CHRNA7: Neuronal acetylcholine receptor subunit alpha-7 (Macaca mulatta OX%3D9544);Dbxref=InterPro:IPR006029,InterPro:IPR006202,Pfam:PF02931,Pfam:PF02932;Ontology_term=GO:0005230,GO:0006811,GO:0016021;
scf7180000023966.34924	maker	mRNA	206231	218108	.	-	.	ID=ECRY_008084-RA;Parent=ECRY_008084;Name=ECRY_008084-RA;Alias=maker-scf7180000023966.34924-augustus-gene-2.40-mRNA-1;Note=Similar to CHRNA7: Neuronal acetylcholine receptor subunit alpha-7 (Macaca mulatta OX%3D9544);_AED=0.11;_QI=0|0|0|0.6|1|0.8|5|0|282;_eAED=0.11;Dbxref=InterPro:IPR006029,InterPro:IPR006202,Pfam:PF02931,Pfam:PF02932;Ontology_term=GO:0005230,GO:0006811,GO:0016021;
scf7180000023966.34924	maker	exon	217917	218108	.	-	.	ID=ECRY_008084-RA:exon:374;Parent=ECRY_008084-RA;
scf7180000023966.34924	maker	exon	211720	211829	.	-	.	ID=ECRY_008084-RA:exon:373;Parent=ECRY_008084-RA;
scf7180000023966.34924	maker	exon	210585	211036	.	-	.	ID=ECRY_008084-RA:exon:372;Parent=ECRY_008084-RA;
scf7180000023966.34924	maker	exon	207663	207749	.	-	.	ID=ECRY_008084-RA:exon:371;Parent=ECRY_008084-RA;
scf7180000023966.34924	maker	exon	206231	206238	.	-	.	ID=ECRY_008084-RA:exon:370;Parent=ECRY_008084-RA;
scf7180000023966.34924	maker	CDS	217917	218108	.	-	0	ID=ECRY_008084-RA:cds;Parent=ECRY_008084-RA;
scf7180000023966.34924	maker	CDS	211720	211829	.	-	0	ID=ECRY_008084-RA:cds;Parent=ECRY_008084-RA;
scf7180000023966.34924	maker	CDS	210585	211036	.	-	1	ID=ECRY_008084-RA:cds;Parent=ECRY_008084-RA;
scf7180000023966.34924	maker	CDS	207663	207749	.	-	2	ID=ECRY_008084-RA:cds;Parent=ECRY_008084-RA;
scf7180000023966.34924	maker	CDS	206231	206238	.	-	2	ID=ECRY_008084-RA:cds;Parent=ECRY_008084-RA;
scf7180000023966.34924	maker	gene	189246	197481	.	-	.	ID=ECRY_008083;Name=ECRY_008083;Alias=genemark-scf7180000023966.34924-processed-gene-2.11;Note=Similar to CHRNA7: Neuronal acetylcholine receptor subunit alpha-7 (Bos taurus OX%3D9913);Dbxref=InterPro:IPR006029,InterPro:IPR006202,Pfam:PF02931,Pfam:PF02932;Ontology_term=GO:0005230,GO:0006811,GO:0016021;
scf7180000023966.34924	maker	mRNA	189246	197481	.	-	.	ID=ECRY_008083-RA;Parent=ECRY_008083;Name=ECRY_008083-RA;Alias=genemark-scf7180000023966.34924-processed-gene-2.11-mRNA-1;Note=Similar to CHRNA7: Neuronal acetylcholine receptor subunit alpha-7 (Bos taurus OX%3D9913);_AED=0.41;_QI=0|0|0|0.28|1|1|7|0|631;_eAED=0.41;Dbxref=InterPro:IPR006029,InterPro:IPR006202,Pfam:PF02931,Pfam:PF02932;Ontology_term=GO:0005230,GO:0006811,GO:0016021;
scf7180000023966.34924	maker	exon	196900	197481	.	-	.	ID=ECRY_008083-RA:exon:381;Parent=ECRY_008083-RA;
scf7180000023966.34924	maker	exon	193661	193770	.	-	.	ID=ECRY_008083-RA:exon:380;Parent=ECRY_008083-RA;
scf7180000023966.34924	maker	exon	192460	192670	.	-	.	ID=ECRY_008083-RA:exon:379;Parent=ECRY_008083-RA;
scf7180000023966.34924	maker	exon	191483	191723	.	-	.	ID=ECRY_008083-RA:exon:378;Parent=ECRY_008083-RA;
scf7180000023966.34924	maker	exon	190764	190847	.	-	.	ID=ECRY_008083-RA:exon:377;Parent=ECRY_008083-RA;
scf7180000023966.34924	maker	exon	189795	190337	.	-	.	ID=ECRY_008083-RA:exon:376;Parent=ECRY_008083-RA;
scf7180000023966.34924	maker	exon	189246	189370	.	-	.	ID=ECRY_008083-RA:exon:375;Parent=ECRY_008083-RA;
scf7180000023966.34924	maker	CDS	196900	197481	.	-	0	ID=ECRY_008083-RA:cds;Parent=ECRY_008083-RA;
scf7180000023966.34924	maker	CDS	193661	193770	.	-	0	ID=ECRY_008083-RA:cds;Parent=ECRY_008083-RA;
scf7180000023966.34924	maker	CDS	192460	192670	.	-	1	ID=ECRY_008083-RA:cds;Parent=ECRY_008083-RA;
scf7180000023966.34924	maker	CDS	191483	191723	.	-	0	ID=ECRY_008083-RA:cds;Parent=ECRY_008083-RA;
scf7180000023966.34924	maker	CDS	190764	190847	.	-	2	ID=ECRY_008083-RA:cds;Parent=ECRY_008083-RA;
scf7180000023966.34924	maker	CDS	189795	190337	.	-	2	ID=ECRY_008083-RA:cds;Parent=ECRY_008083-RA;
scf7180000023966.34924	maker	CDS	189246	189370	.	-	2	ID=ECRY_008083-RA:cds;Parent=ECRY_008083-RA;
scf7180000023966.34924	maker	gene	301973	306201	.	-	.	ID=ECRY_008086;Name=ECRY_008086;Alias=augustus_masked-scf7180000023966.34924-processed-gene-3.20;Note=Protein of unknown function;
scf7180000023966.34924	maker	mRNA	301973	306201	.	-	.	ID=ECRY_008086-RA;Parent=ECRY_008086;Name=ECRY_008086-RA;Alias=augustus_masked-scf7180000023966.34924-processed-gene-3.20-mRNA-1;Note=Protein of unknown function;_AED=0.00;_QI=342|1|1|1|1|1|3|337|305;_eAED=0.00;
scf7180000023966.34924	maker	exon	301973	302387	.	-	.	ID=ECRY_008086-RA:exon:384;Parent=ECRY_008086-RA;
scf7180000023966.34924	maker	exon	304079	304150	.	-	.	ID=ECRY_008086-RA:exon:383;Parent=ECRY_008086-RA;
scf7180000023966.34924	maker	exon	305092	306201	.	-	.	ID=ECRY_008086-RA:exon:382;Parent=ECRY_008086-RA;
scf7180000023966.34924	maker	five_prime_UTR	305860	306201	.	-	.	ID=ECRY_008086-RA:five_prime_utr;Parent=ECRY_008086-RA;
scf7180000023966.34924	maker	CDS	305092	305859	.	-	0	ID=ECRY_008086-RA:cds;Parent=ECRY_008086-RA;
scf7180000023966.34924	maker	CDS	304079	304150	.	-	0	ID=ECRY_008086-RA:cds;Parent=ECRY_008086-RA;
scf7180000023966.34924	maker	CDS	302310	302387	.	-	0	ID=ECRY_008086-RA:cds;Parent=ECRY_008086-RA;
scf7180000023966.34924	maker	three_prime_UTR	301973	302309	.	-	.	ID=ECRY_008086-RA:three_prime_utr;Parent=ECRY_008086-RA;
scf7180000023966.34924	maker	gene	396818	411279	.	+	.	ID=ECRY_008088;Name=ECRY_008088;Alias=maker-scf7180000023966.34924-snap-gene-4.25;Note=Similar to Xrcc5: X-ray repair cross-complementing protein 5 (Mus musculus OX%3D10090);Dbxref=InterPro:IPR005161,InterPro:IPR006164,InterPro:IPR014893,Pfam:PF02735,Pfam:PF03731,Pfam:PF08785;Ontology_term=GO:0003677,GO:0006303,GO:0016817;
scf7180000023966.34924	maker	mRNA	396818	411279	.	+	.	ID=ECRY_008088-RA;Parent=ECRY_008088;Name=ECRY_008088-RA;Alias=maker-scf7180000023966.34924-snap-gene-4.25-mRNA-1;Note=Similar to Xrcc5: X-ray repair cross-complementing protein 5 (Mus musculus OX%3D10090);_AED=0.08;_QI=0|0.71|0.66|0.93|0.64|0.8|15|0|575;_eAED=0.08;Dbxref=InterPro:IPR005161,InterPro:IPR006164,InterPro:IPR014893,Pfam:PF02735,Pfam:PF03731,Pfam:PF08785;Ontology_term=GO:0003677,GO:00…
scf7180000023966.34924	maker	exon	396818	396880	.	+	.	ID=ECRY_008088-RA:exon:385;Parent=ECRY_008088-RA;
scf7180000023966.34924	maker	exon	398052	398165	.	+	.	ID=ECRY_008088-RA:exon:386;Parent=ECRY_008088-RA;
scf7180000023966.34924	maker	exon	399413	399596	.	+	.	ID=ECRY_008088-RA:exon:387;Parent=ECRY_008088-RA;
scf7180000023966.34924	maker	exon	399838	399886	.	+	.	ID=ECRY_008088-RA:exon:388;Parent=ECRY_008088-RA;
scf7180000023966.34924	maker	exon	400527	400652	.	+	.	ID=ECRY_008088-RA:exon:389;Parent=ECRY_008088-RA;
scf7180000023966.34924	maker	exon	401787	401963	.	+	.	ID=ECRY_008088-RA:exon:390;Parent=ECRY_008088-RA;
scf7180000023966.34924	maker	exon	402596	402710	.	+	.	ID=ECRY_008088-RA:exon:391;Parent=ECRY_008088-RA;
scf7180000023966.34924	maker	exon	402942	403074	.	+	.	ID=ECRY_008088-RA:exon:392;Parent=ECRY_008088-RA;
scf7180000023966.34924	maker	exon	403401	403510	.	+	.	ID=ECRY_008088-RA:exon:393;Parent=ECRY_008088-RA;
scf7180000023966.34924	maker	exon	404835	404972	.	+	.	ID=ECRY_008088-RA:exon:394;Parent=ECRY_008088-RA;
scf7180000023966.34924	maker	exon	405734	405845	.	+	.	ID=ECRY_008088-RA:exon:395;Parent=ECRY_008088-RA;
scf7180000023966.34924	maker	exon	409141	409194	.	+	.	ID=ECRY_008088-RA:exon:396;Parent=ECRY_008088-RA;
scf7180000023966.34924	maker	exon	409802	409914	.	+	.	ID=ECRY_008088-RA:exon:397;Parent=ECRY_008088-RA;
scf7180000023966.34924	maker	exon	410589	410685	.	+	.	ID=ECRY_008088-RA:exon:398;Parent=ECRY_008088-RA;
scf7180000023966.34924	maker	exon	411140	411279	.	+	.	ID=ECRY_008088-RA:exon:399;Parent=ECRY_008088-RA;
scf7180000023966.34924	maker	CDS	396818	396880	.	+	0	ID=ECRY_008088-RA:cds;Parent=ECRY_008088-RA;
scf7180000023966.34924	maker	CDS	398052	398165	.	+	0	ID=ECRY_008088-RA:cds;Parent=ECRY_008088-RA;
scf7180000023966.34924	maker	CDS	399413	399596	.	+	0	ID=ECRY_008088-RA:cds;Parent=ECRY_008088-RA;
scf7180000023966.34924	maker	CDS	399838	399886	.	+	2	ID=ECRY_008088-RA:cds;Parent=ECRY_008088-RA;
scf7180000023966.34924	maker	CDS	400527	400652	.	+	1	ID=ECRY_008088-RA:cds;Parent=ECRY_008088-RA;
scf7180000023966.34924	maker	CDS	401787	401963	.	+	1	ID=ECRY_008088-RA:cds;Parent=ECRY_008088-RA;
scf7180000023966.34924	maker	CDS	402596	402710	.	+	1	ID=ECRY_008088-RA:cds;Parent=ECRY_008088-RA;
scf7180000023966.34924	maker	CDS	402942	403074	.	+	0	ID=ECRY_008088-RA:cds;Parent=ECRY_008088-RA;
scf7180000023966.34924	maker	CDS	403401	403510	.	+	2	ID=ECRY_008088-RA:cds;Parent=ECRY_008088-RA;
scf7180000023966.34924	maker	CDS	404835	404972	.	+	0	ID=ECRY_008088-RA:cds;Parent=ECRY_008088-RA;
scf7180000023966.34924	maker	CDS	405734	405845	.	+	0	ID=ECRY_008088-RA:cds;Parent=ECRY_008088-RA;
scf7180000023966.34924	maker	CDS	409141	409194	.	+	2	ID=ECRY_008088-RA:cds;Parent=ECRY_008088-RA;
scf7180000023966.34924	maker	CDS	409802	409914	.	+	2	ID=ECRY_008088-RA:cds;Parent=ECRY_008088-RA;
scf7180000023966.34924	maker	CDS	410589	410685	.	+	0	ID=ECRY_008088-RA:cds;Parent=ECRY_008088-RA;
scf7180000023966.34924	maker	CDS	411140	411279	.	+	2	ID=ECRY_008088-RA:cds;Parent=ECRY_008088-RA;
scf7180000023966.34924	maker	gene	450180	456685	.	+	.	ID=ECRY_008091;Name=ECRY_008091;Alias=maker-scf7180000023966.34924-snap-gene-4.27;Note=Similar to WNT-1: Protein Wnt-1 (Ambystoma mexicanum OX%3D8296);Dbxref=InterPro:IPR005817,Pfam:PF00110;Ontology_term=GO:0005102,GO:0005576,GO:0007275,GO:0016055;
scf7180000023966.34924	maker	mRNA	450180	456685	.	+	.	ID=ECRY_008091-RA;Parent=ECRY_008091;Name=ECRY_008091-RA;Alias=maker-scf7180000023966.34924-snap-gene-4.27-mRNA-1;Note=Similar to WNT-1: Protein Wnt-1 (Ambystoma mexicanum OX%3D8296);_AED=0.10;_QI=0|0|0|1|0.66|0.75|4|0|362;_eAED=0.10;Dbxref=InterPro:IPR005817,Pfam:PF00110;Ontology_term=GO:0005102,GO:0005576,GO:0007275,GO:0016055;
scf7180000023966.34924	maker	exon	450180	450420	.	+	.	ID=ECRY_008091-RA:exon:400;Parent=ECRY_008091-RA;
scf7180000023966.34924	maker	exon	453820	454193	.	+	.	ID=ECRY_008091-RA:exon:401;Parent=ECRY_008091-RA;
scf7180000023966.34924	maker	exon	455096	455246	.	+	.	ID=ECRY_008091-RA:exon:402;Parent=ECRY_008091-RA;
scf7180000023966.34924	maker	exon	456363	456685	.	+	.	ID=ECRY_008091-RA:exon:403;Parent=ECRY_008091-RA;
scf7180000023966.34924	maker	CDS	450180	450420	.	+	0	ID=ECRY_008091-RA:cds;Parent=ECRY_008091-RA;
scf7180000023966.34924	maker	CDS	453820	454193	.	+	2	ID=ECRY_008091-RA:cds;Parent=ECRY_008091-RA;
scf7180000023966.34924	maker	CDS	455096	455246	.	+	0	ID=ECRY_008091-RA:cds;Parent=ECRY_008091-RA;
scf7180000023966.34924	maker	CDS	456363	456685	.	+	2	ID=ECRY_008091-RA:cds;Parent=ECRY_008091-RA;
scf7180000023966.34924	maker	gene	413243	419586	.	-	.	ID=ECRY_008089;Name=ECRY_008089;Alias=maker-scf7180000023966.34924-snap-gene-4.29;Note=Similar to Clk2: Dual specificity protein kinase CLK2 (Mus musculus OX%3D10090);Dbxref=InterPro:IPR000719,Pfam:PF00069;Ontology_term=GO:0004672,GO:0005524,GO:0006468;
scf7180000023966.34924	maker	mRNA	413243	419586	.	-	.	ID=ECRY_008089-RA;Parent=ECRY_008089;Name=ECRY_008089-RA;Alias=maker-scf7180000023966.34924-snap-gene-4.29-mRNA-1;Note=Similar to Clk2: Dual specificity protein kinase CLK2 (Mus musculus OX%3D10090);_AED=0.04;_QI=0|0.66|0.57|0.71|0.66|0.85|7|1135|235;_eAED=0.04;Dbxref=InterPro:IPR000719,Pfam:PF00069;Ontology_term=GO:0004672,GO:0005524,GO:0006468;
scf7180000023966.34924	maker	exon	413243	414596	.	-	.	ID=ECRY_008089-RA:exon:410;Parent=ECRY_008089-RA;
scf7180000023966.34924	maker	exon	416192	416279	.	-	.	ID=ECRY_008089-RA:exon:409;Parent=ECRY_008089-RA;
scf7180000023966.34924	maker	exon	417004	417083	.	-	.	ID=ECRY_008089-RA:exon:408;Parent=ECRY_008089-RA;
scf7180000023966.34924	maker	exon	417338	417420	.	-	.	ID=ECRY_008089-RA:exon:407;Parent=ECRY_008089-RA;
scf7180000023966.34924	maker	exon	417862	417991	.	-	.	ID=ECRY_008089-RA:exon:406;Parent=ECRY_008089-RA;
scf7180000023966.34924	maker	exon	418456	418550	.	-	.	ID=ECRY_008089-RA:exon:405;Parent=ECRY_008089-RA;
scf7180000023966.34924	maker	exon	419574	419586	.	-	.	ID=ECRY_008089-RA:exon:404;Parent=ECRY_008089-RA;
scf7180000023966.34924	maker	CDS	419574	419586	.	-	0	ID=ECRY_008089-RA:cds;Parent=ECRY_008089-RA;
scf7180000023966.34924	maker	CDS	418456	418550	.	-	2	ID=ECRY_008089-RA:cds;Parent=ECRY_008089-RA;
scf7180000023966.34924	maker	CDS	417862	417991	.	-	0	ID=ECRY_008089-RA:cds;Parent=ECRY_008089-RA;
scf7180000023966.34924	maker	CDS	417338	417420	.	-	2	ID=ECRY_008089-RA:cds;Parent=ECRY_008089-RA;
scf7180000023966.34924	maker	CDS	417004	417083	.	-	0	ID=ECRY_008089-RA:cds;Parent=ECRY_008089-RA;
scf7180000023966.34924	maker	CDS	416192	416279	.	-	1	ID=ECRY_008089-RA:cds;Parent=ECRY_008089-RA;
scf7180000023966.34924	maker	CDS	414378	414596	.	-	0	ID=ECRY_008089-RA:cds;Parent=ECRY_008089-RA;
scf7180000023966.34924	maker	three_prime_UTR	413243	414377	.	-	.	ID=ECRY_008089-RA:three_prime_utr;Parent=ECRY_008089-RA;
scf7180000023966.34924	maker	gene	389751	395502	.	-	.	ID=ECRY_008087;Name=ECRY_008087;Alias=maker-scf7180000023966.34924-snap-gene-4.28;Note=Similar to AdipoR: Adiponectin receptor protein (Drosophila melanogaster OX%3D7227);Dbxref=InterPro:IPR004254,Pfam:PF03006;Ontology_term=GO:0016021;
scf7180000023966.34924	maker	mRNA	389751	395502	.	-	.	ID=ECRY_008087-RA;Parent=ECRY_008087;Name=ECRY_008087-RA;Alias=maker-scf7180000023966.34924-snap-gene-4.28-mRNA-1;Note=Similar to AdipoR: Adiponectin receptor protein (Drosophila melanogaster OX%3D7227);_AED=0.08;_QI=25|0.5|0.4|1|1|1|5|0|426;_eAED=0.08;Dbxref=InterPro:IPR004254,Pfam:PF03006;Ontology_term=GO:0016021;
scf7180000023966.34924	maker	exon	389751	389873	.	-	.	ID=ECRY_008087-RA:exon:415;Parent=ECRY_008087-RA;
scf7180000023966.34924	maker	exon	391711	391892	.	-	.	ID=ECRY_008087-RA:exon:414;Parent=ECRY_008087-RA;
scf7180000023966.34924	maker	exon	392864	393051	.	-	.	ID=ECRY_008087-RA:exon:413;Parent=ECRY_008087-RA;
scf7180000023966.34924	maker	exon	394032	394531	.	-	.	ID=ECRY_008087-RA:exon:412;Parent=ECRY_008087-RA;
scf7180000023966.34924	maker	exon	395190	395502	.	-	.	ID=ECRY_008087-RA:exon:411;Parent=ECRY_008087-RA;
scf7180000023966.34924	maker	five_prime_UTR	395478	395502	.	-	.	ID=ECRY_008087-RA:five_prime_utr;Parent=ECRY_008087-RA;
scf7180000023966.34924	maker	CDS	395190	395477	.	-	0	ID=ECRY_008087-RA:cds;Parent=ECRY_008087-RA;
scf7180000023966.34924	maker	CDS	394032	394531	.	-	0	ID=ECRY_008087-RA:cds;Parent=ECRY_008087-RA;
scf7180000023966.34924	maker	CDS	392864	393051	.	-	1	ID=ECRY_008087-RA:cds;Parent=ECRY_008087-RA;
scf7180000023966.34924	maker	CDS	391711	391892	.	-	2	ID=ECRY_008087-RA:cds;Parent=ECRY_008087-RA;
scf7180000023966.34924	maker	CDS	389751	389873	.	-	0	ID=ECRY_008087-RA:cds;Parent=ECRY_008087-RA;
scf7180000023966.34924	maker	gene	462097	463921	.	-	.	ID=ECRY_008092;Name=ECRY_008092;Alias=snap_masked-scf7180000023966.34924-processed-gene-4.21;Note=Similar to Ror: Tyrosine-protein kinase transmembrane receptor Ror (Drosophila melanogaster OX%3D7227);Dbxref=InterPro:IPR001245,Pfam:PF07714;Ontology_term=GO:0004672,GO:0006468;
scf7180000023966.34924	maker	mRNA	462097	463921	.	-	.	ID=ECRY_008092-RA;Parent=ECRY_008092;Name=ECRY_008092-RA;Alias=snap_masked-scf7180000023966.34924-processed-gene-4.21-mRNA-1;Note=Similar to Ror: Tyrosine-protein kinase transmembrane receptor Ror (Drosophila melanogaster OX%3D7227);_AED=0.29;_QI=0|0|0|0.33|1|1|3|0|157;_eAED=0.29;Dbxref=InterPro:IPR001245,Pfam:PF07714;Ontology_term=GO:0004672,GO:0006468;
scf7180000023966.34924	maker	exon	463841	463921	.	-	.	ID=ECRY_008092-RA:exon:418;Parent=ECRY_008092-RA;
scf7180000023966.34924	maker	exon	462892	463113	.	-	.	ID=ECRY_008092-RA:exon:417;Parent=ECRY_008092-RA;
scf7180000023966.34924	maker	exon	462097	462267	.	-	.	ID=ECRY_008092-RA:exon:416;Parent=ECRY_008092-RA;
scf7180000023966.34924	maker	CDS	463841	463921	.	-	0	ID=ECRY_008092-RA:cds;Parent=ECRY_008092-RA;
scf7180000023966.34924	maker	CDS	462892	463113	.	-	0	ID=ECRY_008092-RA:cds;Parent=ECRY_008092-RA;
scf7180000023966.34924	maker	CDS	462097	462267	.	-	0	ID=ECRY_008092-RA:cds;Parent=ECRY_008092-RA;
scf7180000023966.34924	maker	gene	421720	429009	.	-	.	ID=ECRY_008090;Name=ECRY_008090;Alias=maker-scf7180000023966.34924-snap-gene-4.30;Note=Protein of unknown function;
scf7180000023966.34924	maker	mRNA	421720	429009	.	-	.	ID=ECRY_008090-RA;Parent=ECRY_008090;Name=ECRY_008090-RA;Alias=maker-scf7180000023966.34924-snap-gene-4.30-mRNA-1;Note=Protein of unknown function;_AED=0.56;_QI=0|0.33|0|0.5|0.33|0.5|4|0|738;_eAED=0.56;
scf7180000023966.34924	maker	exon	428551	429009	.	-	.	ID=ECRY_008090-RA:exon:422;Parent=ECRY_008090-RA;
scf7180000023966.34924	maker	exon	423591	424617	.	-	.	ID=ECRY_008090-RA:exon:421;Parent=ECRY_008090-RA;
scf7180000023966.34924	maker	exon	422898	423557	.	-	.	ID=ECRY_008090-RA:exon:420;Parent=ECRY_008090-RA;
scf7180000023966.34924	maker	exon	421720	421790	.	-	.	ID=ECRY_008090-RA:exon:419;Parent=ECRY_008090-RA;
scf7180000023966.34924	maker	CDS	428551	429009	.	-	0	ID=ECRY_008090-RA:cds;Parent=ECRY_008090-RA;
scf7180000023966.34924	maker	CDS	423591	424617	.	-	0	ID=ECRY_008090-RA:cds;Parent=ECRY_008090-RA;
scf7180000023966.34924	maker	CDS	422898	423557	.	-	2	ID=ECRY_008090-RA:cds;Parent=ECRY_008090-RA;
scf7180000023966.34924	maker	CDS	421720	421790	.	-	2	ID=ECRY_008090-RA:cds;Parent=ECRY_008090-RA;
scf7180000023966.34924	maker	gene	473288	473358	.	+	.	ID=ECRY_008093;Name=ECRY_008093;Alias=trnascan-scf7180000023966.34924-noncoding-Pseudo_TCC-gene-4.60;Note=Protein of unknown function;
scf7180000023966.34924	maker	tRNA	473288	473358	.	+	.	ID=ECRY_008093-RA;Parent=ECRY_008093;Name=ECRY_008093-RA;_AED=1.00;_QI=0|-1|0|0|-1|0|1|72|0;_eAED=1.00;
scf7180000023966.34924	maker	exon	473288	473358	.	+	.	ID=ECRY_008093-RA:exon:423;Parent=ECRY_008093-RA;
scf7180000023966.34924	maker	gene	505414	514742	.	+	.	ID=ECRY_008094;Name=ECRY_008094;Alias=augustus_masked-scf7180000023966.34924-processed-gene-5.11;Note=Similar to HCN2: Potassium/sodium hyperpolarization-activated cyclic nucleotide-gated channel 2 (Homo sapiens OX%3D9606);Dbxref=InterPro:IPR000595,InterPro:IPR005821,InterPro:IPR013621,Pfam:PF00027,Pfam:PF00520,Pfam:PF08412;Ontology_term=GO:0005216,GO:0006811,GO:0016020,GO:0055085;
scf7180000023966.34924	maker	mRNA	505414	514742	.	+	.	ID=ECRY_008094-RA;Parent=ECRY_008094;Name=ECRY_008094-RA;Alias=augustus_masked-scf7180000023966.34924-processed-gene-5.11-mRNA-1;Note=Similar to HCN2: Potassium/sodium hyperpolarization-activated cyclic nucleotide-gated channel 2 (Homo sapiens OX%3D9606);_AED=0.28;_QI=0|0|0|1|1|1|9|0|956;_eAED=0.28;Dbxref=InterPro:IPR000595,InterPro:IPR005821,InterPro:IPR013621,Pfam:PF00027,Pfam:PF00520,Pfam:PF08…
scf7180000023966.34924	maker	exon	505414	506150	.	+	.	ID=ECRY_008094-RA:exon:424;Parent=ECRY_008094-RA;
scf7180000023966.34924	maker	exon	506360	506523	.	+	.	ID=ECRY_008094-RA:exon:425;Parent=ECRY_008094-RA;
scf7180000023966.34924	maker	exon	506915	507082	.	+	.	ID=ECRY_008094-RA:exon:426;Parent=ECRY_008094-RA;
scf7180000023966.34924	maker	exon	507920	508017	.	+	.	ID=ECRY_008094-RA:exon:427;Parent=ECRY_008094-RA;
scf7180000023966.34924	maker	exon	509171	509320	.	+	.	ID=ECRY_008094-RA:exon:428;Parent=ECRY_008094-RA;
scf7180000023966.34924	maker	exon	511159	511377	.	+	.	ID=ECRY_008094-RA:exon:429;Parent=ECRY_008094-RA;
scf7180000023966.34924	maker	exon	512241	512387	.	+	.	ID=ECRY_008094-RA:exon:430;Parent=ECRY_008094-RA;
scf7180000023966.34924	maker	exon	513088	513331	.	+	.	ID=ECRY_008094-RA:exon:431;Parent=ECRY_008094-RA;
scf7180000023966.34924	maker	exon	513799	514742	.	+	.	ID=ECRY_008094-RA:exon:432;Parent=ECRY_008094-RA;
scf7180000023966.34924	maker	CDS	505414	506150	.	+	0	ID=ECRY_008094-RA:cds;Parent=ECRY_008094-RA;
scf7180000023966.34924	maker	CDS	506360	506523	.	+	1	ID=ECRY_008094-RA:cds;Parent=ECRY_008094-RA;
scf7180000023966.34924	maker	CDS	506915	507082	.	+	2	ID=ECRY_008094-RA:cds;Parent=ECRY_008094-RA;
scf7180000023966.34924	maker	CDS	507920	508017	.	+	2	ID=ECRY_008094-RA:cds;Parent=ECRY_008094-RA;
scf7180000023966.34924	maker	CDS	509171	509320	.	+	0	ID=ECRY_008094-RA:cds;Parent=ECRY_008094-RA;
scf7180000023966.34924	maker	CDS	511159	511377	.	+	0	ID=ECRY_008094-RA:cds;Parent=ECRY_008094-RA;
scf7180000023966.34924	maker	CDS	512241	512387	.	+	0	ID=ECRY_008094-RA:cds;Parent=ECRY_008094-RA;
scf7180000023966.34924	maker	CDS	513088	513331	.	+	0	ID=ECRY_008094-RA:cds;Parent=ECRY_008094-RA;
scf7180000023966.34924	maker	CDS	513799	514742	.	+	2	ID=ECRY_008094-RA:cds;Parent=ECRY_008094-RA;
scf7180000023966.34924	maker	gene	661593	665369	.	+	.	ID=ECRY_008101;Name=ECRY_008101;Alias=maker-scf7180000023966.34924-snap-gene-6.36;Note=Similar to chac2: Putative glutathione-specific gamma-glutamylcyclotransferase 2 (Xenopus laevis OX%3D8355);Dbxref=InterPro:IPR006840,Pfam:PF04752;Ontology_term=GO:0003839,GO:0006751;
scf7180000023966.34924	maker	mRNA	661593	665369	.	+	.	ID=ECRY_008101-RA;Parent=ECRY_008101;Name=ECRY_008101-RA;Alias=maker-scf7180000023966.34924-snap-gene-6.36-mRNA-1;Note=Similar to chac2: Putative glutathione-specific gamma-glutamylcyclotransferase 2 (Xenopus laevis OX%3D8355);_AED=0.06;_QI=0|0|0|1|1|1|4|0|217;_eAED=0.07;Dbxref=InterPro:IPR006840,Pfam:PF04752;Ontology_term=GO:0003839,GO:0006751;
scf7180000023966.34924	maker	exon	661593	661727	.	+	.	ID=ECRY_008101-RA:exon:433;Parent=ECRY_008101-RA;
scf7180000023966.34924	maker	exon	662179	662220	.	+	.	ID=ECRY_008101-RA:exon:434;Parent=ECRY_008101-RA;
scf7180000023966.34924	maker	exon	664151	664338	.	+	.	ID=ECRY_008101-RA:exon:435;Parent=ECRY_008101-RA;
scf7180000023966.34924	maker	exon	665081	665369	.	+	.	ID=ECRY_008101-RA:exon:436;Parent=ECRY_008101-RA;
scf7180000023966.34924	maker	CDS	661593	661727	.	+	0	ID=ECRY_008101-RA:cds;Parent=ECRY_008101-RA;
scf7180000023966.34924	maker	CDS	662179	662220	.	+	0	ID=ECRY_008101-RA:cds;Parent=ECRY_008101-RA;
scf7180000023966.34924	maker	CDS	664151	664338	.	+	0	ID=ECRY_008101-RA:cds;Parent=ECRY_008101-RA;
scf7180000023966.34924	maker	CDS	665081	665369	.	+	1	ID=ECRY_008101-RA:cds;Parent=ECRY_008101-RA;
scf7180000023966.34924	maker	gene	621404	625454	.	+	.	ID=ECRY_008097;Name=ECRY_008097;Alias=maker-scf7180000023966.34924-snap-gene-6.31;Note=Similar to WDR20: WD repeat-containing protein 20 (Homo sapiens OX%3D9606);Dbxref=InterPro:IPR001680,Pfam:PF00400;Ontology_term=GO:0005515;
scf7180000023966.34924	maker	mRNA	621404	625454	.	+	.	ID=ECRY_008097-RA;Parent=ECRY_008097;Name=ECRY_008097-RA;Alias=maker-scf7180000023966.34924-snap-gene-6.31-mRNA-1;Note=Similar to WDR20: WD repeat-containing protein 20 (Homo sapiens OX%3D9606);_AED=0.07;_QI=0|0|0|0.83|1|1|6|0|558;_eAED=0.09;Dbxref=InterPro:IPR001680,Pfam:PF00400;Ontology_term=GO:0005515;
scf7180000023966.34924	maker	exon	621404	621412	.	+	.	ID=ECRY_008097-RA:exon:437;Parent=ECRY_008097-RA;
scf7180000023966.34924	maker	exon	621539	621721	.	+	.	ID=ECRY_008097-RA:exon:438;Parent=ECRY_008097-RA;
scf7180000023966.34924	maker	exon	622508	622726	.	+	.	ID=ECRY_008097-RA:exon:439;Parent=ECRY_008097-RA;
scf7180000023966.34924	maker	exon	623002	623214	.	+	.	ID=ECRY_008097-RA:exon:440;Parent=ECRY_008097-RA;
scf7180000023966.34924	maker	exon	623576	623730	.	+	.	ID=ECRY_008097-RA:exon:441;Parent=ECRY_008097-RA;
scf7180000023966.34924	maker	exon	624557	625454	.	+	.	ID=ECRY_008097-RA:exon:442;Parent=ECRY_008097-RA;
scf7180000023966.34924	maker	CDS	621404	621412	.	+	0	ID=ECRY_008097-RA:cds;Parent=ECRY_008097-RA;
scf7180000023966.34924	maker	CDS	621539	621721	.	+	0	ID=ECRY_008097-RA:cds;Parent=ECRY_008097-RA;
scf7180000023966.34924	maker	CDS	622508	622726	.	+	0	ID=ECRY_008097-RA:cds;Parent=ECRY_008097-RA;
scf7180000023966.34924	maker	CDS	623002	623214	.	+	0	ID=ECRY_008097-RA:cds;Parent=ECRY_008097-RA;
scf7180000023966.34924	maker	CDS	623576	623730	.	+	0	ID=ECRY_008097-RA:cds;Parent=ECRY_008097-RA;
scf7180000023966.34924	maker	CDS	624557	625454	.	+	1	ID=ECRY_008097-RA:cds;Parent=ECRY_008097-RA;
scf7180000023966.34924	maker	gene	636575	640461	.	+	.	ID=ECRY_008098;Name=ECRY_008098;Alias=maker-scf7180000023966.34924-augustus-gene-6.41;Note=Similar to lrrc69: Leucine-rich repeat-containing protein 69 (Xenopus laevis OX%3D8355);Dbxref=InterPro:IPR001611,Pfam:PF13855;Ontology_term=GO:0005515;
scf7180000023966.34924	maker	mRNA	636575	640461	.	+	.	ID=ECRY_008098-RA;Parent=ECRY_008098;Name=ECRY_008098-RA;Alias=maker-scf7180000023966.34924-augustus-gene-6.41-mRNA-1;Note=Similar to lrrc69: Leucine-rich repeat-containing protein 69 (Xenopus laevis OX%3D8355);_AED=0.19;_QI=0|0.25|0|0.6|1|1|5|0|299;_eAED=0.19;Dbxref=InterPro:IPR001611,Pfam:PF13855;Ontology_term=GO:0005515;
scf7180000023966.34924	maker	exon	636575	636741	.	+	.	ID=ECRY_008098-RA:exon:443;Parent=ECRY_008098-RA;
scf7180000023966.34924	maker	exon	637154	637452	.	+	.	ID=ECRY_008098-RA:exon:444;Parent=ECRY_008098-RA;
scf7180000023966.34924	maker	exon	638780	638856	.	+	.	ID=ECRY_008098-RA:exon:445;Parent=ECRY_008098-RA;
scf7180000023966.34924	maker	exon	639556	639610	.	+	.	ID=ECRY_008098-RA:exon:446;Parent=ECRY_008098-RA;
scf7180000023966.34924	maker	exon	640160	640461	.	+	.	ID=ECRY_008098-RA:exon:447;Parent=ECRY_008098-RA;
scf7180000023966.34924	maker	CDS	636575	636741	.	+	0	ID=ECRY_008098-RA:cds;Parent=ECRY_008098-RA;
scf7180000023966.34924	maker	CDS	637154	637452	.	+	1	ID=ECRY_008098-RA:cds;Parent=ECRY_008098-RA;
scf7180000023966.34924	maker	CDS	638780	638856	.	+	2	ID=ECRY_008098-RA:cds;Parent=ECRY_008098-RA;
scf7180000023966.34924	maker	CDS	639556	639610	.	+	0	ID=ECRY_008098-RA:cds;Parent=ECRY_008098-RA;
scf7180000023966.34924	maker	CDS	640160	640461	.	+	2	ID=ECRY_008098-RA:cds;Parent=ECRY_008098-RA;
scf7180000023966.34924	maker	gene	644353	655033	.	+	.	ID=ECRY_008100;Name=ECRY_008100;Alias=augustus_masked-scf7180000023966.34924-processed-gene-6.4;Note=Similar to TMEM30A: Cell cycle control protein 50A (Gallus gallus OX%3D9031);Dbxref=InterPro:IPR005045,Pfam:PF03381;Ontology_term=GO:0016020;
scf7180000023966.34924	maker	mRNA	644353	655033	.	+	.	ID=ECRY_008100-RA;Parent=ECRY_008100;Name=ECRY_008100-RA;Alias=augustus_masked-scf7180000023966.34924-processed-gene-6.4-mRNA-1;Note=Similar to TMEM30A: Cell cycle control protein 50A (Gallus gallus OX%3D9031);_AED=0.30;_QI=0|0|0|0.44|1|1|9|0|437;_eAED=0.31;Dbxref=InterPro:IPR005045,Pfam:PF03381;Ontology_term=GO:0016020;
scf7180000023966.34924	maker	exon	644353	644404	.	+	.	ID=ECRY_008100-RA:exon:448;Parent=ECRY_008100-RA;
scf7180000023966.34924	maker	exon	645790	645923	.	+	.	ID=ECRY_008100-RA:exon:449;Parent=ECRY_008100-RA;
scf7180000023966.34924	maker	exon	646539	646703	.	+	.	ID=ECRY_008100-RA:exon:450;Parent=ECRY_008100-RA;
scf7180000023966.34924	maker	exon	648248	648461	.	+	.	ID=ECRY_008100-RA:exon:451;Parent=ECRY_008100-RA;
scf7180000023966.34924	maker	exon	648845	648985	.	+	.	ID=ECRY_008100-RA:exon:452;Parent=ECRY_008100-RA;
scf7180000023966.34924	maker	exon	651049	651282	.	+	.	ID=ECRY_008100-RA:exon:453;Parent=ECRY_008100-RA;
scf7180000023966.34924	maker	exon	651827	651992	.	+	.	ID=ECRY_008100-RA:exon:454;Parent=ECRY_008100-RA;
scf7180000023966.34924	maker	exon	653641	653728	.	+	.	ID=ECRY_008100-RA:exon:455;Parent=ECRY_008100-RA;
scf7180000023966.34924	maker	exon	654914	655033	.	+	.	ID=ECRY_008100-RA:exon:456;Parent=ECRY_008100-RA;
scf7180000023966.34924	maker	CDS	644353	644404	.	+	0	ID=ECRY_008100-RA:cds;Parent=ECRY_008100-RA;
scf7180000023966.34924	maker	CDS	645790	645923	.	+	2	ID=ECRY_008100-RA:cds;Parent=ECRY_008100-RA;
scf7180000023966.34924	maker	CDS	646539	646703	.	+	0	ID=ECRY_008100-RA:cds;Parent=ECRY_008100-RA;
scf7180000023966.34924	maker	CDS	648248	648461	.	+	0	ID=ECRY_008100-RA:cds;Parent=ECRY_008100-RA;
scf7180000023966.34924	maker	CDS	648845	648985	.	+	2	ID=ECRY_008100-RA:cds;Parent=ECRY_008100-RA;
scf7180000023966.34924	maker	CDS	651049	651282	.	+	2	ID=ECRY_008100-RA:cds;Parent=ECRY_008100-RA;
scf7180000023966.34924	maker	CDS	651827	651992	.	+	2	ID=ECRY_008100-RA:cds;Parent=ECRY_008100-RA;
scf7180000023966.34924	maker	CDS	653641	653728	.	+	1	ID=ECRY_008100-RA:cds;Parent=ECRY_008100-RA;
scf7180000023966.34924	maker	CDS	654914	655033	.	+	0	ID=ECRY_008100-RA:cds;Parent=ECRY_008100-RA;
scf7180000023966.34924	maker	gene	577983	589389	.	+	.	ID=ECRY_008095;Name=ECRY_008095;Alias=maker-scf7180000023966.34924-snap-gene-6.30;Note=Protein of unknown function;Dbxref=InterPro:IPR024975,Pfam:PF13020;
scf7180000023966.34924	maker	mRNA	577983	589389	.	+	.	ID=ECRY_008095-RA;Parent=ECRY_008095;Name=ECRY_008095-RA;Alias=maker-scf7180000023966.34924-snap-gene-6.30-mRNA-1;Note=Protein of unknown function;_AED=0.39;_QI=0|0.36|0.25|0.41|1|1|12|0|1384;_eAED=0.39;Dbxref=InterPro:IPR024975,Pfam:PF13020;
scf7180000023966.34924	maker	exon	577983	578159	.	+	.	ID=ECRY_008095-RA:exon:457;Parent=ECRY_008095-RA;
scf7180000023966.34924	maker	exon	578936	579203	.	+	.	ID=ECRY_008095-RA:exon:458;Parent=ECRY_008095-RA;
scf7180000023966.34924	maker	exon	580105	580265	.	+	.	ID=ECRY_008095-RA:exon:459;Parent=ECRY_008095-RA;
scf7180000023966.34924	maker	exon	581086	582454	.	+	.	ID=ECRY_008095-RA:exon:460;Parent=ECRY_008095-RA;
scf7180000023966.34924	maker	exon	582958	583205	.	+	.	ID=ECRY_008095-RA:exon:461;Parent=ECRY_008095-RA;
scf7180000023966.34924	maker	exon	583748	584001	.	+	.	ID=ECRY_008095-RA:exon:462;Parent=ECRY_008095-RA;
scf7180000023966.34924	maker	exon	585385	585530	.	+	.	ID=ECRY_008095-RA:exon:463;Parent=ECRY_008095-RA;
scf7180000023966.34924	maker	exon	586678	586830	.	+	.	ID=ECRY_008095-RA:exon:464;Parent=ECRY_008095-RA;
scf7180000023966.34924	maker	exon	587150	587720	.	+	.	ID=ECRY_008095-RA:exon:465;Parent=ECRY_008095-RA;
scf7180000023966.34924	maker	exon	588216	588457	.	+	.	ID=ECRY_008095-RA:exon:466;Parent=ECRY_008095-RA;
scf7180000023966.34924	maker	exon	588687	588784	.	+	.	ID=ECRY_008095-RA:exon:467;Parent=ECRY_008095-RA;
scf7180000023966.34924	maker	exon	588925	589389	.	+	.	ID=ECRY_008095-RA:exon:468;Parent=ECRY_008095-RA;
scf7180000023966.34924	maker	CDS	577983	578159	.	+	0	ID=ECRY_008095-RA:cds;Parent=ECRY_008095-RA;
scf7180000023966.34924	maker	CDS	578936	579203	.	+	0	ID=ECRY_008095-RA:cds;Parent=ECRY_008095-RA;
scf7180000023966.34924	maker	CDS	580105	580265	.	+	2	ID=ECRY_008095-RA:cds;Parent=ECRY_008095-RA;
scf7180000023966.34924	maker	CDS	581086	582454	.	+	0	ID=ECRY_008095-RA:cds;Parent=ECRY_008095-RA;
scf7180000023966.34924	maker	CDS	582958	583205	.	+	2	ID=ECRY_008095-RA:cds;Parent=ECRY_008095-RA;
scf7180000023966.34924	maker	CDS	583748	584001	.	+	0	ID=ECRY_008095-RA:cds;Parent=ECRY_008095-RA;
scf7180000023966.34924	maker	CDS	585385	585530	.	+	1	ID=ECRY_008095-RA:cds;Parent=ECRY_008095-RA;
scf7180000023966.34924	maker	CDS	586678	586830	.	+	2	ID=ECRY_008095-RA:cds;Parent=ECRY_008095-RA;
scf7180000023966.34924	maker	CDS	587150	587720	.	+	2	ID=ECRY_008095-RA:cds;Parent=ECRY_008095-RA;
scf7180000023966.34924	maker	CDS	588216	588457	.	+	1	ID=ECRY_008095-RA:cds;Parent=ECRY_008095-RA;
scf7180000023966.34924	maker	CDS	588687	588784	.	+	2	ID=ECRY_008095-RA:cds;Parent=ECRY_008095-RA;
scf7180000023966.34924	maker	CDS	588925	589389	.	+	0	ID=ECRY_008095-RA:cds;Parent=ECRY_008095-RA;
scf7180000023966.34924	maker	gene	640682	641851	.	+	.	ID=ECRY_008099;Name=ECRY_008099;Alias=maker-scf7180000023966.34924-augustus-gene-6.42;Note=Similar to IRL4: Plant intracellular Ras-group-related LRR protein 4 (Oryza sativa subsp. japonica OX%3D39947);Dbxref=InterPro:IPR001611,Pfam:PF13855;Ontology_term=GO:0005515;
scf7180000023966.34924	maker	mRNA	640682	641851	.	+	.	ID=ECRY_008099-RA;Parent=ECRY_008099;Name=ECRY_008099-RA;Alias=maker-scf7180000023966.34924-augustus-gene-6.42-mRNA-1;Note=Similar to IRL4: Plant intracellular Ras-group-related LRR protein 4 (Oryza sativa subsp. japonica OX%3D39947);_AED=0.51;_QI=0|0|0|0.5|0|0.5|2|0|90;_eAED=0.51;Dbxref=InterPro:IPR001611,Pfam:PF13855;Ontology_term=GO:0005515;
scf7180000023966.34924	maker	exon	640682	640712	.	+	.	ID=ECRY_008099-RA:exon:469;Parent=ECRY_008099-RA;
scf7180000023966.34924	maker	exon	641610	641851	.	+	.	ID=ECRY_008099-RA:exon:470;Parent=ECRY_008099-RA;
scf7180000023966.34924	maker	CDS	640682	640712	.	+	0	ID=ECRY_008099-RA:cds;Parent=ECRY_008099-RA;
scf7180000023966.34924	maker	CDS	641610	641851	.	+	2	ID=ECRY_008099-RA:cds;Parent=ECRY_008099-RA;
scf7180000023966.34924	maker	gene	607755	618105	.	-	.	ID=ECRY_008096;Name=ECRY_008096;Alias=maker-scf7180000023966.34924-snap-gene-6.37;Note=Similar to Nap1l4: Nucleosome assembly protein 1-like 4 (Mus musculus OX%3D10090);Dbxref=InterPro:IPR002164,Pfam:PF00956;Ontology_term=GO:0005634,GO:0006334;
scf7180000023966.34924	maker	mRNA	607755	618105	.	-	.	ID=ECRY_008096-RA;Parent=ECRY_008096;Name=ECRY_008096-RA;Alias=maker-scf7180000023966.34924-snap-gene-6.37-mRNA-1;Note=Similar to Nap1l4: Nucleosome assembly protein 1-like 4 (Mus musculus OX%3D10090);_AED=0.27;_QI=0|0|0|0.6|0.88|0.9|10|0|413;_eAED=0.27;Dbxref=InterPro:IPR002164,Pfam:PF00956;Ontology_term=GO:0005634,GO:0006334;
scf7180000023966.34924	maker	exon	618057	618105	.	-	.	ID=ECRY_008096-RA:exon:480;Parent=ECRY_008096-RA;
scf7180000023966.34924	maker	exon	616833	617082	.	-	.	ID=ECRY_008096-RA:exon:479;Parent=ECRY_008096-RA;
scf7180000023966.34924	maker	exon	616093	616234	.	-	.	ID=ECRY_008096-RA:exon:478;Parent=ECRY_008096-RA;
scf7180000023966.34924	maker	exon	614759	614911	.	-	.	ID=ECRY_008096-RA:exon:477;Parent=ECRY_008096-RA;
scf7180000023966.34924	maker	exon	613625	613673	.	-	.	ID=ECRY_008096-RA:exon:476;Parent=ECRY_008096-RA;
scf7180000023966.34924	maker	exon	612823	612914	.	-	.	ID=ECRY_008096-RA:exon:475;Parent=ECRY_008096-RA;
scf7180000023966.34924	maker	exon	612161	612232	.	-	.	ID=ECRY_008096-RA:exon:474;Parent=ECRY_008096-RA;
scf7180000023966.34924	maker	exon	611505	611644	.	-	.	ID=ECRY_008096-RA:exon:473;Parent=ECRY_008096-RA;
scf7180000023966.34924	maker	exon	610368	610521	.	-	.	ID=ECRY_008096-RA:exon:472;Parent=ECRY_008096-RA;
scf7180000023966.34924	maker	exon	607755	607895	.	-	.	ID=ECRY_008096-RA:exon:471;Parent=ECRY_008096-RA;
scf7180000023966.34924	maker	CDS	618057	618105	.	-	0	ID=ECRY_008096-RA:cds;Parent=ECRY_008096-RA;
scf7180000023966.34924	maker	CDS	616833	617082	.	-	2	ID=ECRY_008096-RA:cds;Parent=ECRY_008096-RA;
scf7180000023966.34924	maker	CDS	616093	616234	.	-	1	ID=ECRY_008096-RA:cds;Parent=ECRY_008096-RA;
scf7180000023966.34924	maker	CDS	614759	614911	.	-	0	ID=ECRY_008096-RA:cds;Parent=ECRY_008096-RA;
scf7180000023966.34924	maker	CDS	613625	613673	.	-	0	ID=ECRY_008096-RA:cds;Parent=ECRY_008096-RA;
scf7180000023966.34924	maker	CDS	612823	612914	.	-	2	ID=ECRY_008096-RA:cds;Parent=ECRY_008096-RA;
scf7180000023966.34924	maker	CDS	612161	612232	.	-	0	ID=ECRY_008096-RA:cds;Parent=ECRY_008096-RA;
scf7180000023966.34924	maker	CDS	611505	611644	.	-	0	ID=ECRY_008096-RA:cds;Parent=ECRY_008096-RA;
scf7180000023966.34924	maker	CDS	610368	610521	.	-	1	ID=ECRY_008096-RA:cds;Parent=ECRY_008096-RA;
scf7180000023966.34924	maker	CDS	607755	607895	.	-	0	ID=ECRY_008096-RA:cds;Parent=ECRY_008096-RA;
scf7180000023966.34924	maker	gene	752110	766415	.	-	.	ID=ECRY_008102;Name=ECRY_008102;Alias=maker-scf7180000023966.34924-augustus-gene-7.30;Note=Similar to KIF6: Kinesin-like protein KIF6 (Homo sapiens OX%3D9606);Dbxref=InterPro:IPR001752,Pfam:PF00225;Ontology_term=GO:0003777,GO:0005524,GO:0007018,GO:0008017;
scf7180000023966.34924	maker	mRNA	752110	766415	.	-	.	ID=ECRY_008102-RA;Parent=ECRY_008102;Name=ECRY_008102-RA;Alias=maker-scf7180000023966.34924-augustus-gene-7.30-mRNA-1;Note=Similar to KIF6: Kinesin-like protein KIF6 (Homo sapiens OX%3D9606);_AED=0.18;_QI=0|0.6|0.5|0.68|1|1|16|0|850;_eAED=0.22;Dbxref=InterPro:IPR001752,Pfam:PF00225;Ontology_term=GO:0003777,GO:0005524,GO:0007018,GO:0008017;
scf7180000023966.34924	maker	exon	766353	766415	.	-	.	ID=ECRY_008102-RA:exon:496;Parent=ECRY_008102-RA;
scf7180000023966.34924	maker	exon	765493	765650	.	-	.	ID=ECRY_008102-RA:exon:495;Parent=ECRY_008102-RA;
scf7180000023966.34924	maker	exon	764707	764781	.	-	.	ID=ECRY_008102-RA:exon:494;Parent=ECRY_008102-RA;
scf7180000023966.34924	maker	exon	764158	764200	.	-	.	ID=ECRY_008102-RA:exon:493;Parent=ECRY_008102-RA;
scf7180000023966.34924	maker	exon	763289	763393	.	-	.	ID=ECRY_008102-RA:exon:492;Parent=ECRY_008102-RA;
scf7180000023966.34924	maker	exon	762355	762467	.	-	.	ID=ECRY_008102-RA:exon:491;Parent=ECRY_008102-RA;
scf7180000023966.34924	maker	exon	761556	761685	.	-	.	ID=ECRY_008102-RA:exon:490;Parent=ECRY_008102-RA;
scf7180000023966.34924	maker	exon	760646	760764	.	-	.	ID=ECRY_008102-RA:exon:489;Parent=ECRY_008102-RA;
scf7180000023966.34924	maker	exon	759589	759676	.	-	.	ID=ECRY_008102-RA:exon:488;Parent=ECRY_008102-RA;
scf7180000023966.34924	maker	exon	758458	758601	.	-	.	ID=ECRY_008102-RA:exon:487;Parent=ECRY_008102-RA;
scf7180000023966.34924	maker	exon	757524	757826	.	-	.	ID=ECRY_008102-RA:exon:486;Parent=ECRY_008102-RA;
scf7180000023966.34924	maker	exon	756912	757077	.	-	.	ID=ECRY_008102-RA:exon:485;Parent=ECRY_008102-RA;
scf7180000023966.34924	maker	exon	756335	756577	.	-	.	ID=ECRY_008102-RA:exon:484;Parent=ECRY_008102-RA;
scf7180000023966.34924	maker	exon	755745	755876	.	-	.	ID=ECRY_008102-RA:exon:483;Parent=ECRY_008102-RA;
scf7180000023966.34924	maker	exon	753286	753382	.	-	.	ID=ECRY_008102-RA:exon:482;Parent=ECRY_008102-RA;
scf7180000023966.34924	maker	exon	752110	752683	.	-	.	ID=ECRY_008102-RA:exon:481;Parent=ECRY_008102-RA;
scf7180000023966.34924	maker	CDS	766353	766415	.	-	0	ID=ECRY_008102-RA:cds;Parent=ECRY_008102-RA;
scf7180000023966.34924	maker	CDS	765493	765650	.	-	0	ID=ECRY_008102-RA:cds;Parent=ECRY_008102-RA;
scf7180000023966.34924	maker	CDS	764707	764781	.	-	1	ID=ECRY_008102-RA:cds;Parent=ECRY_008102-RA;
scf7180000023966.34924	maker	CDS	764158	764200	.	-	1	ID=ECRY_008102-RA:cds;Parent=ECRY_008102-RA;
scf7180000023966.34924	maker	CDS	763289	763393	.	-	0	ID=ECRY_008102-RA:cds;Parent=ECRY_008102-RA;
scf7180000023966.34924	maker	CDS	762355	762467	.	-	0	ID=ECRY_008102-RA:cds;Parent=ECRY_008102-RA;
scf7180000023966.34924	maker	CDS	761556	761685	.	-	1	ID=ECRY_008102-RA:cds;Parent=ECRY_008102-RA;
scf7180000023966.34924	maker	CDS	760646	760764	.	-	0	ID=ECRY_008102-RA:cds;Parent=ECRY_008102-RA;
scf7180000023966.34924	maker	CDS	759589	759676	.	-	1	ID=ECRY_008102-RA:cds;Parent=ECRY_008102-RA;
scf7180000023966.34924	maker	CDS	758458	758601	.	-	0	ID=ECRY_008102-RA:cds;Parent=ECRY_008102-RA;
scf7180000023966.34924	maker	CDS	757524	757826	.	-	0	ID=ECRY_008102-RA:cds;Parent=ECRY_008102-RA;
scf7180000023966.34924	maker	CDS	756912	757077	.	-	0	ID=ECRY_008102-RA:cds;Parent=ECRY_008102-RA;
scf7180000023966.34924	maker	CDS	756335	756577	.	-	2	ID=ECRY_008102-RA:cds;Parent=ECRY_008102-RA;
scf7180000023966.34924	maker	CDS	755745	755876	.	-	2	ID=ECRY_008102-RA:cds;Parent=ECRY_008102-RA;
scf7180000023966.34924	maker	CDS	753286	753382	.	-	2	ID=ECRY_008102-RA:cds;Parent=ECRY_008102-RA;
scf7180000023966.34924	maker	CDS	752110	752683	.	-	1	ID=ECRY_008102-RA:cds;Parent=ECRY_008102-RA;
scf7180000023966.34924	maker	gene	838224	856792	.	+	.	ID=ECRY_008107;Name=ECRY_008107;Alias=maker-scf7180000023966.34924-snap-gene-8.19;Note=Similar to OGT: UDP-N-acetylglucosamine--peptide N-acetylglucosaminyltransferase 110 kDa subunit (Homo sapiens OX%3D9606);Dbxref=InterPro:IPR001440,InterPro:IPR019734,InterPro:IPR029489,Pfam:PF00515,Pfam:PF13181,Pfam:PF13374,Pfam:PF13414,Pfam:PF13844;Ontology_term=GO:0005515;
scf7180000023966.34924	maker	mRNA	838224	856792	.	+	.	ID=ECRY_008107-RA;Parent=ECRY_008107;Name=ECRY_008107-RA;Alias=maker-scf7180000023966.34924-snap-gene-8.19-mRNA-1;Note=Similar to OGT: UDP-N-acetylglucosamine--peptide N-acetylglucosaminyltransferase 110 kDa subunit (Homo sapiens OX%3D9606);_AED=0.18;_QI=0|0|0|0.8|0.94|1|20|0|1045;_eAED=0.18;Dbxref=InterPro:IPR001440,InterPro:IPR019734,InterPro:IPR029489,Pfam:PF00515,Pfam:PF13181,Pfam:PF13374,Pfa…
scf7180000023966.34924	maker	exon	838224	838308	.	+	.	ID=ECRY_008107-RA:exon:497;Parent=ECRY_008107-RA;
scf7180000023966.34924	maker	exon	838841	838991	.	+	.	ID=ECRY_008107-RA:exon:498;Parent=ECRY_008107-RA;
scf7180000023966.34924	maker	exon	839789	840032	.	+	.	ID=ECRY_008107-RA:exon:499;Parent=ECRY_008107-RA;
scf7180000023966.34924	maker	exon	840435	840503	.	+	.	ID=ECRY_008107-RA:exon:500;Parent=ECRY_008107-RA;
scf7180000023966.34924	maker	exon	845388	845504	.	+	.	ID=ECRY_008107-RA:exon:501;Parent=ECRY_008107-RA;
scf7180000023966.34924	maker	exon	846049	846128	.	+	.	ID=ECRY_008107-RA:exon:502;Parent=ECRY_008107-RA;
scf7180000023966.34924	maker	exon	846684	846773	.	+	.	ID=ECRY_008107-RA:exon:503;Parent=ECRY_008107-RA;
scf7180000023966.34924	maker	exon	847628	847874	.	+	.	ID=ECRY_008107-RA:exon:504;Parent=ECRY_008107-RA;
scf7180000023966.34924	maker	exon	848658	848861	.	+	.	ID=ECRY_008107-RA:exon:505;Parent=ECRY_008107-RA;
scf7180000023966.34924	maker	exon	849059	849211	.	+	.	ID=ECRY_008107-RA:exon:506;Parent=ECRY_008107-RA;
scf7180000023966.34924	maker	exon	849761	849940	.	+	.	ID=ECRY_008107-RA:exon:507;Parent=ECRY_008107-RA;
scf7180000023966.34924	maker	exon	850478	850726	.	+	.	ID=ECRY_008107-RA:exon:508;Parent=ECRY_008107-RA;
scf7180000023966.34924	maker	exon	851463	851588	.	+	.	ID=ECRY_008107-RA:exon:509;Parent=ECRY_008107-RA;
scf7180000023966.34924	maker	exon	852272	852410	.	+	.	ID=ECRY_008107-RA:exon:510;Parent=ECRY_008107-RA;
scf7180000023966.34924	maker	exon	853029	853168	.	+	.	ID=ECRY_008107-RA:exon:511;Parent=ECRY_008107-RA;
scf7180000023966.34924	maker	exon	853521	853697	.	+	.	ID=ECRY_008107-RA:exon:512;Parent=ECRY_008107-RA;
scf7180000023966.34924	maker	exon	854153	854440	.	+	.	ID=ECRY_008107-RA:exon:513;Parent=ECRY_008107-RA;
scf7180000023966.34924	maker	exon	855381	855498	.	+	.	ID=ECRY_008107-RA:exon:514;Parent=ECRY_008107-RA;
scf7180000023966.34924	maker	exon	855969	856089	.	+	.	ID=ECRY_008107-RA:exon:515;Parent=ECRY_008107-RA;
scf7180000023966.34924	maker	exon	856633	856792	.	+	.	ID=ECRY_008107-RA:exon:516;Parent=ECRY_008107-RA;
scf7180000023966.34924	maker	CDS	838224	838308	.	+	0	ID=ECRY_008107-RA:cds;Parent=ECRY_008107-RA;
scf7180000023966.34924	maker	CDS	838841	838991	.	+	2	ID=ECRY_008107-RA:cds;Parent=ECRY_008107-RA;
scf7180000023966.34924	maker	CDS	839789	840032	.	+	1	ID=ECRY_008107-RA:cds;Parent=ECRY_008107-RA;
scf7180000023966.34924	maker	CDS	840435	840503	.	+	0	ID=ECRY_008107-RA:cds;Parent=ECRY_008107-RA;
scf7180000023966.34924	maker	CDS	845388	845504	.	+	0	ID=ECRY_008107-RA:cds;Parent=ECRY_008107-RA;
scf7180000023966.34924	maker	CDS	846049	846128	.	+	0	ID=ECRY_008107-RA:cds;Parent=ECRY_008107-RA;
scf7180000023966.34924	maker	CDS	846684	846773	.	+	1	ID=ECRY_008107-RA:cds;Parent=ECRY_008107-RA;
scf7180000023966.34924	maker	CDS	847628	847874	.	+	1	ID=ECRY_008107-RA:cds;Parent=ECRY_008107-RA;
scf7180000023966.34924	maker	CDS	848658	848861	.	+	0	ID=ECRY_008107-RA:cds;Parent=ECRY_008107-RA;
scf7180000023966.34924	maker	CDS	849059	849211	.	+	0	ID=ECRY_008107-RA:cds;Parent=ECRY_008107-RA;
scf7180000023966.34924	maker	CDS	849761	849940	.	+	0	ID=ECRY_008107-RA:cds;Parent=ECRY_008107-RA;
scf7180000023966.34924	maker	CDS	850478	850726	.	+	0	ID=ECRY_008107-RA:cds;Parent=ECRY_008107-RA;
scf7180000023966.34924	maker	CDS	851463	851588	.	+	0	ID=ECRY_008107-RA:cds;Parent=ECRY_008107-RA;
scf7180000023966.34924	maker	CDS	852272	852410	.	+	0	ID=ECRY_008107-RA:cds;Parent=ECRY_008107-RA;
scf7180000023966.34924	maker	CDS	853029	853168	.	+	2	ID=ECRY_008107-RA:cds;Parent=ECRY_008107-RA;
scf7180000023966.34924	maker	CDS	853521	853697	.	+	0	ID=ECRY_008107-RA:cds;Parent=ECRY_008107-RA;
scf7180000023966.34924	maker	CDS	854153	854440	.	+	0	ID=ECRY_008107-RA:cds;Parent=ECRY_008107-RA;
scf7180000023966.34924	maker	CDS	855381	855498	.	+	0	ID=ECRY_008107-RA:cds;Parent=ECRY_008107-RA;
scf7180000023966.34924	maker	CDS	855969	856089	.	+	2	ID=ECRY_008107-RA:cds;Parent=ECRY_008107-RA;
scf7180000023966.34924	maker	CDS	856633	856792	.	+	1	ID=ECRY_008107-RA:cds;Parent=ECRY_008107-RA;
scf7180000023966.34924	maker	gene	823650	831306	.	+	.	ID=ECRY_008105;Name=ECRY_008105;Alias=maker-scf7180000023966.34924-snap-gene-8.18;Note=Protein of unknown function;
scf7180000023966.34924	maker	mRNA	823650	831306	.	+	.	ID=ECRY_008105-RA;Parent=ECRY_008105;Name=ECRY_008105-RA;Alias=maker-scf7180000023966.34924-snap-gene-8.18-mRNA-1;Note=Protein of unknown function;_AED=0.29;_QI=199|0.66|0.5|0.75|0.33|0|4|0|806;_eAED=0.29;
scf7180000023966.34924	maker	exon	823650	823687	.	+	.	ID=ECRY_008105-RA:exon:517;Parent=ECRY_008105-RA;
scf7180000023966.34924	maker	exon	826347	826610	.	+	.	ID=ECRY_008105-RA:exon:518;Parent=ECRY_008105-RA;
scf7180000023966.34924	maker	exon	828764	830122	.	+	.	ID=ECRY_008105-RA:exon:519;Parent=ECRY_008105-RA;
scf7180000023966.34924	maker	exon	830351	831306	.	+	.	ID=ECRY_008105-RA:exon:520;Parent=ECRY_008105-RA;
scf7180000023966.34924	maker	five_prime_UTR	823650	823687	.	+	.	ID=ECRY_008105-RA:five_prime_utr;Parent=ECRY_008105-RA;
scf7180000023966.34924	maker	five_prime_UTR	826347	826507	.	+	.	ID=ECRY_008105-RA:five_prime_utr;Parent=ECRY_008105-RA;
scf7180000023966.34924	maker	CDS	826508	826610	.	+	0	ID=ECRY_008105-RA:cds;Parent=ECRY_008105-RA;
scf7180000023966.34924	maker	CDS	828764	830122	.	+	2	ID=ECRY_008105-RA:cds;Parent=ECRY_008105-RA;
scf7180000023966.34924	maker	CDS	830351	831306	.	+	2	ID=ECRY_008105-RA:cds;Parent=ECRY_008105-RA;
scf7180000023966.34924	maker	gene	803979	811446	.	-	.	ID=ECRY_008104;Name=ECRY_008104;Alias=maker-scf7180000023966.34924-snap-gene-8.21;Note=Similar to Rsph14: Radial spoke head 14 homolog (Mus musculus OX%3D10090);
scf7180000023966.34924	maker	mRNA	803979	811446	.	-	.	ID=ECRY_008104-RA;Parent=ECRY_008104;Name=ECRY_008104-RA;Alias=maker-scf7180000023966.34924-snap-gene-8.21-mRNA-1;Note=Similar to Rsph14: Radial spoke head 14 homolog (Mus musculus OX%3D10090);_AED=0.00;_QI=9|1|1|1|0.88|0.9|10|441|344;_eAED=0.00;
scf7180000023966.34924	maker	exon	803979	804503	.	-	.	ID=ECRY_008104-RA:exon:530;Parent=ECRY_008104-RA;
scf7180000023966.34924	maker	exon	805011	805073	.	-	.	ID=ECRY_008104-RA:exon:529;Parent=ECRY_008104-RA;
scf7180000023966.34924	maker	exon	805454	805565	.	-	.	ID=ECRY_008104-RA:exon:528;Parent=ECRY_008104-RA;
scf7180000023966.34924	maker	exon	806689	806805	.	-	.	ID=ECRY_008104-RA:exon:527;Parent=ECRY_008104-RA;
scf7180000023966.34924	maker	exon	807822	807970	.	-	.	ID=ECRY_008104-RA:exon:526;Parent=ECRY_008104-RA;
scf7180000023966.34924	maker	exon	808565	808641	.	-	.	ID=ECRY_008104-RA:exon:525;Parent=ECRY_008104-RA;
scf7180000023966.34924	maker	exon	808847	808981	.	-	.	ID=ECRY_008104-RA:exon:524;Parent=ECRY_008104-RA;
scf7180000023966.34924	maker	exon	809472	809558	.	-	.	ID=ECRY_008104-RA:exon:523;Parent=ECRY_008104-RA;
scf7180000023966.34924	maker	exon	810474	810579	.	-	.	ID=ECRY_008104-RA:exon:522;Parent=ECRY_008104-RA;
scf7180000023966.34924	maker	exon	811333	811446	.	-	.	ID=ECRY_008104-RA:exon:521;Parent=ECRY_008104-RA;
scf7180000023966.34924	maker	five_prime_UTR	811438	811446	.	-	.	ID=ECRY_008104-RA:five_prime_utr;Parent=ECRY_008104-RA;
scf7180000023966.34924	maker	CDS	811333	811437	.	-	0	ID=ECRY_008104-RA:cds;Parent=ECRY_008104-RA;
scf7180000023966.34924	maker	CDS	810474	810579	.	-	0	ID=ECRY_008104-RA:cds;Parent=ECRY_008104-RA;
scf7180000023966.34924	maker	CDS	809472	809558	.	-	2	ID=ECRY_008104-RA:cds;Parent=ECRY_008104-RA;
scf7180000023966.34924	maker	CDS	808847	808981	.	-	2	ID=ECRY_008104-RA:cds;Parent=ECRY_008104-RA;
scf7180000023966.34924	maker	CDS	808565	808641	.	-	2	ID=ECRY_008104-RA:cds;Parent=ECRY_008104-RA;
scf7180000023966.34924	maker	CDS	807822	807970	.	-	0	ID=ECRY_008104-RA:cds;Parent=ECRY_008104-RA;
scf7180000023966.34924	maker	CDS	806689	806805	.	-	1	ID=ECRY_008104-RA:cds;Parent=ECRY_008104-RA;
scf7180000023966.34924	maker	CDS	805454	805565	.	-	1	ID=ECRY_008104-RA:cds;Parent=ECRY_008104-RA;
scf7180000023966.34924	maker	CDS	805011	805073	.	-	0	ID=ECRY_008104-RA:cds;Parent=ECRY_008104-RA;
scf7180000023966.34924	maker	CDS	804420	804503	.	-	0	ID=ECRY_008104-RA:cds;Parent=ECRY_008104-RA;
scf7180000023966.34924	maker	three_prime_UTR	803979	804419	.	-	.	ID=ECRY_008104-RA:three_prime_utr;Parent=ECRY_008104-RA;
scf7180000023966.34924	maker	gene	771452	781227	.	-	.	ID=ECRY_008103;Name=ECRY_008103;Alias=maker-scf7180000023966.34924-snap-gene-8.20;Note=Similar to Rpap1: RNA polymerase II-associated protein 1 (Rattus norvegicus OX%3D10116);
scf7180000023966.34924	maker	mRNA	771452	781227	.	-	.	ID=ECRY_008103-RA;Parent=ECRY_008103;Name=ECRY_008103-RA;Alias=maker-scf7180000023966.34924-snap-gene-8.20-mRNA-1;Note=Similar to Rpap1: RNA polymerase II-associated protein 1 (Rattus norvegicus OX%3D10116);_AED=0.29;_QI=0|0.44|0.3|0.5|0.88|0.9|10|0|451;_eAED=0.29;
scf7180000023966.34924	maker	exon	781221	781227	.	-	.	ID=ECRY_008103-RA:exon:540;Parent=ECRY_008103-RA;
scf7180000023966.34924	maker	exon	780834	781005	.	-	.	ID=ECRY_008103-RA:exon:539;Parent=ECRY_008103-RA;
scf7180000023966.34924	maker	exon	779643	779927	.	-	.	ID=ECRY_008103-RA:exon:538;Parent=ECRY_008103-RA;
scf7180000023966.34924	maker	exon	778422	778526	.	-	.	ID=ECRY_008103-RA:exon:537;Parent=ECRY_008103-RA;
scf7180000023966.34924	maker	exon	777331	777494	.	-	.	ID=ECRY_008103-RA:exon:536;Parent=ECRY_008103-RA;
scf7180000023966.34924	maker	exon	776829	776961	.	-	.	ID=ECRY_008103-RA:exon:535;Parent=ECRY_008103-RA;
scf7180000023966.34924	maker	exon	775974	776139	.	-	.	ID=ECRY_008103-RA:exon:534;Parent=ECRY_008103-RA;
scf7180000023966.34924	maker	exon	774510	774734	.	-	.	ID=ECRY_008103-RA:exon:533;Parent=ECRY_008103-RA;
scf7180000023966.34924	maker	exon	773534	773623	.	-	.	ID=ECRY_008103-RA:exon:532;Parent=ECRY_008103-RA;
scf7180000023966.34924	maker	exon	771452	771460	.	-	.	ID=ECRY_008103-RA:exon:531;Parent=ECRY_008103-RA;
scf7180000023966.34924	maker	CDS	781221	781227	.	-	0	ID=ECRY_008103-RA:cds;Parent=ECRY_008103-RA;
scf7180000023966.34924	maker	CDS	780834	781005	.	-	2	ID=ECRY_008103-RA:cds;Parent=ECRY_008103-RA;
scf7180000023966.34924	maker	CDS	779643	779927	.	-	1	ID=ECRY_008103-RA:cds;Parent=ECRY_008103-RA;
scf7180000023966.34924	maker	CDS	778422	778526	.	-	1	ID=ECRY_008103-RA:cds;Parent=ECRY_008103-RA;
scf7180000023966.34924	maker	CDS	777331	777494	.	-	1	ID=ECRY_008103-RA:cds;Parent=ECRY_008103-RA;
scf7180000023966.34924	maker	CDS	776829	776961	.	-	2	ID=ECRY_008103-RA:cds;Parent=ECRY_008103-RA;
scf7180000023966.34924	maker	CDS	775974	776139	.	-	1	ID=ECRY_008103-RA:cds;Parent=ECRY_008103-RA;
scf7180000023966.34924	maker	CDS	774510	774734	.	-	0	ID=ECRY_008103-RA:cds;Parent=ECRY_008103-RA;
scf7180000023966.34924	maker	CDS	773534	773623	.	-	0	ID=ECRY_008103-RA:cds;Parent=ECRY_008103-RA;
scf7180000023966.34924	maker	CDS	771452	771460	.	-	0	ID=ECRY_008103-RA:cds;Parent=ECRY_008103-RA;
scf7180000023966.34924	maker	gene	828159	828230	.	-	.	ID=ECRY_008106;Name=ECRY_008106;Alias=trnascan-scf7180000023966.34924-noncoding-Pseudo_CGG-gene-8.22;Note=Protein of unknown function;
scf7180000023966.34924	maker	tRNA	828159	828230	.	-	.	ID=ECRY_008106-RA;Parent=ECRY_008106;Name=ECRY_008106-RA;_AED=1.00;_QI=0|-1|0|0|-1|0|1|73|0;_eAED=1.00;
scf7180000023966.34924	maker	exon	828159	828230	.	-	.	ID=ECRY_008106-RA:exon:541;Parent=ECRY_008106-RA;
scf7180000023966.34924	maker	gene	932054	936821	.	+	.	ID=ECRY_008108;Name=ECRY_008108;Alias=maker-scf7180000023966.34924-snap-gene-9.50;Note=Protein of unknown function;
scf7180000023966.34924	maker	mRNA	932054	936821	.	+	.	ID=ECRY_008108-RA;Parent=ECRY_008108;Name=ECRY_008108-RA;Alias=maker-scf7180000023966.34924-snap-gene-9.50-mRNA-1;Note=Protein of unknown function;_AED=0.00;_QI=0|0.66|0.75|0.75|1|1|4|1295|147;_eAED=0.00;
scf7180000023966.34924	maker	exon	932054	932057	.	+	.	ID=ECRY_008108-RA:exon:542;Parent=ECRY_008108-RA;
scf7180000023966.34924	maker	exon	932686	932788	.	+	.	ID=ECRY_008108-RA:exon:543;Parent=ECRY_008108-RA;
scf7180000023966.34924	maker	exon	933598	933688	.	+	.	ID=ECRY_008108-RA:exon:544;Parent=ECRY_008108-RA;
scf7180000023966.34924	maker	exon	935281	936821	.	+	.	ID=ECRY_008108-RA:exon:545;Parent=ECRY_008108-RA;
scf7180000023966.34924	maker	CDS	932054	932057	.	+	0	ID=ECRY_008108-RA:cds;Parent=ECRY_008108-RA;
scf7180000023966.34924	maker	CDS	932686	932788	.	+	2	ID=ECRY_008108-RA:cds;Parent=ECRY_008108-RA;
scf7180000023966.34924	maker	CDS	933598	933688	.	+	1	ID=ECRY_008108-RA:cds;Parent=ECRY_008108-RA;
scf7180000023966.34924	maker	CDS	935281	935526	.	+	0	ID=ECRY_008108-RA:cds;Parent=ECRY_008108-RA;
scf7180000023966.34924	maker	three_prime_UTR	935527	936821	.	+	.	ID=ECRY_008108-RA:three_prime_utr;Parent=ECRY_008108-RA;
scf7180000023966.34924	maker	gene	939867	945954	.	+	.	ID=ECRY_008109;Name=ECRY_008109;Alias=maker-scf7180000023966.34924-augustus-gene-9.47;Note=Similar to ERCC8: DNA excision repair protein ERCC-8 (Bos taurus OX%3D9913);Dbxref=InterPro:IPR001680,Pfam:PF00400;Ontology_term=GO:0005515;
scf7180000023966.34924	maker	mRNA	939867	945954	.	+	.	ID=ECRY_008109-RA;Parent=ECRY_008109;Name=ECRY_008109-RA;Alias=maker-scf7180000023966.34924-augustus-gene-9.47-mRNA-1;Note=Similar to ERCC8: DNA excision repair protein ERCC-8 (Bos taurus OX%3D9913);_AED=0.19;_QI=0|0|0|0.6|1|1|5|0|418;_eAED=0.19;Dbxref=InterPro:IPR001680,Pfam:PF00400;Ontology_term=GO:0005515;
scf7180000023966.34924	maker	exon	939867	940039	.	+	.	ID=ECRY_008109-RA:exon:546;Parent=ECRY_008109-RA;
scf7180000023966.34924	maker	exon	940777	940999	.	+	.	ID=ECRY_008109-RA:exon:547;Parent=ECRY_008109-RA;
scf7180000023966.34924	maker	exon	942094	942311	.	+	.	ID=ECRY_008109-RA:exon:548;Parent=ECRY_008109-RA;
scf7180000023966.34924	maker	exon	942916	943016	.	+	.	ID=ECRY_008109-RA:exon:549;Parent=ECRY_008109-RA;
scf7180000023966.34924	maker	exon	945413	945954	.	+	.	ID=ECRY_008109-RA:exon:550;Parent=ECRY_008109-RA;
scf7180000023966.34924	maker	CDS	939867	940039	.	+	0	ID=ECRY_008109-RA:cds;Parent=ECRY_008109-RA;
scf7180000023966.34924	maker	CDS	940777	940999	.	+	1	ID=ECRY_008109-RA:cds;Parent=ECRY_008109-RA;
scf7180000023966.34924	maker	CDS	942094	942311	.	+	0	ID=ECRY_008109-RA:cds;Parent=ECRY_008109-RA;
scf7180000023966.34924	maker	CDS	942916	943016	.	+	1	ID=ECRY_008109-RA:cds;Parent=ECRY_008109-RA;
scf7180000023966.34924	maker	CDS	945413	945954	.	+	2	ID=ECRY_008109-RA:cds;Parent=ECRY_008109-RA;
scf7180000023966.34924	maker	gene	964858	971380	.	-	.	ID=ECRY_008111;Name=ECRY_008111;Alias=maker-scf7180000023966.34924-snap-gene-9.54;Note=Similar to mec-2: Mechanosensory protein 2 (Caenorhabditis elegans OX%3D6239);Dbxref=InterPro:IPR001107,Pfam:PF01145;
scf7180000023966.34924	maker	mRNA	964858	971380	.	-	.	ID=ECRY_008111-RA;Parent=ECRY_008111;Name=ECRY_008111-RA;Alias=maker-scf7180000023966.34924-snap-gene-9.54-mRNA-1;Note=Similar to mec-2: Mechanosensory protein 2 (Caenorhabditis elegans OX%3D6239);_AED=0.04;_QI=96|1|0.87|1|1|1|8|0|282;_eAED=0.04;Dbxref=InterPro:IPR001107,Pfam:PF01145;
scf7180000023966.34924	maker	exon	964858	965046	.	-	.	ID=ECRY_008111-RA:exon:558;Parent=ECRY_008111-RA;
scf7180000023966.34924	maker	exon	966359	966437	.	-	.	ID=ECRY_008111-RA:exon:557;Parent=ECRY_008111-RA;
scf7180000023966.34924	maker	exon	967043	967098	.	-	.	ID=ECRY_008111-RA:exon:556;Parent=ECRY_008111-RA;
scf7180000023966.34924	maker	exon	967623	967826	.	-	.	ID=ECRY_008111-RA:exon:555;Parent=ECRY_008111-RA;
scf7180000023966.34924	maker	exon	968436	968518	.	-	.	ID=ECRY_008111-RA:exon:554;Parent=ECRY_008111-RA;
scf7180000023966.34924	maker	exon	969472	969544	.	-	.	ID=ECRY_008111-RA:exon:553;Parent=ECRY_008111-RA;
scf7180000023966.34924	maker	exon	969983	970092	.	-	.	ID=ECRY_008111-RA:exon:552;Parent=ECRY_008111-RA;
scf7180000023966.34924	maker	exon	971230	971380	.	-	.	ID=ECRY_008111-RA:exon:551;Parent=ECRY_008111-RA;
scf7180000023966.34924	maker	five_prime_UTR	971285	971380	.	-	.	ID=ECRY_008111-RA:five_prime_utr;Parent=ECRY_008111-RA;
scf7180000023966.34924	maker	CDS	971230	971284	.	-	0	ID=ECRY_008111-RA:cds;Parent=ECRY_008111-RA;
scf7180000023966.34924	maker	CDS	969983	970092	.	-	2	ID=ECRY_008111-RA:cds;Parent=ECRY_008111-RA;
scf7180000023966.34924	maker	CDS	969472	969544	.	-	0	ID=ECRY_008111-RA:cds;Parent=ECRY_008111-RA;
scf7180000023966.34924	maker	CDS	968436	968518	.	-	2	ID=ECRY_008111-RA:cds;Parent=ECRY_008111-RA;
scf7180000023966.34924	maker	CDS	967623	967826	.	-	0	ID=ECRY_008111-RA:cds;Parent=ECRY_008111-RA;
scf7180000023966.34924	maker	CDS	967043	967098	.	-	0	ID=ECRY_008111-RA:cds;Parent=ECRY_008111-RA;
scf7180000023966.34924	maker	CDS	966359	966437	.	-	1	ID=ECRY_008111-RA:cds;Parent=ECRY_008111-RA;
scf7180000023966.34924	maker	CDS	964858	965046	.	-	0	ID=ECRY_008111-RA:cds;Parent=ECRY_008111-RA;
scf7180000023966.34924	maker	gene	946686	951914	.	-	.	ID=ECRY_008110;Name=ECRY_008110;Alias=maker-scf7180000023966.34924-augustus-gene-9.48;Note=Similar to Myg1: UPF0160 protein MYG1%2C mitochondrial (Rattus norvegicus OX%3D10116);Dbxref=InterPro:IPR003226,Pfam:PF03690;
scf7180000023966.34924	maker	mRNA	946686	951914	.	-	.	ID=ECRY_008110-RA;Parent=ECRY_008110;Name=ECRY_008110-RA;Alias=maker-scf7180000023966.34924-augustus-gene-9.48-mRNA-1;Note=Similar to Myg1: UPF0160 protein MYG1%2C mitochondrial (Rattus norvegicus OX%3D10116);_AED=0.08;_QI=0|1|0.85|1|1|1|7|421|394;_eAED=0.08;Dbxref=InterPro:IPR003226,Pfam:PF03690;
scf7180000023966.34924	maker	exon	946686	947275	.	-	.	ID=ECRY_008110-RA:exon:565;Parent=ECRY_008110-RA;
scf7180000023966.34924	maker	exon	947614	947795	.	-	.	ID=ECRY_008110-RA:exon:564;Parent=ECRY_008110-RA;
scf7180000023966.34924	maker	exon	948716	948838	.	-	.	ID=ECRY_008110-RA:exon:563;Parent=ECRY_008110-RA;
scf7180000023966.34924	maker	exon	949263	949353	.	-	.	ID=ECRY_008110-RA:exon:562;Parent=ECRY_008110-RA;
scf7180000023966.34924	maker	exon	949947	950222	.	-	.	ID=ECRY_008110-RA:exon:561;Parent=ECRY_008110-RA;
scf7180000023966.34924	maker	exon	950717	950812	.	-	.	ID=ECRY_008110-RA:exon:560;Parent=ECRY_008110-RA;
scf7180000023966.34924	maker	exon	951667	951914	.	-	.	ID=ECRY_008110-RA:exon:559;Parent=ECRY_008110-RA;
scf7180000023966.34924	maker	CDS	951667	951914	.	-	0	ID=ECRY_008110-RA:cds;Parent=ECRY_008110-RA;
scf7180000023966.34924	maker	CDS	950717	950812	.	-	1	ID=ECRY_008110-RA:cds;Parent=ECRY_008110-RA;
scf7180000023966.34924	maker	CDS	949947	950222	.	-	1	ID=ECRY_008110-RA:cds;Parent=ECRY_008110-RA;
scf7180000023966.34924	maker	CDS	949263	949353	.	-	1	ID=ECRY_008110-RA:cds;Parent=ECRY_008110-RA;
scf7180000023966.34924	maker	CDS	948716	948838	.	-	0	ID=ECRY_008110-RA:cds;Parent=ECRY_008110-RA;
scf7180000023966.34924	maker	CDS	947614	947795	.	-	0	ID=ECRY_008110-RA:cds;Parent=ECRY_008110-RA;
scf7180000023966.34924	maker	CDS	947107	947275	.	-	1	ID=ECRY_008110-RA:cds;Parent=ECRY_008110-RA;
scf7180000023966.34924	maker	three_prime_UTR	946686	947106	.	-	.	ID=ECRY_008110-RA:three_prime_utr;Parent=ECRY_008110-RA;
scf7180000023966.34924	maker	gene	1020772	1027285	.	+	.	ID=ECRY_008113;Name=ECRY_008113;Alias=maker-scf7180000023966.34924-augustus-gene-10.37;Note=Protein of unknown function;
scf7180000023966.34924	maker	mRNA	1020772	1027285	.	+	.	ID=ECRY_008113-RA;Parent=ECRY_008113;Name=ECRY_008113-RA;Alias=maker-scf7180000023966.34924-augustus-gene-10.37-mRNA-1;Note=Protein of unknown function;_AED=0.14;_QI=98|1|1|1|0.66|0.5|4|1304|126;_eAED=0.14;
scf7180000023966.34924	maker	exon	1020772	1020815	.	+	.	ID=ECRY_008113-RA:exon:566;Parent=ECRY_008113-RA;
scf7180000023966.34924	maker	exon	1022841	1022943	.	+	.	ID=ECRY_008113-RA:exon:567;Parent=ECRY_008113-RA;
scf7180000023966.34924	maker	exon	1025136	1025266	.	+	.	ID=ECRY_008113-RA:exon:568;Parent=ECRY_008113-RA;
scf7180000023966.34924	maker	exon	1025781	1027285	.	+	.	ID=ECRY_008113-RA:exon:569;Parent=ECRY_008113-RA;
scf7180000023966.34924	maker	five_prime_UTR	1020772	1020815	.	+	.	ID=ECRY_008113-RA:five_prime_utr;Parent=ECRY_008113-RA;
scf7180000023966.34924	maker	five_prime_UTR	1022841	1022894	.	+	.	ID=ECRY_008113-RA:five_prime_utr;Parent=ECRY_008113-RA;
scf7180000023966.34924	maker	CDS	1022895	1022943	.	+	0	ID=ECRY_008113-RA:cds;Parent=ECRY_008113-RA;
scf7180000023966.34924	maker	CDS	1025136	1025266	.	+	2	ID=ECRY_008113-RA:cds;Parent=ECRY_008113-RA;
scf7180000023966.34924	maker	CDS	1025781	1025981	.	+	0	ID=ECRY_008113-RA:cds;Parent=ECRY_008113-RA;
scf7180000023966.34924	maker	three_prime_UTR	1025982	1027285	.	+	.	ID=ECRY_008113-RA:three_prime_utr;Parent=ECRY_008113-RA;
scf7180000023966.34924	maker	gene	1048798	1052647	.	-	.	ID=ECRY_008114;Name=ECRY_008114;Alias=maker-scf7180000023966.34924-augustus-gene-10.40;Note=Similar to SLC25A10: Mitochondrial dicarboxylate carrier (Homo sapiens OX%3D9606);Dbxref=InterPro:IPR018108,Pfam:PF00153;
scf7180000023966.34924	maker	mRNA	1048798	1052647	.	-	.	ID=ECRY_008114-RA;Parent=ECRY_008114;Name=ECRY_008114-RA;Alias=maker-scf7180000023966.34924-augustus-gene-10.40-mRNA-1;Note=Similar to SLC25A10: Mitochondrial dicarboxylate carrier (Homo sapiens OX%3D9606);_AED=0.05;_QI=183|0.75|0.6|1|1|1|5|0|190;_eAED=0.05;Dbxref=InterPro:IPR018108,Pfam:PF00153;
scf7180000023966.34924	maker	exon	1048798	1048921	.	-	.	ID=ECRY_008114-RA:exon:574;Parent=ECRY_008114-RA;
scf7180000023966.34924	maker	exon	1049485	1049526	.	-	.	ID=ECRY_008114-RA:exon:573;Parent=ECRY_008114-RA;
scf7180000023966.34924	maker	exon	1050274	1050437	.	-	.	ID=ECRY_008114-RA:exon:572;Parent=ECRY_008114-RA;
scf7180000023966.34924	maker	exon	1050907	1051026	.	-	.	ID=ECRY_008114-RA:exon:571;Parent=ECRY_008114-RA;
scf7180000023966.34924	maker	exon	1052342	1052647	.	-	.	ID=ECRY_008114-RA:exon:570;Parent=ECRY_008114-RA;
scf7180000023966.34924	maker	five_prime_UTR	1052465	1052647	.	-	.	ID=ECRY_008114-RA:five_prime_utr;Parent=ECRY_008114-RA;
scf7180000023966.34924	maker	CDS	1052342	1052464	.	-	0	ID=ECRY_008114-RA:cds;Parent=ECRY_008114-RA;
scf7180000023966.34924	maker	CDS	1050907	1051026	.	-	0	ID=ECRY_008114-RA:cds;Parent=ECRY_008114-RA;
scf7180000023966.34924	maker	CDS	1050274	1050437	.	-	0	ID=ECRY_008114-RA:cds;Parent=ECRY_008114-RA;
scf7180000023966.34924	maker	CDS	1049485	1049526	.	-	1	ID=ECRY_008114-RA:cds;Parent=ECRY_008114-RA;
scf7180000023966.34924	maker	CDS	1048798	1048921	.	-	1	ID=ECRY_008114-RA:cds;Parent=ECRY_008114-RA;
scf7180000023966.34924	maker	gene	1003228	1011973	.	-	.	ID=ECRY_008112;Name=ECRY_008112;Alias=maker-scf7180000023966.34924-snap-gene-10.35;Note=Similar to mec-2: Mechanosensory protein 2 (Caenorhabditis elegans OX%3D6239);Dbxref=InterPro:IPR001107,Pfam:PF01145;
scf7180000023966.34924	maker	mRNA	1003228	1011973	.	-	.	ID=ECRY_008112-RA;Parent=ECRY_008112;Name=ECRY_008112-RA;Alias=maker-scf7180000023966.34924-snap-gene-10.35-mRNA-1;Note=Similar to mec-2: Mechanosensory protein 2 (Caenorhabditis elegans OX%3D6239);_AED=0.22;_QI=0|0.71|0.5|0.75|1|1|8|0|284;_eAED=0.22;Dbxref=InterPro:IPR001107,Pfam:PF01145;
scf7180000023966.34924	maker	exon	1011913	1011973	.	-	.	ID=ECRY_008112-RA:exon:582;Parent=ECRY_008112-RA;
scf7180000023966.34924	maker	exon	1008894	1009003	.	-	.	ID=ECRY_008112-RA:exon:581;Parent=ECRY_008112-RA;
scf7180000023966.34924	maker	exon	1007925	1007997	.	-	.	ID=ECRY_008112-RA:exon:580;Parent=ECRY_008112-RA;
scf7180000023966.34924	maker	exon	1006951	1007033	.	-	.	ID=ECRY_008112-RA:exon:579;Parent=ECRY_008112-RA;
scf7180000023966.34924	maker	exon	1006359	1006562	.	-	.	ID=ECRY_008112-RA:exon:578;Parent=ECRY_008112-RA;
scf7180000023966.34924	maker	exon	1005556	1005611	.	-	.	ID=ECRY_008112-RA:exon:577;Parent=ECRY_008112-RA;
scf7180000023966.34924	maker	exon	1004252	1004330	.	-	.	ID=ECRY_008112-RA:exon:576;Parent=ECRY_008112-RA;
scf7180000023966.34924	maker	exon	1003228	1003416	.	-	.	ID=ECRY_008112-RA:exon:575;Parent=ECRY_008112-RA;
scf7180000023966.34924	maker	CDS	1011913	1011973	.	-	0	ID=ECRY_008112-RA:cds;Parent=ECRY_008112-RA;
scf7180000023966.34924	maker	CDS	1008894	1009003	.	-	2	ID=ECRY_008112-RA:cds;Parent=ECRY_008112-RA;
scf7180000023966.34924	maker	CDS	1007925	1007997	.	-	0	ID=ECRY_008112-RA:cds;Parent=ECRY_008112-RA;
scf7180000023966.34924	maker	CDS	1006951	1007033	.	-	2	ID=ECRY_008112-RA:cds;Parent=ECRY_008112-RA;
scf7180000023966.34924	maker	CDS	1006359	1006562	.	-	0	ID=ECRY_008112-RA:cds;Parent=ECRY_008112-RA;
scf7180000023966.34924	maker	CDS	1005556	1005611	.	-	0	ID=ECRY_008112-RA:cds;Parent=ECRY_008112-RA;
scf7180000023966.34924	maker	CDS	1004252	1004330	.	-	1	ID=ECRY_008112-RA:cds;Parent=ECRY_008112-RA;
scf7180000023966.34924	maker	CDS	1003228	1003416	.	-	0	ID=ECRY_008112-RA:cds;Parent=ECRY_008112-RA;
scf7180000023966.34924	maker	gene	1142380	1146641	.	+	.	ID=ECRY_008118;Name=ECRY_008118;Alias=maker-scf7180000023966.34924-snap-gene-11.50;Note=Similar to CCDC170: Coiled-coil domain-containing protein 170 (Homo sapiens OX%3D9606);
scf7180000023966.34924	maker	mRNA	1142380	1146641	.	+	.	ID=ECRY_008118-RA;Parent=ECRY_008118;Name=ECRY_008118-RA;Alias=maker-scf7180000023966.34924-snap-gene-11.50-mRNA-1;Note=Similar to CCDC170: Coiled-coil domain-containing protein 170 (Homo sapiens OX%3D9606);_AED=0.07;_QI=0|0.75|0.6|0.8|1|1|5|801|365;_eAED=0.07;
scf7180000023966.34924	maker	exon	1142380	1142571	.	+	.	ID=ECRY_008118-RA:exon:583;Parent=ECRY_008118-RA;
scf7180000023966.34924	maker	exon	1143294	1143497	.	+	.	ID=ECRY_008118-RA:exon:584;Parent=ECRY_008118-RA;
scf7180000023966.34924	maker	exon	1143819	1143977	.	+	.	ID=ECRY_008118-RA:exon:585;Parent=ECRY_008118-RA;
scf7180000023966.34924	maker	exon	1144752	1144964	.	+	.	ID=ECRY_008118-RA:exon:586;Parent=ECRY_008118-RA;
scf7180000023966.34924	maker	exon	1145511	1146641	.	+	.	ID=ECRY_008118-RA:exon:587;Parent=ECRY_008118-RA;
scf7180000023966.34924	maker	CDS	1142380	1142571	.	+	0	ID=ECRY_008118-RA:cds;Parent=ECRY_008118-RA;
scf7180000023966.34924	maker	CDS	1143294	1143497	.	+	0	ID=ECRY_008118-RA:cds;Parent=ECRY_008118-RA;
scf7180000023966.34924	maker	CDS	1143819	1143977	.	+	0	ID=ECRY_008118-RA:cds;Parent=ECRY_008118-RA;
scf7180000023966.34924	maker	CDS	1144752	1144964	.	+	0	ID=ECRY_008118-RA:cds;Parent=ECRY_008118-RA;
scf7180000023966.34924	maker	CDS	1145511	1145840	.	+	0	ID=ECRY_008118-RA:cds;Parent=ECRY_008118-RA;
scf7180000023966.34924	maker	three_prime_UTR	1145841	1146641	.	+	.	ID=ECRY_008118-RA:three_prime_utr;Parent=ECRY_008118-RA;
scf7180000023966.34924	maker	gene	1133875	1141601	.	+	.	ID=ECRY_008117;Name=ECRY_008117;Alias=maker-scf7180000023966.34924-snap-gene-11.49;Note=Similar to CCDC170: Coiled-coil domain-containing protein 170 (Homo sapiens OX%3D9606);
scf7180000023966.34924	maker	mRNA	1133875	1141601	.	+	.	ID=ECRY_008117-RA;Parent=ECRY_008117;Name=ECRY_008117-RA;Alias=maker-scf7180000023966.34924-snap-gene-11.49-mRNA-1;Note=Similar to CCDC170: Coiled-coil domain-containing protein 170 (Homo sapiens OX%3D9606);_AED=0.36;_QI=0|0.5|0.28|0.57|1|1|7|0|425;_eAED=0.36;
scf7180000023966.34924	maker	exon	1133875	1134063	.	+	.	ID=ECRY_008117-RA:exon:588;Parent=ECRY_008117-RA;
scf7180000023966.34924	maker	exon	1134869	1134939	.	+	.	ID=ECRY_008117-RA:exon:589;Parent=ECRY_008117-RA;
scf7180000023966.34924	maker	exon	1135848	1135926	.	+	.	ID=ECRY_008117-RA:exon:590;Parent=ECRY_008117-RA;
scf7180000023966.34924	maker	exon	1137630	1137716	.	+	.	ID=ECRY_008117-RA:exon:591;Parent=ECRY_008117-RA;
scf7180000023966.34924	maker	exon	1138141	1138397	.	+	.	ID=ECRY_008117-RA:exon:592;Parent=ECRY_008117-RA;
scf7180000023966.34924	maker	exon	1140089	1140386	.	+	.	ID=ECRY_008117-RA:exon:593;Parent=ECRY_008117-RA;
scf7180000023966.34924	maker	exon	1141308	1141601	.	+	.	ID=ECRY_008117-RA:exon:594;Parent=ECRY_008117-RA;
scf7180000023966.34924	maker	CDS	1133875	1134063	.	+	0	ID=ECRY_008117-RA:cds;Parent=ECRY_008117-RA;
scf7180000023966.34924	maker	CDS	1134869	1134939	.	+	0	ID=ECRY_008117-RA:cds;Parent=ECRY_008117-RA;
scf7180000023966.34924	maker	CDS	1135848	1135926	.	+	1	ID=ECRY_008117-RA:cds;Parent=ECRY_008117-RA;
scf7180000023966.34924	maker	CDS	1137630	1137716	.	+	0	ID=ECRY_008117-RA:cds;Parent=ECRY_008117-RA;
scf7180000023966.34924	maker	CDS	1138141	1138397	.	+	0	ID=ECRY_008117-RA:cds;Parent=ECRY_008117-RA;
scf7180000023966.34924	maker	CDS	1140089	1140386	.	+	1	ID=ECRY_008117-RA:cds;Parent=ECRY_008117-RA;
scf7180000023966.34924	maker	CDS	1141308	1141601	.	+	0	ID=ECRY_008117-RA:cds;Parent=ECRY_008117-RA;
scf7180000023966.34924	maker	gene	1161939	1165993	.	+	.	ID=ECRY_008120;Name=ECRY_008120;Alias=maker-scf7180000023966.34924-snap-gene-11.51;Note=Protein of unknown function;
scf7180000023966.34924	maker	mRNA	1161939	1165993	.	+	.	ID=ECRY_008120-RA;Parent=ECRY_008120;Name=ECRY_008120-RA;Alias=maker-scf7180000023966.34924-snap-gene-11.51-mRNA-1;Note=Protein of unknown function;_AED=0.75;_QI=0|0|0|0.14|0.66|0.71|7|0|287;_eAED=0.75;
scf7180000023966.34924	maker	exon	1161939	1161942	.	+	.	ID=ECRY_008120-RA:exon:595;Parent=ECRY_008120-RA;
scf7180000023966.34924	maker	exon	1162472	1162607	.	+	.	ID=ECRY_008120-RA:exon:596;Parent=ECRY_008120-RA;
scf7180000023966.34924	maker	exon	1162830	1163136	.	+	.	ID=ECRY_008120-RA:exon:597;Parent=ECRY_008120-RA;
scf7180000023966.34924	maker	exon	1163150	1163371	.	+	.	ID=ECRY_008120-RA:exon:598;Parent=ECRY_008120-RA;
scf7180000023966.34924	maker	exon	1163579	1163648	.	+	.	ID=ECRY_008120-RA:exon:599;Parent=ECRY_008120-RA;
scf7180000023966.34924	maker	exon	1163909	1163959	.	+	.	ID=ECRY_008120-RA:exon:600;Parent=ECRY_008120-RA;
scf7180000023966.34924	maker	exon	1165920	1165993	.	+	.	ID=ECRY_008120-RA:exon:601;Parent=ECRY_008120-RA;
scf7180000023966.34924	maker	CDS	1161939	1161942	.	+	0	ID=ECRY_008120-RA:cds;Parent=ECRY_008120-RA;
scf7180000023966.34924	maker	CDS	1162472	1162607	.	+	2	ID=ECRY_008120-RA:cds;Parent=ECRY_008120-RA;
scf7180000023966.34924	maker	CDS	1162830	1163136	.	+	1	ID=ECRY_008120-RA:cds;Parent=ECRY_008120-RA;
scf7180000023966.34924	maker	CDS	1163150	1163371	.	+	0	ID=ECRY_008120-RA:cds;Parent=ECRY_008120-RA;
scf7180000023966.34924	maker	CDS	1163579	1163648	.	+	0	ID=ECRY_008120-RA:cds;Parent=ECRY_008120-RA;
scf7180000023966.34924	maker	CDS	1163909	1163959	.	+	2	ID=ECRY_008120-RA:cds;Parent=ECRY_008120-RA;
scf7180000023966.34924	maker	CDS	1165920	1165993	.	+	2	ID=ECRY_008120-RA:cds;Parent=ECRY_008120-RA;
scf7180000023966.34924	maker	gene	1124317	1132973	.	-	.	ID=ECRY_008115;Name=ECRY_008115;Alias=maker-scf7180000023966.34924-augustus-gene-11.29;Note=Similar to CCT4: T-complex protein 1 subunit delta (Bos taurus OX%3D9913);Dbxref=InterPro:IPR002423,Pfam:PF00118;Ontology_term=GO:0005524;
scf7180000023966.34924	maker	mRNA	1124317	1132973	.	-	.	ID=ECRY_008115-RA;Parent=ECRY_008115;Name=ECRY_008115-RA;Alias=maker-scf7180000023966.34924-augustus-gene-11.29-mRNA-1;Note=Similar to CCT4: T-complex protein 1 subunit delta (Bos taurus OX%3D9913);_AED=0.07;_QI=89|0.91|0.92|1|1|1|13|897|544;_eAED=0.07;Dbxref=InterPro:IPR002423,Pfam:PF00118;Ontology_term=GO:0005524;
scf7180000023966.34924	maker	exon	1124317	1125284	.	-	.	ID=ECRY_008115-RA:exon:614;Parent=ECRY_008115-RA;
scf7180000023966.34924	maker	exon	1125764	1125881	.	-	.	ID=ECRY_008115-RA:exon:613;Parent=ECRY_008115-RA;
scf7180000023966.34924	maker	exon	1126725	1126959	.	-	.	ID=ECRY_008115-RA:exon:612;Parent=ECRY_008115-RA;
scf7180000023966.34924	maker	exon	1127278	1127408	.	-	.	ID=ECRY_008115-RA:exon:611;Parent=ECRY_008115-RA;
scf7180000023966.34924	maker	exon	1127798	1127905	.	-	.	ID=ECRY_008115-RA:exon:610;Parent=ECRY_008115-RA;
scf7180000023966.34924	maker	exon	1128383	1128479	.	-	.	ID=ECRY_008115-RA:exon:609;Parent=ECRY_008115-RA;
scf7180000023966.34924	maker	exon	1128858	1128997	.	-	.	ID=ECRY_008115-RA:exon:608;Parent=ECRY_008115-RA;
scf7180000023966.34924	maker	exon	1129444	1129579	.	-	.	ID=ECRY_008115-RA:exon:607;Parent=ECRY_008115-RA;
scf7180000023966.34924	maker	exon	1129873	1130137	.	-	.	ID=ECRY_008115-RA:exon:606;Parent=ECRY_008115-RA;
scf7180000023966.34924	maker	exon	1130870	1130978	.	-	.	ID=ECRY_008115-RA:exon:605;Parent=ECRY_008115-RA;
scf7180000023966.34924	maker	exon	1131458	1131547	.	-	.	ID=ECRY_008115-RA:exon:604;Parent=ECRY_008115-RA;
scf7180000023966.34924	maker	exon	1132001	1132053	.	-	.	ID=ECRY_008115-RA:exon:603;Parent=ECRY_008115-RA;
scf7180000023966.34924	maker	exon	1132803	1132973	.	-	.	ID=ECRY_008115-RA:exon:602;Parent=ECRY_008115-RA;
scf7180000023966.34924	maker	five_prime_UTR	1132885	1132973	.	-	.	ID=ECRY_008115-RA:five_prime_utr;Parent=ECRY_008115-RA;
scf7180000023966.34924	maker	CDS	1132803	1132884	.	-	0	ID=ECRY_008115-RA:cds;Parent=ECRY_008115-RA;
scf7180000023966.34924	maker	CDS	1132001	1132053	.	-	2	ID=ECRY_008115-RA:cds;Parent=ECRY_008115-RA;
scf7180000023966.34924	maker	CDS	1131458	1131547	.	-	0	ID=ECRY_008115-RA:cds;Parent=ECRY_008115-RA;
scf7180000023966.34924	maker	CDS	1130870	1130978	.	-	0	ID=ECRY_008115-RA:cds;Parent=ECRY_008115-RA;
scf7180000023966.34924	maker	CDS	1129873	1130137	.	-	2	ID=ECRY_008115-RA:cds;Parent=ECRY_008115-RA;
scf7180000023966.34924	maker	CDS	1129444	1129579	.	-	1	ID=ECRY_008115-RA:cds;Parent=ECRY_008115-RA;
scf7180000023966.34924	maker	CDS	1128858	1128997	.	-	0	ID=ECRY_008115-RA:cds;Parent=ECRY_008115-RA;
scf7180000023966.34924	maker	CDS	1128383	1128479	.	-	1	ID=ECRY_008115-RA:cds;Parent=ECRY_008115-RA;
scf7180000023966.34924	maker	CDS	1127798	1127905	.	-	0	ID=ECRY_008115-RA:cds;Parent=ECRY_008115-RA;
scf7180000023966.34924	maker	CDS	1127278	1127408	.	-	0	ID=ECRY_008115-RA:cds;Parent=ECRY_008115-RA;
scf7180000023966.34924	maker	CDS	1126725	1126959	.	-	1	ID=ECRY_008115-RA:cds;Parent=ECRY_008115-RA;
scf7180000023966.34924	maker	CDS	1125764	1125881	.	-	0	ID=ECRY_008115-RA:cds;Parent=ECRY_008115-RA;
scf7180000023966.34924	maker	CDS	1125214	1125284	.	-	2	ID=ECRY_008115-RA:cds;Parent=ECRY_008115-RA;
scf7180000023966.34924	maker	three_prime_UTR	1124317	1125213	.	-	.	ID=ECRY_008115-RA:three_prime_utr;Parent=ECRY_008115-RA;
scf7180000023966.34924	maker	gene	1147054	1160080	.	-	.	ID=ECRY_008119;Name=ECRY_008119;Alias=maker-scf7180000023966.34924-snap-gene-11.53;Note=Similar to mcm5: DNA replication licensing factor mcm5 (Xenopus tropicalis OX%3D8364);Dbxref=InterPro:IPR001208,InterPro:IPR027925,InterPro:IPR033762,Pfam:PF00493,Pfam:PF14551,Pfam:PF17207;Ontology_term=GO:0003677,GO:0005524,GO:0006270;
scf7180000023966.34924	maker	mRNA	1147054	1160080	.	-	.	ID=ECRY_008119-RA;Parent=ECRY_008119;Name=ECRY_008119-RA;Alias=maker-scf7180000023966.34924-snap-gene-11.53-mRNA-1;Note=Similar to mcm5: DNA replication licensing factor mcm5 (Xenopus tropicalis OX%3D8364);_AED=0.10;_QI=0|0.42|0.4|1|1|1|15|758|739;_eAED=0.10;Dbxref=InterPro:IPR001208,InterPro:IPR027925,InterPro:IPR033762,Pfam:PF00493,Pfam:PF14551,Pfam:PF17207;Ontology_term=GO:0003677,GO:0005524,G…
scf7180000023966.34924	maker	exon	1147054	1147913	.	-	.	ID=ECRY_008119-RA:exon:629;Parent=ECRY_008119-RA;
scf7180000023966.34924	maker	exon	1148484	1148611	.	-	.	ID=ECRY_008119-RA:exon:628;Parent=ECRY_008119-RA;
scf7180000023966.34924	maker	exon	1149737	1149879	.	-	.	ID=ECRY_008119-RA:exon:627;Parent=ECRY_008119-RA;
scf7180000023966.34924	maker	exon	1150531	1150659	.	-	.	ID=ECRY_008119-RA:exon:626;Parent=ECRY_008119-RA;
scf7180000023966.34924	maker	exon	1151377	1151492	.	-	.	ID=ECRY_008119-RA:exon:625;Parent=ECRY_008119-RA;
scf7180000023966.34924	maker	exon	1152002	1152178	.	-	.	ID=ECRY_008119-RA:exon:624;Parent=ECRY_008119-RA;
scf7180000023966.34924	maker	exon	1153196	1153336	.	-	.	ID=ECRY_008119-RA:exon:623;Parent=ECRY_008119-RA;
scf7180000023966.34924	maker	exon	1154477	1154545	.	-	.	ID=ECRY_008119-RA:exon:622;Parent=ECRY_008119-RA;
scf7180000023966.34924	maker	exon	1154934	1155045	.	-	.	ID=ECRY_008119-RA:exon:621;Parent=ECRY_008119-RA;
scf7180000023966.34924	maker	exon	1155941	1156209	.	-	.	ID=ECRY_008119-RA:exon:620;Parent=ECRY_008119-RA;
scf7180000023966.34924	maker	exon	1156779	1157016	.	-	.	ID=ECRY_008119-RA:exon:619;Parent=ECRY_008119-RA;
scf7180000023966.34924	maker	exon	1157323	1157495	.	-	.	ID=ECRY_008119-RA:exon:618;Parent=ECRY_008119-RA;
scf7180000023966.34924	maker	exon	1158268	1158396	.	-	.	ID=ECRY_008119-RA:exon:617;Parent=ECRY_008119-RA;
scf7180000023966.34924	maker	exon	1159074	1159200	.	-	.	ID=ECRY_008119-RA:exon:616;Parent=ECRY_008119-RA;
scf7180000023966.34924	maker	exon	1159914	1160080	.	-	.	ID=ECRY_008119-RA:exon:615;Parent=ECRY_008119-RA;
scf7180000023966.34924	maker	CDS	1159914	1160080	.	-	0	ID=ECRY_008119-RA:cds;Parent=ECRY_008119-RA;
scf7180000023966.34924	maker	CDS	1159074	1159200	.	-	1	ID=ECRY_008119-RA:cds;Parent=ECRY_008119-RA;
scf7180000023966.34924	maker	CDS	1158268	1158396	.	-	0	ID=ECRY_008119-RA:cds;Parent=ECRY_008119-RA;
scf7180000023966.34924	maker	CDS	1157323	1157495	.	-	0	ID=ECRY_008119-RA:cds;Parent=ECRY_008119-RA;
scf7180000023966.34924	maker	CDS	1156779	1157016	.	-	1	ID=ECRY_008119-RA:cds;Parent=ECRY_008119-RA;
scf7180000023966.34924	maker	CDS	1155941	1156209	.	-	0	ID=ECRY_008119-RA:cds;Parent=ECRY_008119-RA;
scf7180000023966.34924	maker	CDS	1154934	1155045	.	-	1	ID=ECRY_008119-RA:cds;Parent=ECRY_008119-RA;
scf7180000023966.34924	maker	CDS	1154477	1154545	.	-	0	ID=ECRY_008119-RA:cds;Parent=ECRY_008119-RA;
scf7180000023966.34924	maker	CDS	1153196	1153336	.	-	0	ID=ECRY_008119-RA:cds;Parent=ECRY_008119-RA;
scf7180000023966.34924	maker	CDS	1152002	1152178	.	-	0	ID=ECRY_008119-RA:cds;Parent=ECRY_008119-RA;
scf7180000023966.34924	maker	CDS	1151377	1151492	.	-	0	ID=ECRY_008119-RA:cds;Parent=ECRY_008119-RA;
scf7180000023966.34924	maker	CDS	1150531	1150659	.	-	1	ID=ECRY_008119-RA:cds;Parent=ECRY_008119-RA;
scf7180000023966.34924	maker	CDS	1149737	1149879	.	-	1	ID=ECRY_008119-RA:cds;Parent=ECRY_008119-RA;
scf7180000023966.34924	maker	CDS	1148484	1148611	.	-	2	ID=ECRY_008119-RA:cds;Parent=ECRY_008119-RA;
scf7180000023966.34924	maker	CDS	1147812	1147913	.	-	0	ID=ECRY_008119-RA:cds;Parent=ECRY_008119-RA;
scf7180000023966.34924	maker	three_prime_UTR	1147054	1147811	.	-	.	ID=ECRY_008119-RA:three_prime_utr;Parent=ECRY_008119-RA;
scf7180000023966.34924	maker	gene	1169173	1178277	.	-	.	ID=ECRY_008121;Name=ECRY_008121;Alias=maker-scf7180000023966.34924-snap-gene-11.54;Note=Similar to cept1: Choline/ethanolaminephosphotransferase 1 (Xenopus tropicalis OX%3D8364);Dbxref=InterPro:IPR000462,Pfam:PF01066;Ontology_term=GO:0008654,GO:0016020,GO:0016780;
scf7180000023966.34924	maker	mRNA	1169173	1178277	.	-	.	ID=ECRY_008121-RA;Parent=ECRY_008121;Name=ECRY_008121-RA;Alias=maker-scf7180000023966.34924-snap-gene-11.54-mRNA-1;Note=Similar to cept1: Choline/ethanolaminephosphotransferase 1 (Xenopus tropicalis OX%3D8364);_AED=0.10;_QI=102|0.85|0.75|0.87|0.71|0.87|8|0|402;_eAED=0.10;Dbxref=InterPro:IPR000462,Pfam:PF01066;Ontology_term=GO:0008654,GO:0016020,GO:0016780;
scf7180000023966.34924	maker	exon	1169173	1169322	.	-	.	ID=ECRY_008121-RA:exon:637;Parent=ECRY_008121-RA;
scf7180000023966.34924	maker	exon	1169939	1170097	.	-	.	ID=ECRY_008121-RA:exon:636;Parent=ECRY_008121-RA;
scf7180000023966.34924	maker	exon	1170998	1171132	.	-	.	ID=ECRY_008121-RA:exon:635;Parent=ECRY_008121-RA;
scf7180000023966.34924	maker	exon	1171928	1172012	.	-	.	ID=ECRY_008121-RA:exon:634;Parent=ECRY_008121-RA;
scf7180000023966.34924	maker	exon	1172860	1173001	.	-	.	ID=ECRY_008121-RA:exon:633;Parent=ECRY_008121-RA;
scf7180000023966.34924	maker	exon	1173714	1173861	.	-	.	ID=ECRY_008121-RA:exon:632;Parent=ECRY_008121-RA;
scf7180000023966.34924	maker	exon	1177323	1177559	.	-	.	ID=ECRY_008121-RA:exon:631;Parent=ECRY_008121-RA;
scf7180000023966.34924	maker	exon	1178023	1178277	.	-	.	ID=ECRY_008121-RA:exon:630;Parent=ECRY_008121-RA;
scf7180000023966.34924	maker	five_prime_UTR	1178176	1178277	.	-	.	ID=ECRY_008121-RA:five_prime_utr;Parent=ECRY_008121-RA;
scf7180000023966.34924	maker	CDS	1178023	1178175	.	-	0	ID=ECRY_008121-RA:cds;Parent=ECRY_008121-RA;
scf7180000023966.34924	maker	CDS	1177323	1177559	.	-	0	ID=ECRY_008121-RA:cds;Parent=ECRY_008121-RA;
scf7180000023966.34924	maker	CDS	1173714	1173861	.	-	0	ID=ECRY_008121-RA:cds;Parent=ECRY_008121-RA;
scf7180000023966.34924	maker	CDS	1172860	1173001	.	-	2	ID=ECRY_008121-RA:cds;Parent=ECRY_008121-RA;
scf7180000023966.34924	maker	CDS	1171928	1172012	.	-	1	ID=ECRY_008121-RA:cds;Parent=ECRY_008121-RA;
scf7180000023966.34924	maker	CDS	1170998	1171132	.	-	0	ID=ECRY_008121-RA:cds;Parent=ECRY_008121-RA;
scf7180000023966.34924	maker	CDS	1169939	1170097	.	-	0	ID=ECRY_008121-RA:cds;Parent=ECRY_008121-RA;
scf7180000023966.34924	maker	CDS	1169173	1169322	.	-	0	ID=ECRY_008121-RA:cds;Parent=ECRY_008121-RA;
scf7180000023966.34924	maker	gene	1129238	1129307	.	+	.	ID=ECRY_008116;Name=ECRY_008116;Alias=trnascan-scf7180000023966.34924-noncoding-Pseudo_GCG-gene-11.0;Note=Protein of unknown function;
scf7180000023966.34924	maker	tRNA	1129238	1129307	.	+	.	ID=ECRY_008116-RA;Parent=ECRY_008116;Name=ECRY_008116-RA;_AED=1.00;_QI=0|-1|0|0|-1|0|1|71|0;_eAED=1.00;
scf7180000023966.34924	maker	exon	1129238	1129307	.	+	.	ID=ECRY_008116-RA:exon:638;Parent=ECRY_008116-RA;
scf7180000023966.34924	maker	gene	1208831	1214495	.	+	.	ID=ECRY_008123;Name=ECRY_008123;Alias=maker-scf7180000023966.34924-snap-gene-12.35;Note=Protein of unknown function;
scf7180000023966.34924	maker	mRNA	1208831	1214495	.	+	.	ID=ECRY_008123-RA;Parent=ECRY_008123;Name=ECRY_008123-RA;Alias=maker-scf7180000023966.34924-snap-gene-12.35-mRNA-1;Note=Protein of unknown function;_AED=0.00;_QI=381|1|1|1|0.5|1|3|35|160;_eAED=0.00;
scf7180000023966.34924	maker	exon	1208831	1209281	.	+	.	ID=ECRY_008123-RA:exon:639;Parent=ECRY_008123-RA;
scf7180000023966.34924	maker	exon	1211232	1211402	.	+	.	ID=ECRY_008123-RA:exon:640;Parent=ECRY_008123-RA;
scf7180000023966.34924	maker	exon	1214219	1214495	.	+	.	ID=ECRY_008123-RA:exon:641;Parent=ECRY_008123-RA;
scf7180000023966.34924	maker	five_prime_UTR	1208831	1209211	.	+	.	ID=ECRY_008123-RA:five_prime_utr;Parent=ECRY_008123-RA;
scf7180000023966.34924	maker	CDS	1209212	1209281	.	+	0	ID=ECRY_008123-RA:cds;Parent=ECRY_008123-RA;
scf7180000023966.34924	maker	CDS	1211232	1211402	.	+	2	ID=ECRY_008123-RA:cds;Parent=ECRY_008123-RA;
scf7180000023966.34924	maker	CDS	1214219	1214460	.	+	2	ID=ECRY_008123-RA:cds;Parent=ECRY_008123-RA;
scf7180000023966.34924	maker	three_prime_UTR	1214461	1214495	.	+	.	ID=ECRY_008123-RA:three_prime_utr;Parent=ECRY_008123-RA;
scf7180000023966.34924	maker	gene	1184350	1188349	.	+	.	ID=ECRY_008122;Name=ECRY_008122;Alias=maker-scf7180000023966.34924-snap-gene-12.34;Note=Similar to SLC26A5: Prestin (Meriones unguiculatus OX%3D10047);Dbxref=InterPro:IPR011547,Pfam:PF00916;Ontology_term=GO:0008272,GO:0015116,GO:0016021;
scf7180000023966.34924	maker	mRNA	1184350	1188349	.	+	.	ID=ECRY_008122-RA;Parent=ECRY_008122;Name=ECRY_008122-RA;Alias=maker-scf7180000023966.34924-snap-gene-12.34-mRNA-1;Note=Similar to SLC26A5: Prestin (Meriones unguiculatus OX%3D10047);_AED=0.01;_QI=124|1|0.75|1|1|1|4|0|301;_eAED=0.01;Dbxref=InterPro:IPR011547,Pfam:PF00916;Ontology_term=GO:0008272,GO:0015116,GO:0016021;
scf7180000023966.34924	maker	exon	1184350	1184897	.	+	.	ID=ECRY_008122-RA:exon:642;Parent=ECRY_008122-RA;
scf7180000023966.34924	maker	exon	1185449	1185559	.	+	.	ID=ECRY_008122-RA:exon:643;Parent=ECRY_008122-RA;
scf7180000023966.34924	maker	exon	1187532	1187722	.	+	.	ID=ECRY_008122-RA:exon:644;Parent=ECRY_008122-RA;
scf7180000023966.34924	maker	exon	1188170	1188349	.	+	.	ID=ECRY_008122-RA:exon:645;Parent=ECRY_008122-RA;
scf7180000023966.34924	maker	five_prime_UTR	1184350	1184473	.	+	.	ID=ECRY_008122-RA:five_prime_utr;Parent=ECRY_008122-RA;
scf7180000023966.34924	maker	CDS	1184474	1184897	.	+	0	ID=ECRY_008122-RA:cds;Parent=ECRY_008122-RA;
scf7180000023966.34924	maker	CDS	1185449	1185559	.	+	2	ID=ECRY_008122-RA:cds;Parent=ECRY_008122-RA;
scf7180000023966.34924	maker	CDS	1187532	1187722	.	+	2	ID=ECRY_008122-RA:cds;Parent=ECRY_008122-RA;
scf7180000023966.34924	maker	CDS	1188170	1188349	.	+	0	ID=ECRY_008122-RA:cds;Parent=ECRY_008122-RA;
scf7180000023966.34924	maker	gene	1232169	1238853	.	-	.	ID=ECRY_008126;Name=ECRY_008126;Alias=augustus_masked-scf7180000023966.34924-processed-gene-12.31;Note=Protein of unknown function;
scf7180000023966.34924	maker	mRNA	1232169	1238853	.	-	.	ID=ECRY_008126-RA;Parent=ECRY_008126;Name=ECRY_008126-RA;Alias=augustus_masked-scf7180000023966.34924-processed-gene-12.31-mRNA-1;Note=Protein of unknown function;_AED=0.04;_QI=174|0.5|0.6|0.8|0.75|0.8|5|796|163;_eAED=0.04;
scf7180000023966.34924	maker	exon	1232169	1233153	.	-	.	ID=ECRY_008126-RA:exon:650;Parent=ECRY_008126-RA;
scf7180000023966.34924	maker	exon	1233913	1234055	.	-	.	ID=ECRY_008126-RA:exon:649;Parent=ECRY_008126-RA;
scf7180000023966.34924	maker	exon	1235853	1235972	.	-	.	ID=ECRY_008126-RA:exon:648;Parent=ECRY_008126-RA;
scf7180000023966.34924	maker	exon	1237708	1237814	.	-	.	ID=ECRY_008126-RA:exon:647;Parent=ECRY_008126-RA;
scf7180000023966.34924	maker	exon	1238747	1238853	.	-	.	ID=ECRY_008126-RA:exon:646;Parent=ECRY_008126-RA;
scf7180000023966.34924	maker	five_prime_UTR	1238747	1238853	.	-	.	ID=ECRY_008126-RA:five_prime_utr;Parent=ECRY_008126-RA;
scf7180000023966.34924	maker	five_prime_UTR	1237748	1237814	.	-	.	ID=ECRY_008126-RA:five_prime_utr;Parent=ECRY_008126-RA;
scf7180000023966.34924	maker	CDS	1237708	1237747	.	-	0	ID=ECRY_008126-RA:cds;Parent=ECRY_008126-RA;
scf7180000023966.34924	maker	CDS	1235853	1235972	.	-	2	ID=ECRY_008126-RA:cds;Parent=ECRY_008126-RA;
scf7180000023966.34924	maker	CDS	1233913	1234055	.	-	2	ID=ECRY_008126-RA:cds;Parent=ECRY_008126-RA;
scf7180000023966.34924	maker	CDS	1232965	1233153	.	-	0	ID=ECRY_008126-RA:cds;Parent=ECRY_008126-RA;
scf7180000023966.34924	maker	three_prime_UTR	1232169	1232964	.	-	.	ID=ECRY_008126-RA:three_prime_utr;Parent=ECRY_008126-RA;
scf7180000023966.34924	maker	gene	1224137	1230563	.	-	.	ID=ECRY_008125;Name=ECRY_008125;Alias=maker-scf7180000023966.34924-snap-gene-12.37;Note=Similar to CNOT3: CCR4-NOT transcription complex subunit 3 (Homo sapiens OX%3D9606);Dbxref=InterPro:IPR007207,Pfam:PF04065;Ontology_term=GO:0005634,GO:0006355;
scf7180000023966.34924	maker	mRNA	1224137	1230563	.	-	.	ID=ECRY_008125-RA;Parent=ECRY_008125;Name=ECRY_008125-RA;Alias=maker-scf7180000023966.34924-snap-gene-12.37-mRNA-1;Note=Similar to CNOT3: CCR4-NOT transcription complex subunit 3 (Homo sapiens OX%3D9606);_AED=0.12;_QI=197|1|0.87|1|0.85|0.87|8|0|299;_eAED=0.12;Dbxref=InterPro:IPR007207,Pfam:PF04065;Ontology_term=GO:0005634,GO:0006355;
scf7180000023966.34924	maker	exon	1224137	1224442	.	-	.	ID=ECRY_008125-RA:exon:658;Parent=ECRY_008125-RA;
scf7180000023966.34924	maker	exon	1225024	1225137	.	-	.	ID=ECRY_008125-RA:exon:657;Parent=ECRY_008125-RA;
scf7180000023966.34924	maker	exon	1226048	1226137	.	-	.	ID=ECRY_008125-RA:exon:656;Parent=ECRY_008125-RA;
scf7180000023966.34924	maker	exon	1226726	1226854	.	-	.	ID=ECRY_008125-RA:exon:655;Parent=ECRY_008125-RA;
scf7180000023966.34924	maker	exon	1227926	1228015	.	-	.	ID=ECRY_008125-RA:exon:654;Parent=ECRY_008125-RA;
scf7180000023966.34924	maker	exon	1228480	1228554	.	-	.	ID=ECRY_008125-RA:exon:653;Parent=ECRY_008125-RA;
scf7180000023966.34924	maker	exon	1229156	1229223	.	-	.	ID=ECRY_008125-RA:exon:652;Parent=ECRY_008125-RA;
scf7180000023966.34924	maker	exon	1230342	1230563	.	-	.	ID=ECRY_008125-RA:exon:651;Parent=ECRY_008125-RA;
scf7180000023966.34924	maker	five_prime_UTR	1230367	1230563	.	-	.	ID=ECRY_008125-RA:five_prime_utr;Parent=ECRY_008125-RA;
scf7180000023966.34924	maker	CDS	1230342	1230366	.	-	0	ID=ECRY_008125-RA:cds;Parent=ECRY_008125-RA;
scf7180000023966.34924	maker	CDS	1229156	1229223	.	-	2	ID=ECRY_008125-RA:cds;Parent=ECRY_008125-RA;
scf7180000023966.34924	maker	CDS	1228480	1228554	.	-	0	ID=ECRY_008125-RA:cds;Parent=ECRY_008125-RA;
scf7180000023966.34924	maker	CDS	1227926	1228015	.	-	0	ID=ECRY_008125-RA:cds;Parent=ECRY_008125-RA;
scf7180000023966.34924	maker	CDS	1226726	1226854	.	-	0	ID=ECRY_008125-RA:cds;Parent=ECRY_008125-RA;
scf7180000023966.34924	maker	CDS	1226048	1226137	.	-	0	ID=ECRY_008125-RA:cds;Parent=ECRY_008125-RA;
scf7180000023966.34924	maker	CDS	1225024	1225137	.	-	0	ID=ECRY_008125-RA:cds;Parent=ECRY_008125-RA;
scf7180000023966.34924	maker	CDS	1224137	1224442	.	-	0	ID=ECRY_008125-RA:cds;Parent=ECRY_008125-RA;
scf7180000023966.34924	maker	gene	1217538	1223604	.	-	.	ID=ECRY_008124;Name=ECRY_008124;Alias=maker-scf7180000023966.34924-snap-gene-12.36;Note=Similar to CNOT3: CCR4-NOT transcription complex subunit 3 (Homo sapiens OX%3D9606);Dbxref=InterPro:IPR007282,Pfam:PF04153;Ontology_term=GO:0005634,GO:0006355;
scf7180000023966.34924	maker	mRNA	1217538	1223604	.	-	.	ID=ECRY_008124-RA;Parent=ECRY_008124;Name=ECRY_008124-RA;Alias=maker-scf7180000023966.34924-snap-gene-12.36-mRNA-1;Note=Similar to CNOT3: CCR4-NOT transcription complex subunit 3 (Homo sapiens OX%3D9606);_AED=0.40;_QI=0|0.14|0.12|0.25|1|1|8|132|494;_eAED=0.40;Dbxref=InterPro:IPR007282,Pfam:PF04153;Ontology_term=GO:0005634,GO:0006355;
scf7180000023966.34924	maker	exon	1217538	1217768	.	-	.	ID=ECRY_008124-RA:exon:666;Parent=ECRY_008124-RA;
scf7180000023966.34924	maker	exon	1218665	1218790	.	-	.	ID=ECRY_008124-RA:exon:665;Parent=ECRY_008124-RA;
scf7180000023966.34924	maker	exon	1219674	1219803	.	-	.	ID=ECRY_008124-RA:exon:664;Parent=ECRY_008124-RA;
scf7180000023966.34924	maker	exon	1220521	1221020	.	-	.	ID=ECRY_008124-RA:exon:663;Parent=ECRY_008124-RA;
scf7180000023966.34924	maker	exon	1221587	1221909	.	-	.	ID=ECRY_008124-RA:exon:662;Parent=ECRY_008124-RA;
scf7180000023966.34924	maker	exon	1222264	1222366	.	-	.	ID=ECRY_008124-RA:exon:661;Parent=ECRY_008124-RA;
scf7180000023966.34924	maker	exon	1223161	1223358	.	-	.	ID=ECRY_008124-RA:exon:660;Parent=ECRY_008124-RA;
scf7180000023966.34924	maker	exon	1223599	1223604	.	-	.	ID=ECRY_008124-RA:exon:659;Parent=ECRY_008124-RA;
scf7180000023966.34924	maker	CDS	1223599	1223604	.	-	0	ID=ECRY_008124-RA:cds;Parent=ECRY_008124-RA;
scf7180000023966.34924	maker	CDS	1223161	1223358	.	-	0	ID=ECRY_008124-RA:cds;Parent=ECRY_008124-RA;
scf7180000023966.34924	maker	CDS	1222264	1222366	.	-	0	ID=ECRY_008124-RA:cds;Parent=ECRY_008124-RA;
scf7180000023966.34924	maker	CDS	1221587	1221909	.	-	2	ID=ECRY_008124-RA:cds;Parent=ECRY_008124-RA;
scf7180000023966.34924	maker	CDS	1220521	1221020	.	-	0	ID=ECRY_008124-RA:cds;Parent=ECRY_008124-RA;
scf7180000023966.34924	maker	CDS	1219674	1219803	.	-	1	ID=ECRY_008124-RA:cds;Parent=ECRY_008124-RA;
scf7180000023966.34924	maker	CDS	1218665	1218790	.	-	0	ID=ECRY_008124-RA:cds;Parent=ECRY_008124-RA;
scf7180000023966.34924	maker	CDS	1217670	1217768	.	-	0	ID=ECRY_008124-RA:cds;Parent=ECRY_008124-RA;
scf7180000023966.34924	maker	three_prime_UTR	1217538	1217669	.	-	.	ID=ECRY_008124-RA:three_prime_utr;Parent=ECRY_008124-RA;
scf7180000023966.34924	maker	gene	1394239	1398552	.	+	.	ID=ECRY_008127;Name=ECRY_008127;Alias=maker-scf7180000023966.34924-augustus-gene-13.20;Note=Similar to HYLS1: Hydrolethalus syndrome protein 1 homolog (Macaca fascicularis OX%3D9541);Dbxref=InterPro:IPR027918,Pfam:PF15311;
scf7180000023966.34924	maker	mRNA	1394239	1398552	.	+	.	ID=ECRY_008127-RA;Parent=ECRY_008127;Name=ECRY_008127-RA;Alias=maker-scf7180000023966.34924-augustus-gene-13.20-mRNA-1;Note=Similar to HYLS1: Hydrolethalus syndrome protein 1 homolog (Macaca fascicularis OX%3D9541);_AED=0.00;_QI=32|1|1|1|0.8|0.83|6|233|336;_eAED=0.00;Dbxref=InterPro:IPR027918,Pfam:PF15311;
scf7180000023966.34924	maker	exon	1394239	1394367	.	+	.	ID=ECRY_008127-RA:exon:667;Parent=ECRY_008127-RA;
scf7180000023966.34924	maker	exon	1395172	1395516	.	+	.	ID=ECRY_008127-RA:exon:668;Parent=ECRY_008127-RA;
scf7180000023966.34924	maker	exon	1395856	1396031	.	+	.	ID=ECRY_008127-RA:exon:669;Parent=ECRY_008127-RA;
scf7180000023966.34924	maker	exon	1397000	1397081	.	+	.	ID=ECRY_008127-RA:exon:670;Parent=ECRY_008127-RA;
scf7180000023966.34924	maker	exon	1397464	1397648	.	+	.	ID=ECRY_008127-RA:exon:671;Parent=ECRY_008127-RA;
scf7180000023966.34924	maker	exon	1398194	1398552	.	+	.	ID=ECRY_008127-RA:exon:672;Parent=ECRY_008127-RA;
scf7180000023966.34924	maker	five_prime_UTR	1394239	1394270	.	+	.	ID=ECRY_008127-RA:five_prime_utr;Parent=ECRY_008127-RA;
scf7180000023966.34924	maker	CDS	1394271	1394367	.	+	0	ID=ECRY_008127-RA:cds;Parent=ECRY_008127-RA;
scf7180000023966.34924	maker	CDS	1395172	1395516	.	+	2	ID=ECRY_008127-RA:cds;Parent=ECRY_008127-RA;
scf7180000023966.34924	maker	CDS	1395856	1396031	.	+	2	ID=ECRY_008127-RA:cds;Parent=ECRY_008127-RA;
scf7180000023966.34924	maker	CDS	1397000	1397081	.	+	0	ID=ECRY_008127-RA:cds;Parent=ECRY_008127-RA;
scf7180000023966.34924	maker	CDS	1397464	1397648	.	+	2	ID=ECRY_008127-RA:cds;Parent=ECRY_008127-RA;
scf7180000023966.34924	maker	CDS	1398194	1398319	.	+	0	ID=ECRY_008127-RA:cds;Parent=ECRY_008127-RA;
scf7180000023966.34924	maker	three_prime_UTR	1398320	1398552	.	+	.	ID=ECRY_008127-RA:three_prime_utr;Parent=ECRY_008127-RA;
scf7180000023966.34924	maker	gene	1400065	1404236	.	-	.	ID=ECRY_008128;Name=ECRY_008128;Alias=snap_masked-scf7180000023966.34924-processed-gene-13.18;Note=Similar to HSD17B2: Estradiol 17-beta-dehydrogenase 2 (Homo sapiens OX%3D9606);Dbxref=InterPro:IPR002347,Pfam:PF00106;
scf7180000023966.34924	maker	mRNA	1400065	1404236	.	-	.	ID=ECRY_008128-RA;Parent=ECRY_008128;Name=ECRY_008128-RA;Alias=snap_masked-scf7180000023966.34924-processed-gene-13.18-mRNA-1;Note=Similar to HSD17B2: Estradiol 17-beta-dehydrogenase 2 (Homo sapiens OX%3D9606);_AED=0.34;_QI=0|0|0|0.25|1|1|4|0|252;_eAED=0.44;Dbxref=InterPro:IPR002347,Pfam:PF00106;
scf7180000023966.34924	maker	exon	1404232	1404236	.	-	.	ID=ECRY_008128-RA:exon:676;Parent=ECRY_008128-RA;
scf7180000023966.34924	maker	exon	1402949	1403034	.	-	.	ID=ECRY_008128-RA:exon:675;Parent=ECRY_008128-RA;
scf7180000023966.34924	maker	exon	1401876	1402196	.	-	.	ID=ECRY_008128-RA:exon:674;Parent=ECRY_008128-RA;
scf7180000023966.34924	maker	exon	1400065	1400411	.	-	.	ID=ECRY_008128-RA:exon:673;Parent=ECRY_008128-RA;
scf7180000023966.34924	maker	CDS	1404232	1404236	.	-	0	ID=ECRY_008128-RA:cds;Parent=ECRY_008128-RA;
scf7180000023966.34924	maker	CDS	1402949	1403034	.	-	1	ID=ECRY_008128-RA:cds;Parent=ECRY_008128-RA;
scf7180000023966.34924	maker	CDS	1401876	1402196	.	-	2	ID=ECRY_008128-RA:cds;Parent=ECRY_008128-RA;
scf7180000023966.34924	maker	CDS	1400065	1400411	.	-	2	ID=ECRY_008128-RA:cds;Parent=ECRY_008128-RA;
scf7180000023276.58244	maker	gene	26690	52348	.	+	.	ID=ECRY_009276;Name=ECRY_009276;Alias=maker-scf7180000023276.58244-snap-gene-0.0;Note=Similar to ZNF91: Zinc finger protein 91 (Homo sapiens OX%3D9606);Dbxref=Pfam:PF00096;
scf7180000023276.58244	maker	mRNA	26690	52348	.	+	.	ID=ECRY_009276-RA;Parent=ECRY_009276;Name=ECRY_009276-RA;Alias=maker-scf7180000023276.58244-snap-gene-0.0-mRNA-1;Note=Similar to ZNF91: Zinc finger protein 91 (Homo sapiens OX%3D9606);_AED=0.12;_QI=0|0.5|0.33|0.88|0.62|0.55|9|0|1015;_eAED=0.17;Dbxref=Pfam:PF00096;
scf7180000023276.58244	maker	exon	26690	26726	.	+	.	ID=ECRY_009276-RA:exon:751;Parent=ECRY_009276-RA;
scf7180000023276.58244	maker	exon	29412	29609	.	+	.	ID=ECRY_009276-RA:exon:752;Parent=ECRY_009276-RA;
scf7180000023276.58244	maker	exon	30448	30534	.	+	.	ID=ECRY_009276-RA:exon:753;Parent=ECRY_009276-RA;
scf7180000023276.58244	maker	exon	33429	34118	.	+	.	ID=ECRY_009276-RA:exon:754;Parent=ECRY_009276-RA;
scf7180000023276.58244	maker	exon	38293	38358	.	+	.	ID=ECRY_009276-RA:exon:755;Parent=ECRY_009276-RA;
scf7180000023276.58244	maker	exon	38967	39092	.	+	.	ID=ECRY_009276-RA:exon:756;Parent=ECRY_009276-RA;
scf7180000023276.58244	maker	exon	40243	40329	.	+	.	ID=ECRY_009276-RA:exon:757;Parent=ECRY_009276-RA;
scf7180000023276.58244	maker	exon	42200	42961	.	+	.	ID=ECRY_009276-RA:exon:758;Parent=ECRY_009276-RA;
scf7180000023276.58244	maker	exon	51357	52348	.	+	.	ID=ECRY_009276-RA:exon:759;Parent=ECRY_009276-RA;
scf7180000023276.58244	maker	CDS	26690	26726	.	+	0	ID=ECRY_009276-RA:cds;Parent=ECRY_009276-RA;
scf7180000023276.58244	maker	CDS	29412	29609	.	+	2	ID=ECRY_009276-RA:cds;Parent=ECRY_009276-RA;
scf7180000023276.58244	maker	CDS	30448	30534	.	+	2	ID=ECRY_009276-RA:cds;Parent=ECRY_009276-RA;
scf7180000023276.58244	maker	CDS	33429	34118	.	+	2	ID=ECRY_009276-RA:cds;Parent=ECRY_009276-RA;
scf7180000023276.58244	maker	CDS	38293	38358	.	+	2	ID=ECRY_009276-RA:cds;Parent=ECRY_009276-RA;
scf7180000023276.58244	maker	CDS	38967	39092	.	+	2	ID=ECRY_009276-RA:cds;Parent=ECRY_009276-RA;
scf7180000023276.58244	maker	CDS	40243	40329	.	+	2	ID=ECRY_009276-RA:cds;Parent=ECRY_009276-RA;
scf7180000023276.58244	maker	CDS	42200	42961	.	+	2	ID=ECRY_009276-RA:cds;Parent=ECRY_009276-RA;
scf7180000023276.58244	maker	CDS	51357	52348	.	+	2	ID=ECRY_009276-RA:cds;Parent=ECRY_009276-RA;
scf7180000023276.58244	maker	gene	78350	83376	.	+	.	ID=ECRY_009279;Name=ECRY_009279;Alias=maker-scf7180000023276.58244-augustus-gene-0.24;Note=Similar to ZNF425: Zinc finger protein 425 (Fragment) (Macaca fascicularis OX%3D9541);Dbxref=Pfam:PF00096;
scf7180000023276.58244	maker	mRNA	78350	83376	.	+	.	ID=ECRY_009279-RA;Parent=ECRY_009279;Name=ECRY_009279-RA;Alias=maker-scf7180000023276.58244-augustus-gene-0.24-mRNA-1;Note=Similar to ZNF425: Zinc finger protein 425 (Fragment) (Macaca fascicularis OX%3D9541);_AED=0.29;_QI=0|0|0|0.33|1|1|3|0|430;_eAED=0.31;Dbxref=Pfam:PF00096;
scf7180000023276.58244	maker	exon	78350	78397	.	+	.	ID=ECRY_009279-RA:exon:760;Parent=ECRY_009279-RA;
scf7180000023276.58244	maker	exon	81461	81536	.	+	.	ID=ECRY_009279-RA:exon:761;Parent=ECRY_009279-RA;
scf7180000023276.58244	maker	exon	82208	83376	.	+	.	ID=ECRY_009279-RA:exon:762;Parent=ECRY_009279-RA;
scf7180000023276.58244	maker	CDS	78350	78397	.	+	0	ID=ECRY_009279-RA:cds;Parent=ECRY_009279-RA;
scf7180000023276.58244	maker	CDS	81461	81536	.	+	0	ID=ECRY_009279-RA:cds;Parent=ECRY_009279-RA;
scf7180000023276.58244	maker	CDS	82208	83376	.	+	2	ID=ECRY_009279-RA:cds;Parent=ECRY_009279-RA;
scf7180000023276.58244	maker	gene	56605	60921	.	-	.	ID=ECRY_009278;Name=ECRY_009278;Alias=genemark-scf7180000023276.58244-processed-gene-0.56;Note=Similar to ZNF425: Zinc finger protein 425 (Homo sapiens OX%3D9606);Dbxref=Pfam:PF00096,Pfam:PF13894,Pfam:PF13909;
scf7180000023276.58244	maker	mRNA	56605	60921	.	-	.	ID=ECRY_009278-RA;Parent=ECRY_009278;Name=ECRY_009278-RA;Alias=genemark-scf7180000023276.58244-processed-gene-0.56-mRNA-1;Note=Similar to ZNF425: Zinc finger protein 425 (Homo sapiens OX%3D9606);_AED=0.11;_QI=0|0|0|0.33|1|1|6|0|600;_eAED=0.12;Dbxref=Pfam:PF00096,Pfam:PF13894,Pfam:PF13909;
scf7180000023276.58244	maker	exon	60891	60921	.	-	.	ID=ECRY_009278-RA:exon:768;Parent=ECRY_009278-RA;
scf7180000023276.58244	maker	exon	59492	60755	.	-	.	ID=ECRY_009278-RA:exon:767;Parent=ECRY_009278-RA;
scf7180000023276.58244	maker	exon	59164	59455	.	-	.	ID=ECRY_009278-RA:exon:766;Parent=ECRY_009278-RA;
scf7180000023276.58244	maker	exon	58522	58611	.	-	.	ID=ECRY_009278-RA:exon:765;Parent=ECRY_009278-RA;
scf7180000023276.58244	maker	exon	57735	57754	.	-	.	ID=ECRY_009278-RA:exon:764;Parent=ECRY_009278-RA;
scf7180000023276.58244	maker	exon	56605	56710	.	-	.	ID=ECRY_009278-RA:exon:763;Parent=ECRY_009278-RA;
scf7180000023276.58244	maker	CDS	60891	60921	.	-	0	ID=ECRY_009278-RA:cds;Parent=ECRY_009278-RA;
scf7180000023276.58244	maker	CDS	59492	60755	.	-	2	ID=ECRY_009278-RA:cds;Parent=ECRY_009278-RA;
scf7180000023276.58244	maker	CDS	59164	59455	.	-	1	ID=ECRY_009278-RA:cds;Parent=ECRY_009278-RA;
scf7180000023276.58244	maker	CDS	58522	58611	.	-	0	ID=ECRY_009278-RA:cds;Parent=ECRY_009278-RA;
scf7180000023276.58244	maker	CDS	57735	57754	.	-	0	ID=ECRY_009278-RA:cds;Parent=ECRY_009278-RA;
scf7180000023276.58244	maker	CDS	56605	56710	.	-	1	ID=ECRY_009278-RA:cds;Parent=ECRY_009278-RA;
scf7180000023276.58244	maker	gene	10381	25970	.	-	.	ID=ECRY_009275;Name=ECRY_009275;Alias=maker-scf7180000023276.58244-snap-gene-0.2;Note=Similar to ZNF480: Zinc finger protein 480 (Homo sapiens OX%3D9606);Dbxref=Pfam:PF00096;
scf7180000023276.58244	maker	mRNA	10381	25970	.	-	.	ID=ECRY_009275-RA;Parent=ECRY_009275;Name=ECRY_009275-RA;Alias=maker-scf7180000023276.58244-snap-gene-0.2-mRNA-1;Note=Similar to ZNF480: Zinc finger protein 480 (Homo sapiens OX%3D9606);_AED=0.24;_QI=0|0.75|0.44|1|0.37|0.22|9|0|597;_eAED=0.24;Dbxref=Pfam:PF00096;
scf7180000023276.58244	maker	exon	25841	25970	.	-	.	ID=ECRY_009275-RA:exon:777;Parent=ECRY_009275-RA;
scf7180000023276.58244	maker	exon	24730	24867	.	-	.	ID=ECRY_009275-RA:exon:776;Parent=ECRY_009275-RA;
scf7180000023276.58244	maker	exon	23539	23625	.	-	.	ID=ECRY_009275-RA:exon:775;Parent=ECRY_009275-RA;
scf7180000023276.58244	maker	exon	20460	20700	.	-	.	ID=ECRY_009275-RA:exon:774;Parent=ECRY_009275-RA;
scf7180000023276.58244	maker	exon	15009	15085	.	-	.	ID=ECRY_009275-RA:exon:773;Parent=ECRY_009275-RA;
scf7180000023276.58244	maker	exon	14304	14429	.	-	.	ID=ECRY_009275-RA:exon:772;Parent=ECRY_009275-RA;
scf7180000023276.58244	maker	exon	12768	12854	.	-	.	ID=ECRY_009275-RA:exon:771;Parent=ECRY_009275-RA;
scf7180000023276.58244	maker	exon	11081	11492	.	-	.	ID=ECRY_009275-RA:exon:770;Parent=ECRY_009275-RA;
scf7180000023276.58244	maker	exon	10381	10873	.	-	.	ID=ECRY_009275-RA:exon:769;Parent=ECRY_009275-RA;
scf7180000023276.58244	maker	CDS	25841	25970	.	-	0	ID=ECRY_009275-RA:cds;Parent=ECRY_009275-RA;
scf7180000023276.58244	maker	CDS	24730	24867	.	-	2	ID=ECRY_009275-RA:cds;Parent=ECRY_009275-RA;
scf7180000023276.58244	maker	CDS	23539	23625	.	-	2	ID=ECRY_009275-RA:cds;Parent=ECRY_009275-RA;
scf7180000023276.58244	maker	CDS	20460	20700	.	-	2	ID=ECRY_009275-RA:cds;Parent=ECRY_009275-RA;
scf7180000023276.58244	maker	CDS	15009	15085	.	-	1	ID=ECRY_009275-RA:cds;Parent=ECRY_009275-RA;
scf7180000023276.58244	maker	CDS	14304	14429	.	-	2	ID=ECRY_009275-RA:cds;Parent=ECRY_009275-RA;
scf7180000023276.58244	maker	CDS	12768	12854	.	-	2	ID=ECRY_009275-RA:cds;Parent=ECRY_009275-RA;
scf7180000023276.58244	maker	CDS	11081	11492	.	-	2	ID=ECRY_009275-RA:cds;Parent=ECRY_009275-RA;
scf7180000023276.58244	maker	CDS	10381	10873	.	-	1	ID=ECRY_009275-RA:cds;Parent=ECRY_009275-RA;
scf7180000023276.58244	maker	gene	42551	47340	.	-	.	ID=ECRY_009277;Name=ECRY_009277;Alias=maker-scf7180000023276.58244-snap-gene-0.3;Note=Protein of unknown function;
scf7180000023276.58244	maker	mRNA	42551	47340	.	-	.	ID=ECRY_009277-RA;Parent=ECRY_009277;Name=ECRY_009277-RA;Alias=maker-scf7180000023276.58244-snap-gene-0.3-mRNA-1;Note=Protein of unknown function;_AED=0.32;_QI=31|0|0.5|1|0|0|2|331|12;_eAED=0.51;
scf7180000023276.58244	maker	exon	42551	42661	.	-	.	ID=ECRY_009277-RA:exon:779;Parent=ECRY_009277-RA;
scf7180000023276.58244	maker	exon	47051	47340	.	-	.	ID=ECRY_009277-RA:exon:778;Parent=ECRY_009277-RA;
scf7180000023276.58244	maker	five_prime_UTR	47310	47340	.	-	.	ID=ECRY_009277-RA:five_prime_utr;Parent=ECRY_009277-RA;
scf7180000023276.58244	maker	CDS	47271	47309	.	-	0	ID=ECRY_009277-RA:cds;Parent=ECRY_009277-RA;
scf7180000023276.58244	maker	three_prime_UTR	47051	47270	.	-	.	ID=ECRY_009277-RA:three_prime_utr;Parent=ECRY_009277-RA;
scf7180000023276.58244	maker	three_prime_UTR	42551	42661	.	-	.	ID=ECRY_009277-RA:three_prime_utr;Parent=ECRY_009277-RA;
scf7180000023276.58244	maker	gene	116391	124114	.	+	.	ID=ECRY_009283;Name=ECRY_009283;Alias=maker-scf7180000023276.58244-snap-gene-1.63;Note=Similar to Vwa5a: von Willebrand factor A domain-containing protein 5A (Rattus norvegicus OX%3D10116);Dbxref=InterPro:IPR002035,Pfam:PF13768;
scf7180000023276.58244	maker	mRNA	116391	124114	.	+	.	ID=ECRY_009283-RA;Parent=ECRY_009283;Name=ECRY_009283-RA;Alias=maker-scf7180000023276.58244-snap-gene-1.63-mRNA-1;Note=Similar to Vwa5a: von Willebrand factor A domain-containing protein 5A (Rattus norvegicus OX%3D10116);_AED=0.00;_QI=17|1|0.83|1|1|1|6|0|288;_eAED=0.00;Dbxref=InterPro:IPR002035,Pfam:PF13768;
scf7180000023276.58244	maker	exon	116391	116621	.	+	.	ID=ECRY_009283-RA:exon:780;Parent=ECRY_009283-RA;
scf7180000023276.58244	maker	exon	118285	118448	.	+	.	ID=ECRY_009283-RA:exon:781;Parent=ECRY_009283-RA;
scf7180000023276.58244	maker	exon	119209	119317	.	+	.	ID=ECRY_009283-RA:exon:782;Parent=ECRY_009283-RA;
scf7180000023276.58244	maker	exon	120518	120622	.	+	.	ID=ECRY_009283-RA:exon:783;Parent=ECRY_009283-RA;
scf7180000023276.58244	maker	exon	122454	122580	.	+	.	ID=ECRY_009283-RA:exon:784;Parent=ECRY_009283-RA;
scf7180000023276.58244	maker	exon	123970	124114	.	+	.	ID=ECRY_009283-RA:exon:785;Parent=ECRY_009283-RA;
scf7180000023276.58244	maker	five_prime_UTR	116391	116407	.	+	.	ID=ECRY_009283-RA:five_prime_utr;Parent=ECRY_009283-RA;
scf7180000023276.58244	maker	CDS	116408	116621	.	+	0	ID=ECRY_009283-RA:cds;Parent=ECRY_009283-RA;
scf7180000023276.58244	maker	CDS	118285	118448	.	+	2	ID=ECRY_009283-RA:cds;Parent=ECRY_009283-RA;
scf7180000023276.58244	maker	CDS	119209	119317	.	+	0	ID=ECRY_009283-RA:cds;Parent=ECRY_009283-RA;
scf7180000023276.58244	maker	CDS	120518	120622	.	+	2	ID=ECRY_009283-RA:cds;Parent=ECRY_009283-RA;
scf7180000023276.58244	maker	CDS	122454	122580	.	+	2	ID=ECRY_009283-RA:cds;Parent=ECRY_009283-RA;
scf7180000023276.58244	maker	CDS	123970	124114	.	+	1	ID=ECRY_009283-RA:cds;Parent=ECRY_009283-RA;
scf7180000023276.58244	maker	gene	169207	177136	.	-	.	ID=ECRY_009285;Name=ECRY_009285;Alias=maker-scf7180000023276.58244-snap-gene-1.65;Note=Similar to Znf112: Zinc finger protein 112 (Mus musculus OX%3D10090);Dbxref=Pfam:PF00096;
scf7180000023276.58244	maker	mRNA	169207	177136	.	-	.	ID=ECRY_009285-RA;Parent=ECRY_009285;Name=ECRY_009285-RA;Alias=maker-scf7180000023276.58244-snap-gene-1.65-mRNA-1;Note=Similar to Znf112: Zinc finger protein 112 (Mus musculus OX%3D10090);_AED=0.04;_QI=0|0.5|0|0.66|0|0|3|0|486;_eAED=0.04;Dbxref=Pfam:PF00096;
scf7180000023276.58244	maker	exon	177059	177136	.	-	.	ID=ECRY_009285-RA:exon:788;Parent=ECRY_009285-RA;
scf7180000023276.58244	maker	exon	174901	175288	.	-	.	ID=ECRY_009285-RA:exon:787;Parent=ECRY_009285-RA;
scf7180000023276.58244	maker	exon	169207	170201	.	-	.	ID=ECRY_009285-RA:exon:786;Parent=ECRY_009285-RA;
scf7180000023276.58244	maker	CDS	177059	177136	.	-	0	ID=ECRY_009285-RA:cds;Parent=ECRY_009285-RA;
scf7180000023276.58244	maker	CDS	174901	175288	.	-	0	ID=ECRY_009285-RA:cds;Parent=ECRY_009285-RA;
scf7180000023276.58244	maker	CDS	169207	170201	.	-	2	ID=ECRY_009285-RA:cds;Parent=ECRY_009285-RA;
scf7180000023276.58244	maker	gene	99865	100889	.	-	.	ID=ECRY_009282;Name=ECRY_009282;Alias=snap_masked-scf7180000023276.58244-processed-gene-1.8;Note=Similar to Gastrula zinc finger protein XlCGF57.1 (Fragment) (Xenopus laevis OX%3D8355);Dbxref=Pfam:PF00096;
scf7180000023276.58244	maker	mRNA	99865	100889	.	-	.	ID=ECRY_009282-RA;Parent=ECRY_009282;Name=ECRY_009282-RA;Alias=snap_masked-scf7180000023276.58244-processed-gene-1.8-mRNA-1;Note=Similar to Gastrula zinc finger protein XlCGF57.1 (Fragment) (Xenopus laevis OX%3D8355);_AED=0.05;_QI=0|0|0|0.5|1|1|2|0|330;_eAED=0.05;Dbxref=Pfam:PF00096;
scf7180000023276.58244	maker	exon	100882	100889	.	-	.	ID=ECRY_009282-RA:exon:790;Parent=ECRY_009282-RA;
scf7180000023276.58244	maker	exon	99865	100849	.	-	.	ID=ECRY_009282-RA:exon:789;Parent=ECRY_009282-RA;
scf7180000023276.58244	maker	CDS	100882	100889	.	-	0	ID=ECRY_009282-RA:cds;Parent=ECRY_009282-RA;
scf7180000023276.58244	maker	CDS	99865	100849	.	-	1	ID=ECRY_009282-RA:cds;Parent=ECRY_009282-RA;
scf7180000023276.58244	maker	gene	87651	94972	.	-	.	ID=ECRY_009280;Name=ECRY_009280;Alias=maker-scf7180000023276.58244-snap-gene-1.64;Note=Similar to ZNF480: Zinc finger protein 480 (Homo sapiens OX%3D9606);Dbxref=Pfam:PF00096;
scf7180000023276.58244	maker	mRNA	87651	94972	.	-	.	ID=ECRY_009280-RA;Parent=ECRY_009280;Name=ECRY_009280-RA;Alias=maker-scf7180000023276.58244-snap-gene-1.64-mRNA-1;Note=Similar to ZNF480: Zinc finger protein 480 (Homo sapiens OX%3D9606);_AED=0.09;_QI=0|0.5|0|1|0.5|1|3|0|507;_eAED=0.18;Dbxref=Pfam:PF00096;
scf7180000023276.58244	maker	exon	94603	94972	.	-	.	ID=ECRY_009280-RA:exon:793;Parent=ECRY_009280-RA;
scf7180000023276.58244	maker	exon	88198	89181	.	-	.	ID=ECRY_009280-RA:exon:792;Parent=ECRY_009280-RA;
scf7180000023276.58244	maker	exon	87651	87820	.	-	.	ID=ECRY_009280-RA:exon:791;Parent=ECRY_009280-RA;
scf7180000023276.58244	maker	CDS	94603	94972	.	-	0	ID=ECRY_009280-RA:cds;Parent=ECRY_009280-RA;
scf7180000023276.58244	maker	CDS	88198	89181	.	-	2	ID=ECRY_009280-RA:cds;Parent=ECRY_009280-RA;
scf7180000023276.58244	maker	CDS	87651	87820	.	-	2	ID=ECRY_009280-RA:cds;Parent=ECRY_009280-RA;
scf7180000023276.58244	maker	gene	94186	94255	.	+	.	ID=ECRY_009281;Name=ECRY_009281;Alias=trnascan-scf7180000023276.58244-noncoding-Pseudo_GCA-gene-1.61;Note=Protein of unknown function;
scf7180000023276.58244	maker	tRNA	94186	94255	.	+	.	ID=ECRY_009281-RA;Parent=ECRY_009281;Name=ECRY_009281-RA;_AED=1.00;_QI=0|-1|0|0|-1|0|1|71|0;_eAED=1.00;
scf7180000023276.58244	maker	exon	94186	94255	.	+	.	ID=ECRY_009281-RA:exon:794;Parent=ECRY_009281-RA;
scf7180000023276.58244	maker	gene	126365	126447	.	+	.	ID=ECRY_009284;Name=ECRY_009284;Alias=trnascan-scf7180000023276.58244-noncoding-His_GTG-gene-1.62;Note=Protein of unknown function;
scf7180000023276.58244	maker	tRNA	126365	126447	.	+	.	ID=ECRY_009284-RA;Parent=ECRY_009284;Name=ECRY_009284-RA;_AED=1.00;_QI=0|-1|0|0|-1|0|1|84|0;_eAED=1.00;
scf7180000023276.58244	maker	exon	126365	126447	.	+	.	ID=ECRY_009284-RA:exon:795;Parent=ECRY_009284-RA;
scf7180000023276.58244	maker	gene	239379	252732	.	+	.	ID=ECRY_009289;Name=ECRY_009289;Alias=maker-scf7180000023276.58244-snap-gene-2.1;Note=Similar to ZNF184: Zinc finger protein 184 (Homo sapiens OX%3D9606);Dbxref=Pfam:PF00096;
scf7180000023276.58244	maker	mRNA	239379	252732	.	+	.	ID=ECRY_009289-RA;Parent=ECRY_009289;Name=ECRY_009289-RA;Alias=maker-scf7180000023276.58244-snap-gene-2.1-mRNA-1;Note=Similar to ZNF184: Zinc finger protein 184 (Homo sapiens OX%3D9606);_AED=0.09;_QI=33|0.8|0.66|1|0.8|0.83|6|106|632;_eAED=0.09;Dbxref=Pfam:PF00096;
scf7180000023276.58244	maker	exon	239379	239541	.	+	.	ID=ECRY_009289-RA:exon:796;Parent=ECRY_009289-RA;
scf7180000023276.58244	maker	exon	240573	240698	.	+	.	ID=ECRY_009289-RA:exon:797;Parent=ECRY_009289-RA;
scf7180000023276.58244	maker	exon	241360	241461	.	+	.	ID=ECRY_009289-RA:exon:798;Parent=ECRY_009289-RA;
scf7180000023276.58244	maker	exon	242650	242820	.	+	.	ID=ECRY_009289-RA:exon:799;Parent=ECRY_009289-RA;
scf7180000023276.58244	maker	exon	249141	249356	.	+	.	ID=ECRY_009289-RA:exon:800;Parent=ECRY_009289-RA;
scf7180000023276.58244	maker	exon	251473	252732	.	+	.	ID=ECRY_009289-RA:exon:801;Parent=ECRY_009289-RA;
scf7180000023276.58244	maker	five_prime_UTR	239379	239411	.	+	.	ID=ECRY_009289-RA:five_prime_utr;Parent=ECRY_009289-RA;
scf7180000023276.58244	maker	CDS	239412	239541	.	+	0	ID=ECRY_009289-RA:cds;Parent=ECRY_009289-RA;
scf7180000023276.58244	maker	CDS	240573	240698	.	+	2	ID=ECRY_009289-RA:cds;Parent=ECRY_009289-RA;
scf7180000023276.58244	maker	CDS	241360	241461	.	+	2	ID=ECRY_009289-RA:cds;Parent=ECRY_009289-RA;
scf7180000023276.58244	maker	CDS	242650	242820	.	+	2	ID=ECRY_009289-RA:cds;Parent=ECRY_009289-RA;
scf7180000023276.58244	maker	CDS	249141	249356	.	+	2	ID=ECRY_009289-RA:cds;Parent=ECRY_009289-RA;
scf7180000023276.58244	maker	CDS	251473	252626	.	+	2	ID=ECRY_009289-RA:cds;Parent=ECRY_009289-RA;
scf7180000023276.58244	maker	three_prime_UTR	252627	252732	.	+	.	ID=ECRY_009289-RA:three_prime_utr;Parent=ECRY_009289-RA;
scf7180000023276.58244	maker	gene	260520	264921	.	+	.	ID=ECRY_009290;Name=ECRY_009290;Alias=maker-scf7180000023276.58244-snap-gene-2.2;Note=Similar to ZNF544: Zinc finger protein 544 (Homo sapiens OX%3D9606);Dbxref=Pfam:PF00096,Pfam:PF13894;
scf7180000023276.58244	maker	mRNA	260520	264921	.	+	.	ID=ECRY_009290-RA;Parent=ECRY_009290;Name=ECRY_009290-RA;Alias=maker-scf7180000023276.58244-snap-gene-2.2-mRNA-1;Note=Similar to ZNF544: Zinc finger protein 544 (Homo sapiens OX%3D9606);_AED=0.11;_QI=0|0.5|0|0.66|0.5|0.66|3|0|388;_eAED=0.11;Dbxref=Pfam:PF00096,Pfam:PF13894;
scf7180000023276.58244	maker	exon	260520	260526	.	+	.	ID=ECRY_009290-RA:exon:802;Parent=ECRY_009290-RA;
scf7180000023276.58244	maker	exon	262467	262553	.	+	.	ID=ECRY_009290-RA:exon:803;Parent=ECRY_009290-RA;
scf7180000023276.58244	maker	exon	263849	264921	.	+	.	ID=ECRY_009290-RA:exon:804;Parent=ECRY_009290-RA;
scf7180000023276.58244	maker	CDS	260520	260526	.	+	0	ID=ECRY_009290-RA:cds;Parent=ECRY_009290-RA;
scf7180000023276.58244	maker	CDS	262467	262553	.	+	2	ID=ECRY_009290-RA:cds;Parent=ECRY_009290-RA;
scf7180000023276.58244	maker	CDS	263849	264921	.	+	2	ID=ECRY_009290-RA:cds;Parent=ECRY_009290-RA;
scf7180000023276.58244	maker	gene	271874	273448	.	-	.	ID=ECRY_009291;Name=ECRY_009291;Alias=snap_masked-scf7180000023276.58244-processed-gene-2.69;Note=Similar to Gastrula zinc finger protein XlCGF57.1 (Fragment) (Xenopus laevis OX%3D8355);Dbxref=Pfam:PF00096,Pfam:PF13909,Pfam:PF13912;
scf7180000023276.58244	maker	mRNA	271874	273448	.	-	.	ID=ECRY_009291-RA;Parent=ECRY_009291;Name=ECRY_009291-RA;Alias=snap_masked-scf7180000023276.58244-processed-gene-2.69-mRNA-1;Note=Similar to Gastrula zinc finger protein XlCGF57.1 (Fragment) (Xenopus laevis OX%3D8355);_AED=0.03;_QI=0|0|0|0.5|1|1|2|0|369;_eAED=0.03;Dbxref=Pfam:PF00096,Pfam:PF13909,Pfam:PF13912;
scf7180000023276.58244	maker	exon	273439	273448	.	-	.	ID=ECRY_009291-RA:exon:806;Parent=ECRY_009291-RA;
scf7180000023276.58244	maker	exon	271874	272973	.	-	.	ID=ECRY_009291-RA:exon:805;Parent=ECRY_009291-RA;
scf7180000023276.58244	maker	CDS	273439	273448	.	-	0	ID=ECRY_009291-RA:cds;Parent=ECRY_009291-RA;
scf7180000023276.58244	maker	CDS	271874	272973	.	-	2	ID=ECRY_009291-RA:cds;Parent=ECRY_009291-RA;
scf7180000023276.58244	maker	gene	181937	191397	.	-	.	ID=ECRY_009286;Name=ECRY_009286;Alias=maker-scf7180000023276.58244-snap-gene-2.3;Note=Similar to ZNF347: Zinc finger protein 347 (Homo sapiens OX%3D9606);Dbxref=InterPro:IPR022755,Pfam:PF00096,Pfam:PF12171;
scf7180000023276.58244	maker	mRNA	181937	191397	.	-	.	ID=ECRY_009286-RA;Parent=ECRY_009286;Name=ECRY_009286-RA;Alias=maker-scf7180000023276.58244-snap-gene-2.3-mRNA-1;Note=Similar to ZNF347: Zinc finger protein 347 (Homo sapiens OX%3D9606);_AED=0.16;_QI=0|0.33|0|0.75|0.66|1|4|0|510;_eAED=0.16;Dbxref=InterPro:IPR022755,Pfam:PF00096,Pfam:PF12171;
scf7180000023276.58244	maker	exon	191394	191397	.	-	.	ID=ECRY_009286-RA:exon:810;Parent=ECRY_009286-RA;
scf7180000023276.58244	maker	exon	189540	189977	.	-	.	ID=ECRY_009286-RA:exon:809;Parent=ECRY_009286-RA;
scf7180000023276.58244	maker	exon	188847	188933	.	-	.	ID=ECRY_009286-RA:exon:808;Parent=ECRY_009286-RA;
scf7180000023276.58244	maker	exon	181937	182940	.	-	.	ID=ECRY_009286-RA:exon:807;Parent=ECRY_009286-RA;
scf7180000023276.58244	maker	CDS	191394	191397	.	-	0	ID=ECRY_009286-RA:cds;Parent=ECRY_009286-RA;
scf7180000023276.58244	maker	CDS	189540	189977	.	-	2	ID=ECRY_009286-RA:cds;Parent=ECRY_009286-RA;
scf7180000023276.58244	maker	CDS	188847	188933	.	-	2	ID=ECRY_009286-RA:cds;Parent=ECRY_009286-RA;
scf7180000023276.58244	maker	CDS	181937	182940	.	-	2	ID=ECRY_009286-RA:cds;Parent=ECRY_009286-RA;
scf7180000023276.58244	maker	gene	226448	229982	.	-	.	ID=ECRY_009288;Name=ECRY_009288;Alias=maker-scf7180000023276.58244-augustus-gene-2.78;Note=Similar to ZNF268: Zinc finger protein 268 (Homo sapiens OX%3D9606);Dbxref=Pfam:PF00096,Pfam:PF16622;
scf7180000023276.58244	maker	mRNA	226448	229982	.	-	.	ID=ECRY_009288-RA;Parent=ECRY_009288;Name=ECRY_009288-RA;Alias=maker-scf7180000023276.58244-augustus-gene-2.78-mRNA-1;Note=Similar to ZNF268: Zinc finger protein 268 (Homo sapiens OX%3D9606);_AED=0.16;_QI=0|0|0|0.5|0.66|0.75|4|0|587;_eAED=0.20;Dbxref=Pfam:PF00096,Pfam:PF16622;
scf7180000023276.58244	maker	exon	229978	229982	.	-	.	ID=ECRY_009288-RA:exon:814;Parent=ECRY_009288-RA;
scf7180000023276.58244	maker	exon	228603	229576	.	-	.	ID=ECRY_009288-RA:exon:813;Parent=ECRY_009288-RA;
scf7180000023276.58244	maker	exon	227301	227362	.	-	.	ID=ECRY_009288-RA:exon:812;Parent=ECRY_009288-RA;
scf7180000023276.58244	maker	exon	226448	227170	.	-	.	ID=ECRY_009288-RA:exon:811;Parent=ECRY_009288-RA;
scf7180000023276.58244	maker	CDS	229978	229982	.	-	0	ID=ECRY_009288-RA:cds;Parent=ECRY_009288-RA;
scf7180000023276.58244	maker	CDS	228603	229576	.	-	1	ID=ECRY_009288-RA:cds;Parent=ECRY_009288-RA;
scf7180000023276.58244	maker	CDS	227301	227362	.	-	2	ID=ECRY_009288-RA:cds;Parent=ECRY_009288-RA;
scf7180000023276.58244	maker	CDS	226448	227170	.	-	0	ID=ECRY_009288-RA:cds;Parent=ECRY_009288-RA;
scf7180000023276.58244	maker	gene	207751	216659	.	+	.	ID=ECRY_009287;Name=ECRY_009287;Alias=maker-scf7180000023276.58244-snap-gene-2.0;Note=Similar to Gastrula zinc finger protein XlCGF57.1 (Fragment) (Xenopus laevis OX%3D8355);Dbxref=Pfam:PF00096;
scf7180000023276.58244	maker	mRNA	207751	216659	.	+	.	ID=ECRY_009287-RA;Parent=ECRY_009287;Name=ECRY_009287-RA;Alias=maker-scf7180000023276.58244-snap-gene-2.0-mRNA-1;Note=Similar to Gastrula zinc finger protein XlCGF57.1 (Fragment) (Xenopus laevis OX%3D8355);_AED=0.24;_QI=0|0|0|1|0|0|3|0|290;_eAED=0.63;Dbxref=Pfam:PF00096;
scf7180000023276.58244	maker	exon	207751	208190	.	+	.	ID=ECRY_009287-RA:exon:815;Parent=ECRY_009287-RA;
scf7180000023276.58244	maker	exon	216217	216632	.	+	.	ID=ECRY_009287-RA:exon:816;Parent=ECRY_009287-RA;
scf7180000023276.58244	maker	exon	216646	216659	.	+	.	ID=ECRY_009287-RA:exon:817;Parent=ECRY_009287-RA;
scf7180000023276.58244	maker	CDS	207751	208190	.	+	0	ID=ECRY_009287-RA:cds;Parent=ECRY_009287-RA;
scf7180000023276.58244	maker	CDS	216217	216632	.	+	1	ID=ECRY_009287-RA:cds;Parent=ECRY_009287-RA;
scf7180000023276.58244	maker	CDS	216646	216659	.	+	2	ID=ECRY_009287-RA:cds;Parent=ECRY_009287-RA;
scf7180000023276.58244	maker	gene	370373	377731	.	+	.	ID=ECRY_009299;Name=ECRY_009299;Alias=maker-scf7180000023276.58244-snap-gene-3.73;Note=Protein of unknown function;
scf7180000023276.58244	maker	mRNA	370373	377731	.	+	.	ID=ECRY_009299-RA;Parent=ECRY_009299;Name=ECRY_009299-RA;Alias=maker-scf7180000023276.58244-snap-gene-3.73-mRNA-1;Note=Protein of unknown function;_AED=0.00;_QI=48|1|1|1|0.33|1|4|97|327;_eAED=0.00;
scf7180000023276.58244	maker	exon	370373	370886	.	+	.	ID=ECRY_009299-RA:exon:818;Parent=ECRY_009299-RA;
scf7180000023276.58244	maker	exon	372981	373093	.	+	.	ID=ECRY_009299-RA:exon:819;Parent=ECRY_009299-RA;
scf7180000023276.58244	maker	exon	373297	373395	.	+	.	ID=ECRY_009299-RA:exon:820;Parent=ECRY_009299-RA;
scf7180000023276.58244	maker	exon	377329	377731	.	+	.	ID=ECRY_009299-RA:exon:821;Parent=ECRY_009299-RA;
scf7180000023276.58244	maker	five_prime_UTR	370373	370420	.	+	.	ID=ECRY_009299-RA:five_prime_utr;Parent=ECRY_009299-RA;
scf7180000023276.58244	maker	CDS	370421	370886	.	+	0	ID=ECRY_009299-RA:cds;Parent=ECRY_009299-RA;
scf7180000023276.58244	maker	CDS	372981	373093	.	+	2	ID=ECRY_009299-RA:cds;Parent=ECRY_009299-RA;
scf7180000023276.58244	maker	CDS	373297	373395	.	+	0	ID=ECRY_009299-RA:cds;Parent=ECRY_009299-RA;
scf7180000023276.58244	maker	CDS	377329	377634	.	+	0	ID=ECRY_009299-RA:cds;Parent=ECRY_009299-RA;
scf7180000023276.58244	maker	three_prime_UTR	377635	377731	.	+	.	ID=ECRY_009299-RA:three_prime_utr;Parent=ECRY_009299-RA;
scf7180000023276.58244	maker	gene	322930	324730	.	+	.	ID=ECRY_009294;Name=ECRY_009294;Alias=snap_masked-scf7180000023276.58244-processed-gene-3.15;Note=Similar to ZNF132: Zinc finger protein 132 (Homo sapiens OX%3D9606);Dbxref=Pfam:PF00096,Pfam:PF12874;
scf7180000023276.58244	maker	mRNA	322930	324730	.	+	.	ID=ECRY_009294-RA;Parent=ECRY_009294;Name=ECRY_009294-RA;Alias=snap_masked-scf7180000023276.58244-processed-gene-3.15-mRNA-1;Note=Similar to ZNF132: Zinc finger protein 132 (Homo sapiens OX%3D9606);_AED=0.10;_QI=0|0|0.5|0.5|1|1|2|526|335;_eAED=0.10;Dbxref=Pfam:PF00096,Pfam:PF12874;
scf7180000023276.58244	maker	exon	322930	322933	.	+	.	ID=ECRY_009294-RA:exon:822;Parent=ECRY_009294-RA;
scf7180000023276.58244	maker	exon	323201	324730	.	+	.	ID=ECRY_009294-RA:exon:823;Parent=ECRY_009294-RA;
scf7180000023276.58244	maker	CDS	322930	322933	.	+	0	ID=ECRY_009294-RA:cds;Parent=ECRY_009294-RA;
scf7180000023276.58244	maker	CDS	323201	324204	.	+	2	ID=ECRY_009294-RA:cds;Parent=ECRY_009294-RA;
scf7180000023276.58244	maker	three_prime_UTR	324205	324730	.	+	.	ID=ECRY_009294-RA:three_prime_utr;Parent=ECRY_009294-RA;
scf7180000023276.58244	maker	gene	359131	364565	.	+	.	ID=ECRY_009298;Name=ECRY_009298;Alias=snap_masked-scf7180000023276.58244-processed-gene-3.19;Note=Similar to prpf38b: Pre-mRNA-splicing factor 38B (Danio rerio OX%3D7955);Dbxref=InterPro:IPR005037,Pfam:PF03371;
scf7180000023276.58244	maker	mRNA	359131	364565	.	+	.	ID=ECRY_009298-RA;Parent=ECRY_009298;Name=ECRY_009298-RA;Alias=snap_masked-scf7180000023276.58244-processed-gene-3.19-mRNA-1;Note=Similar to prpf38b: Pre-mRNA-splicing factor 38B (Danio rerio OX%3D7955);_AED=0.15;_QI=108|1|0.8|1|1|1|5|0|229;_eAED=0.15;Dbxref=InterPro:IPR005037,Pfam:PF03371;
scf7180000023276.58244	maker	exon	359131	359394	.	+	.	ID=ECRY_009298-RA:exon:824;Parent=ECRY_009298-RA;
scf7180000023276.58244	maker	exon	360563	360631	.	+	.	ID=ECRY_009298-RA:exon:825;Parent=ECRY_009298-RA;
scf7180000023276.58244	maker	exon	361881	362032	.	+	.	ID=ECRY_009298-RA:exon:826;Parent=ECRY_009298-RA;
scf7180000023276.58244	maker	exon	362816	362876	.	+	.	ID=ECRY_009298-RA:exon:827;Parent=ECRY_009298-RA;
scf7180000023276.58244	maker	exon	364314	364565	.	+	.	ID=ECRY_009298-RA:exon:828;Parent=ECRY_009298-RA;
scf7180000023276.58244	maker	five_prime_UTR	359131	359238	.	+	.	ID=ECRY_009298-RA:five_prime_utr;Parent=ECRY_009298-RA;
scf7180000023276.58244	maker	CDS	359239	359394	.	+	0	ID=ECRY_009298-RA:cds;Parent=ECRY_009298-RA;
scf7180000023276.58244	maker	CDS	360563	360631	.	+	0	ID=ECRY_009298-RA:cds;Parent=ECRY_009298-RA;
scf7180000023276.58244	maker	CDS	361881	362032	.	+	0	ID=ECRY_009298-RA:cds;Parent=ECRY_009298-RA;
scf7180000023276.58244	maker	CDS	362816	362876	.	+	1	ID=ECRY_009298-RA:cds;Parent=ECRY_009298-RA;
scf7180000023276.58244	maker	CDS	364314	364565	.	+	0	ID=ECRY_009298-RA:cds;Parent=ECRY_009298-RA;
scf7180000023276.58244	maker	gene	335692	339939	.	+	.	ID=ECRY_009296;Name=ECRY_009296;Alias=maker-scf7180000023276.58244-snap-gene-3.70;Note=Similar to ZNF568: Zinc finger protein 568 (Homo sapiens OX%3D9606);Dbxref=Pfam:PF00096,Pfam:PF13894;
scf7180000023276.58244	maker	mRNA	335692	339939	.	+	.	ID=ECRY_009296-RA;Parent=ECRY_009296;Name=ECRY_009296-RA;Alias=maker-scf7180000023276.58244-snap-gene-3.70-mRNA-1;Note=Similar to ZNF568: Zinc finger protein 568 (Homo sapiens OX%3D9606);_AED=0.34;_QI=0|0|0|0.66|0|0.33|3|0|232;_eAED=0.35;Dbxref=Pfam:PF00096,Pfam:PF13894;
scf7180000023276.58244	maker	exon	335692	335698	.	+	.	ID=ECRY_009296-RA:exon:829;Parent=ECRY_009296-RA;
scf7180000023276.58244	maker	exon	339151	339603	.	+	.	ID=ECRY_009296-RA:exon:830;Parent=ECRY_009296-RA;
scf7180000023276.58244	maker	exon	339704	339939	.	+	.	ID=ECRY_009296-RA:exon:831;Parent=ECRY_009296-RA;
scf7180000023276.58244	maker	CDS	335692	335698	.	+	0	ID=ECRY_009296-RA:cds;Parent=ECRY_009296-RA;
scf7180000023276.58244	maker	CDS	339151	339603	.	+	2	ID=ECRY_009296-RA:cds;Parent=ECRY_009296-RA;
scf7180000023276.58244	maker	CDS	339704	339939	.	+	2	ID=ECRY_009296-RA:cds;Parent=ECRY_009296-RA;
scf7180000023276.58244	maker	gene	329871	334760	.	+	.	ID=ECRY_009295;Name=ECRY_009295;Alias=maker-scf7180000023276.58244-snap-gene-3.71;Note=Similar to ZNF415: Zinc finger protein 415 (Homo sapiens OX%3D9606);Dbxref=Pfam:PF00096;
scf7180000023276.58244	maker	mRNA	329871	334760	.	+	.	ID=ECRY_009295-RA;Parent=ECRY_009295;Name=ECRY_009295-RA;Alias=maker-scf7180000023276.58244-snap-gene-3.71-mRNA-1;Note=Similar to ZNF415: Zinc finger protein 415 (Homo sapiens OX%3D9606);_AED=0.50;_QI=0|1|0|1|0|0|2|0|323;_eAED=0.51;Dbxref=Pfam:PF00096;
scf7180000023276.58244	maker	exon	329871	329970	.	+	.	ID=ECRY_009295-RA:exon:832;Parent=ECRY_009295-RA;
scf7180000023276.58244	maker	exon	333892	334760	.	+	.	ID=ECRY_009295-RA:exon:833;Parent=ECRY_009295-RA;
scf7180000023276.58244	maker	CDS	329871	329970	.	+	0	ID=ECRY_009295-RA:cds;Parent=ECRY_009295-RA;
scf7180000023276.58244	maker	CDS	333892	334760	.	+	2	ID=ECRY_009295-RA:cds;Parent=ECRY_009295-RA;
scf7180000023276.58244	maker	gene	381198	383412	.	-	.	ID=ECRY_009300;Name=ECRY_009300;Alias=maker-scf7180000023276.58244-snap-gene-3.76;Note=Similar to Polr3k: DNA-directed RNA polymerase III subunit RPC10 (Mus musculus OX%3D10090);Dbxref=InterPro:IPR001222,InterPro:IPR001529,Pfam:PF01096,Pfam:PF02150;Ontology_term=GO:0003676,GO:0006351,GO:0008270;
scf7180000023276.58244	maker	mRNA	381198	383412	.	-	.	ID=ECRY_009300-RA;Parent=ECRY_009300;Name=ECRY_009300-RA;Alias=maker-scf7180000023276.58244-snap-gene-3.76-mRNA-1;Note=Similar to Polr3k: DNA-directed RNA polymerase III subunit RPC10 (Mus musculus OX%3D10090);_AED=0.02;_QI=0|0|0|1|0.5|0.66|3|0|108;_eAED=0.02;Dbxref=InterPro:IPR001222,InterPro:IPR001529,Pfam:PF01096,Pfam:PF02150;Ontology_term=GO:0003676,GO:0006351,GO:0008270;
scf7180000023276.58244	maker	exon	383302	383412	.	-	.	ID=ECRY_009300-RA:exon:836;Parent=ECRY_009300-RA;
scf7180000023276.58244	maker	exon	382805	382892	.	-	.	ID=ECRY_009300-RA:exon:835;Parent=ECRY_009300-RA;
scf7180000023276.58244	maker	exon	381198	381325	.	-	.	ID=ECRY_009300-RA:exon:834;Parent=ECRY_009300-RA;
scf7180000023276.58244	maker	CDS	383302	383412	.	-	0	ID=ECRY_009300-RA:cds;Parent=ECRY_009300-RA;
scf7180000023276.58244	maker	CDS	382805	382892	.	-	0	ID=ECRY_009300-RA:cds;Parent=ECRY_009300-RA;
scf7180000023276.58244	maker	CDS	381198	381325	.	-	2	ID=ECRY_009300-RA:cds;Parent=ECRY_009300-RA;
scf7180000023276.58244	maker	gene	297162	305784	.	-	.	ID=ECRY_009293;Name=ECRY_009293;Alias=genemark-scf7180000023276.58244-processed-gene-3.45;Note=Similar to ZNF84: Zinc finger protein 84 (Homo sapiens OX%3D9606);Dbxref=Pfam:PF00096,Pfam:PF13909;
scf7180000023276.58244	maker	mRNA	297162	305784	.	-	.	ID=ECRY_009293-RA;Parent=ECRY_009293;Name=ECRY_009293-RA;Alias=genemark-scf7180000023276.58244-processed-gene-3.45-mRNA-1;Note=Similar to ZNF84: Zinc finger protein 84 (Homo sapiens OX%3D9606);_AED=0.21;_QI=0|0|0|0.75|1|1|8|0|1070;_eAED=0.36;Dbxref=Pfam:PF00096,Pfam:PF13909;
scf7180000023276.58244	maker	exon	305780	305784	.	-	.	ID=ECRY_009293-RA:exon:844;Parent=ECRY_009293-RA;
scf7180000023276.58244	maker	exon	304654	305710	.	-	.	ID=ECRY_009293-RA:exon:843;Parent=ECRY_009293-RA;
scf7180000023276.58244	maker	exon	304284	304583	.	-	.	ID=ECRY_009293-RA:exon:842;Parent=ECRY_009293-RA;
scf7180000023276.58244	maker	exon	303992	304213	.	-	.	ID=ECRY_009293-RA:exon:841;Parent=ECRY_009293-RA;
scf7180000023276.58244	maker	exon	303734	303964	.	-	.	ID=ECRY_009293-RA:exon:840;Parent=ECRY_009293-RA;
scf7180000023276.58244	maker	exon	300731	300783	.	-	.	ID=ECRY_009293-RA:exon:839;Parent=ECRY_009293-RA;
scf7180000023276.58244	maker	exon	300178	300263	.	-	.	ID=ECRY_009293-RA:exon:838;Parent=ECRY_009293-RA;
scf7180000023276.58244	maker	exon	297162	298420	.	-	.	ID=ECRY_009293-RA:exon:837;Parent=ECRY_009293-RA;
scf7180000023276.58244	maker	CDS	305780	305784	.	-	0	ID=ECRY_009293-RA:cds;Parent=ECRY_009293-RA;
scf7180000023276.58244	maker	CDS	304654	305710	.	-	1	ID=ECRY_009293-RA:cds;Parent=ECRY_009293-RA;
scf7180000023276.58244	maker	CDS	304284	304583	.	-	0	ID=ECRY_009293-RA:cds;Parent=ECRY_009293-RA;
scf7180000023276.58244	maker	CDS	303992	304213	.	-	0	ID=ECRY_009293-RA:cds;Parent=ECRY_009293-RA;
scf7180000023276.58244	maker	CDS	303734	303964	.	-	0	ID=ECRY_009293-RA:cds;Parent=ECRY_009293-RA;
scf7180000023276.58244	maker	CDS	300731	300783	.	-	0	ID=ECRY_009293-RA:cds;Parent=ECRY_009293-RA;
scf7180000023276.58244	maker	CDS	300178	300263	.	-	1	ID=ECRY_009293-RA:cds;Parent=ECRY_009293-RA;
scf7180000023276.58244	maker	CDS	297162	298420	.	-	2	ID=ECRY_009293-RA:cds;Parent=ECRY_009293-RA;
scf7180000023276.58244	maker	gene	284017	297074	.	-	.	ID=ECRY_009292;Name=ECRY_009292;Alias=maker-scf7180000023276.58244-snap-gene-3.74;Note=Similar to ZNF530: Zinc finger protein 530 (Homo sapiens OX%3D9606);Dbxref=Pfam:PF00096,Pfam:PF13894;
scf7180000023276.58244	maker	mRNA	284017	297074	.	-	.	ID=ECRY_009292-RA;Parent=ECRY_009292;Name=ECRY_009292-RA;Alias=maker-scf7180000023276.58244-snap-gene-3.74-mRNA-1;Note=Similar to ZNF530: Zinc finger protein 530 (Homo sapiens OX%3D9606);_AED=0.39;_QI=0|0.5|0.66|1|0|0.33|3|171|304;_eAED=0.40;Dbxref=Pfam:PF00096,Pfam:PF13894;
scf7180000023276.58244	maker	exon	284017	285017	.	-	.	ID=ECRY_009292-RA:exon:847;Parent=ECRY_009292-RA;
scf7180000023276.58244	maker	exon	289269	289348	.	-	.	ID=ECRY_009292-RA:exon:846;Parent=ECRY_009292-RA;
scf7180000023276.58244	maker	exon	297070	297074	.	-	.	ID=ECRY_009292-RA:exon:845;Parent=ECRY_009292-RA;
scf7180000023276.58244	maker	CDS	297070	297074	.	-	0	ID=ECRY_009292-RA:cds;Parent=ECRY_009292-RA;
scf7180000023276.58244	maker	CDS	289269	289348	.	-	1	ID=ECRY_009292-RA:cds;Parent=ECRY_009292-RA;
scf7180000023276.58244	maker	CDS	284188	285017	.	-	2	ID=ECRY_009292-RA:cds;Parent=ECRY_009292-RA;
scf7180000023276.58244	maker	three_prime_UTR	284017	284187	.	-	.	ID=ECRY_009292-RA:three_prime_utr;Parent=ECRY_009292-RA;
scf7180000023276.58244	maker	gene	345016	348666	.	-	.	ID=ECRY_009297;Name=ECRY_009297;Alias=snap_masked-scf7180000023276.58244-processed-gene-3.31;Note=Similar to ZNF425: Zinc finger protein 425 (Fragment) (Macaca fascicularis OX%3D9541);Dbxref=Pfam:PF00096,Pfam:PF13894,Pfam:PF16622;
scf7180000023276.58244	maker	mRNA	345016	348666	.	-	.	ID=ECRY_009297-RA;Parent=ECRY_009297;Name=ECRY_009297-RA;Alias=snap_masked-scf7180000023276.58244-processed-gene-3.31-mRNA-1;Note=Similar to ZNF425: Zinc finger protein 425 (Fragment) (Macaca fascicularis OX%3D9541);_AED=0.41;_QI=0|0|0|0.25|1|1|4|0|450;_eAED=0.41;Dbxref=Pfam:PF00096,Pfam:PF13894,Pfam:PF16622;
scf7180000023276.58244	maker	exon	348659	348666	.	-	.	ID=ECRY_009297-RA:exon:851;Parent=ECRY_009297-RA;
scf7180000023276.58244	maker	exon	346841	346929	.	-	.	ID=ECRY_009297-RA:exon:850;Parent=ECRY_009297-RA;
scf7180000023276.58244	maker	exon	346578	346751	.	-	.	ID=ECRY_009297-RA:exon:849;Parent=ECRY_009297-RA;
scf7180000023276.58244	maker	exon	345016	346097	.	-	.	ID=ECRY_009297-RA:exon:848;Parent=ECRY_009297-RA;
scf7180000023276.58244	maker	CDS	348659	348666	.	-	0	ID=ECRY_009297-RA:cds;Parent=ECRY_009297-RA;
scf7180000023276.58244	maker	CDS	346841	346929	.	-	1	ID=ECRY_009297-RA:cds;Parent=ECRY_009297-RA;
scf7180000023276.58244	maker	CDS	346578	346751	.	-	2	ID=ECRY_009297-RA:cds;Parent=ECRY_009297-RA;
scf7180000023276.58244	maker	CDS	345016	346097	.	-	2	ID=ECRY_009297-RA:cds;Parent=ECRY_009297-RA;
scf7180000023276.58244	maker	gene	415062	426448	.	+	.	ID=ECRY_009304;Name=ECRY_009304;Alias=maker-scf7180000023276.58244-snap-gene-4.3;Note=Similar to TTC14: Tetratricopeptide repeat protein 14 (Homo sapiens OX%3D9606);Dbxref=InterPro:IPR019734,Pfam:PF13181;Ontology_term=GO:0005515;
scf7180000023276.58244	maker	mRNA	415062	426448	.	+	.	ID=ECRY_009304-RA;Parent=ECRY_009304;Name=ECRY_009304-RA;Alias=maker-scf7180000023276.58244-snap-gene-4.3-mRNA-1;Note=Similar to TTC14: Tetratricopeptide repeat protein 14 (Homo sapiens OX%3D9606);_AED=0.27;_QI=0|0.5|0.38|0.53|0.91|0.84|13|0|439;_eAED=0.27;Dbxref=InterPro:IPR019734,Pfam:PF13181;Ontology_term=GO:0005515;
scf7180000023276.58244	maker	exon	415062	415216	.	+	.	ID=ECRY_009304-RA:exon:852;Parent=ECRY_009304-RA;
scf7180000023276.58244	maker	exon	416353	416468	.	+	.	ID=ECRY_009304-RA:exon:853;Parent=ECRY_009304-RA;
scf7180000023276.58244	maker	exon	416920	416996	.	+	.	ID=ECRY_009304-RA:exon:854;Parent=ECRY_009304-RA;
scf7180000023276.58244	maker	exon	417469	417591	.	+	.	ID=ECRY_009304-RA:exon:855;Parent=ECRY_009304-RA;
scf7180000023276.58244	maker	exon	418359	418443	.	+	.	ID=ECRY_009304-RA:exon:856;Parent=ECRY_009304-RA;
scf7180000023276.58244	maker	exon	419813	419910	.	+	.	ID=ECRY_009304-RA:exon:857;Parent=ECRY_009304-RA;
scf7180000023276.58244	maker	exon	421014	421051	.	+	.	ID=ECRY_009304-RA:exon:858;Parent=ECRY_009304-RA;
scf7180000023276.58244	maker	exon	421675	421836	.	+	.	ID=ECRY_009304-RA:exon:859;Parent=ECRY_009304-RA;
scf7180000023276.58244	maker	exon	422200	422271	.	+	.	ID=ECRY_009304-RA:exon:860;Parent=ECRY_009304-RA;
scf7180000023276.58244	maker	exon	424325	424444	.	+	.	ID=ECRY_009304-RA:exon:861;Parent=ECRY_009304-RA;
scf7180000023276.58244	maker	exon	425398	425520	.	+	.	ID=ECRY_009304-RA:exon:862;Parent=ECRY_009304-RA;
scf7180000023276.58244	maker	exon	425982	426126	.	+	.	ID=ECRY_009304-RA:exon:863;Parent=ECRY_009304-RA;
scf7180000023276.58244	maker	exon	426443	426448	.	+	.	ID=ECRY_009304-RA:exon:864;Parent=ECRY_009304-RA;
scf7180000023276.58244	maker	CDS	415062	415216	.	+	0	ID=ECRY_009304-RA:cds;Parent=ECRY_009304-RA;
scf7180000023276.58244	maker	CDS	416353	416468	.	+	1	ID=ECRY_009304-RA:cds;Parent=ECRY_009304-RA;
scf7180000023276.58244	maker	CDS	416920	416996	.	+	2	ID=ECRY_009304-RA:cds;Parent=ECRY_009304-RA;
scf7180000023276.58244	maker	CDS	417469	417591	.	+	0	ID=ECRY_009304-RA:cds;Parent=ECRY_009304-RA;
scf7180000023276.58244	maker	CDS	418359	418443	.	+	0	ID=ECRY_009304-RA:cds;Parent=ECRY_009304-RA;
scf7180000023276.58244	maker	CDS	419813	419910	.	+	2	ID=ECRY_009304-RA:cds;Parent=ECRY_009304-RA;
scf7180000023276.58244	maker	CDS	421014	421051	.	+	0	ID=ECRY_009304-RA:cds;Parent=ECRY_009304-RA;
scf7180000023276.58244	maker	CDS	421675	421836	.	+	1	ID=ECRY_009304-RA:cds;Parent=ECRY_009304-RA;
scf7180000023276.58244	maker	CDS	422200	422271	.	+	1	ID=ECRY_009304-RA:cds;Parent=ECRY_009304-RA;
scf7180000023276.58244	maker	CDS	424325	424444	.	+	1	ID=ECRY_009304-RA:cds;Parent=ECRY_009304-RA;
scf7180000023276.58244	maker	CDS	425398	425520	.	+	1	ID=ECRY_009304-RA:cds;Parent=ECRY_009304-RA;
scf7180000023276.58244	maker	CDS	425982	426126	.	+	1	ID=ECRY_009304-RA:cds;Parent=ECRY_009304-RA;
scf7180000023276.58244	maker	CDS	426443	426448	.	+	0	ID=ECRY_009304-RA:cds;Parent=ECRY_009304-RA;
scf7180000023276.58244	maker	gene	456630	461375	.	+	.	ID=ECRY_009310;Name=ECRY_009310;Alias=maker-scf7180000023276.58244-snap-gene-4.4;Note=Similar to ZNF436: Zinc finger protein 436 (Homo sapiens OX%3D9606);Dbxref=Pfam:PF00096,Pfam:PF13894;
scf7180000023276.58244	maker	mRNA	456630	461375	.	+	.	ID=ECRY_009310-RA;Parent=ECRY_009310;Name=ECRY_009310-RA;Alias=maker-scf7180000023276.58244-snap-gene-4.4-mRNA-1;Note=Similar to ZNF436: Zinc finger protein 436 (Homo sapiens OX%3D9606);_AED=0.31;_QI=0|0.5|0|0.66|0|0.33|3|0|379;_eAED=0.31;Dbxref=Pfam:PF00096,Pfam:PF13894;
scf7180000023276.58244	maker	exon	456630	456633	.	+	.	ID=ECRY_009310-RA:exon:865;Parent=ECRY_009310-RA;
scf7180000023276.58244	maker	exon	458203	458289	.	+	.	ID=ECRY_009310-RA:exon:866;Parent=ECRY_009310-RA;
scf7180000023276.58244	maker	exon	460330	461375	.	+	.	ID=ECRY_009310-RA:exon:867;Parent=ECRY_009310-RA;
scf7180000023276.58244	maker	CDS	456630	456633	.	+	0	ID=ECRY_009310-RA:cds;Parent=ECRY_009310-RA;
scf7180000023276.58244	maker	CDS	458203	458289	.	+	2	ID=ECRY_009310-RA:cds;Parent=ECRY_009310-RA;
scf7180000023276.58244	maker	CDS	460330	461375	.	+	2	ID=ECRY_009310-RA:cds;Parent=ECRY_009310-RA;
scf7180000023276.58244	maker	gene	444126	453348	.	+	.	ID=ECRY_009307;Name=ECRY_009307;Alias=maker-scf7180000023276.58244-snap-gene-4.5;Note=Similar to Rest: RE1-silencing transcription factor (Mus musculus OX%3D10090);Dbxref=Pfam:PF13909;
scf7180000023276.58244	maker	mRNA	444126	453348	.	+	.	ID=ECRY_009307-RA;Parent=ECRY_009307;Name=ECRY_009307-RA;Alias=maker-scf7180000023276.58244-snap-gene-4.5-mRNA-1;Note=Similar to Rest: RE1-silencing transcription factor (Mus musculus OX%3D10090);_AED=0.42;_QI=78|0.66|0.57|0.85|0.5|0.28|7|0|311;_eAED=0.42;Dbxref=Pfam:PF13909;
scf7180000023276.58244	maker	exon	444126	444151	.	+	.	ID=ECRY_009307-RA:exon:868;Parent=ECRY_009307-RA;
scf7180000023276.58244	maker	exon	446200	446393	.	+	.	ID=ECRY_009307-RA:exon:869;Parent=ECRY_009307-RA;
scf7180000023276.58244	maker	exon	446691	446885	.	+	.	ID=ECRY_009307-RA:exon:870;Parent=ECRY_009307-RA;
scf7180000023276.58244	maker	exon	451275	451361	.	+	.	ID=ECRY_009307-RA:exon:871;Parent=ECRY_009307-RA;
scf7180000023276.58244	maker	exon	452194	452267	.	+	.	ID=ECRY_009307-RA:exon:872;Parent=ECRY_009307-RA;
scf7180000023276.58244	maker	exon	452754	453063	.	+	.	ID=ECRY_009307-RA:exon:873;Parent=ECRY_009307-RA;
scf7180000023276.58244	maker	exon	453221	453348	.	+	.	ID=ECRY_009307-RA:exon:874;Parent=ECRY_009307-RA;
scf7180000023276.58244	maker	five_prime_UTR	444126	444151	.	+	.	ID=ECRY_009307-RA:five_prime_utr;Parent=ECRY_009307-RA;
scf7180000023276.58244	maker	five_prime_UTR	446200	446251	.	+	.	ID=ECRY_009307-RA:five_prime_utr;Parent=ECRY_009307-RA;
scf7180000023276.58244	maker	CDS	446252	446393	.	+	0	ID=ECRY_009307-RA:cds;Parent=ECRY_009307-RA;
scf7180000023276.58244	maker	CDS	446691	446885	.	+	2	ID=ECRY_009307-RA:cds;Parent=ECRY_009307-RA;
scf7180000023276.58244	maker	CDS	451275	451361	.	+	2	ID=ECRY_009307-RA:cds;Parent=ECRY_009307-RA;
scf7180000023276.58244	maker	CDS	452194	452267	.	+	2	ID=ECRY_009307-RA:cds;Parent=ECRY_009307-RA;
scf7180000023276.58244	maker	CDS	452754	453063	.	+	0	ID=ECRY_009307-RA:cds;Parent=ECRY_009307-RA;
scf7180000023276.58244	maker	CDS	453221	453348	.	+	2	ID=ECRY_009307-RA:cds;Parent=ECRY_009307-RA;
scf7180000023276.58244	maker	gene	397330	403763	.	+	.	ID=ECRY_009302;Name=ECRY_009302;Alias=augustus_masked-scf7180000023276.58244-processed-gene-4.48;Note=Similar to Gastrula zinc finger protein XlCGF57.1 (Fragment) (Xenopus laevis OX%3D8355);Dbxref=Pfam:PF00096,Pfam:PF13894;
scf7180000023276.58244	maker	mRNA	397330	403763	.	+	.	ID=ECRY_009302-RA;Parent=ECRY_009302;Name=ECRY_009302-RA;Alias=augustus_masked-scf7180000023276.58244-processed-gene-4.48-mRNA-1;Note=Similar to Gastrula zinc finger protein XlCGF57.1 (Fragment) (Xenopus laevis OX%3D8355);_AED=0.22;_QI=0|0|0|0.5|1|1|4|0|341;_eAED=0.64;Dbxref=Pfam:PF00096,Pfam:PF13894;
scf7180000023276.58244	maker	exon	397330	397366	.	+	.	ID=ECRY_009302-RA:exon:875;Parent=ECRY_009302-RA;
scf7180000023276.58244	maker	exon	397558	397644	.	+	.	ID=ECRY_009302-RA:exon:876;Parent=ECRY_009302-RA;
scf7180000023276.58244	maker	exon	402502	402566	.	+	.	ID=ECRY_009302-RA:exon:877;Parent=ECRY_009302-RA;
scf7180000023276.58244	maker	exon	402927	403763	.	+	.	ID=ECRY_009302-RA:exon:878;Parent=ECRY_009302-RA;
scf7180000023276.58244	maker	CDS	397330	397366	.	+	0	ID=ECRY_009302-RA:cds;Parent=ECRY_009302-RA;
scf7180000023276.58244	maker	CDS	397558	397644	.	+	2	ID=ECRY_009302-RA:cds;Parent=ECRY_009302-RA;
scf7180000023276.58244	maker	CDS	402502	402566	.	+	2	ID=ECRY_009302-RA:cds;Parent=ECRY_009302-RA;
scf7180000023276.58244	maker	CDS	402927	403763	.	+	0	ID=ECRY_009302-RA:cds;Parent=ECRY_009302-RA;
scf7180000023276.58244	maker	gene	388427	393875	.	-	.	ID=ECRY_009301;Name=ECRY_009301;Alias=snap_masked-scf7180000023276.58244-processed-gene-4.35;Note=Similar to Gastrula zinc finger protein XlCGF57.1 (Fragment) (Xenopus laevis OX%3D8355);Dbxref=Pfam:PF00096,Pfam:PF13909;
scf7180000023276.58244	maker	mRNA	388427	393875	.	-	.	ID=ECRY_009301-RA;Parent=ECRY_009301;Name=ECRY_009301-RA;Alias=snap_masked-scf7180000023276.58244-processed-gene-4.35-mRNA-1;Note=Similar to Gastrula zinc finger protein XlCGF57.1 (Fragment) (Xenopus laevis OX%3D8355);_AED=0.11;_QI=0|0|0|0.5|1|1|2|0|330;_eAED=0.12;Dbxref=Pfam:PF00096,Pfam:PF13909;
scf7180000023276.58244	maker	exon	393809	393875	.	-	.	ID=ECRY_009301-RA:exon:880;Parent=ECRY_009301-RA;
scf7180000023276.58244	maker	exon	388427	389352	.	-	.	ID=ECRY_009301-RA:exon:879;Parent=ECRY_009301-RA;
scf7180000023276.58244	maker	CDS	393809	393875	.	-	0	ID=ECRY_009301-RA:cds;Parent=ECRY_009301-RA;
scf7180000023276.58244	maker	CDS	388427	389352	.	-	2	ID=ECRY_009301-RA:cds;Parent=ECRY_009301-RA;
scf7180000023276.58244	maker	gene	407598	408620	.	-	.	ID=ECRY_009303;Name=ECRY_009303;Alias=snap_masked-scf7180000023276.58244-processed-gene-4.43;Note=Similar to Gastrula zinc finger protein XlCGF57.1 (Fragment) (Xenopus laevis OX%3D8355);Dbxref=Pfam:PF00096,Pfam:PF13894;
scf7180000023276.58244	maker	mRNA	407598	408620	.	-	.	ID=ECRY_009303-RA;Parent=ECRY_009303;Name=ECRY_009303-RA;Alias=snap_masked-scf7180000023276.58244-processed-gene-4.43-mRNA-1;Note=Similar to Gastrula zinc finger protein XlCGF57.1 (Fragment) (Xenopus laevis OX%3D8355);_AED=0.17;_QI=0|-1|0|1|-1|1|1|0|340;_eAED=0.17;Dbxref=Pfam:PF00096,Pfam:PF13894;
scf7180000023276.58244	maker	exon	407598	408620	.	-	.	ID=ECRY_009303-RA:exon:881;Parent=ECRY_009303-RA;
scf7180000023276.58244	maker	CDS	407598	408620	.	-	0	ID=ECRY_009303-RA:cds;Parent=ECRY_009303-RA;
scf7180000023276.58244	maker	gene	435952	438450	.	-	.	ID=ECRY_009306;Name=ECRY_009306;Alias=snap_masked-scf7180000023276.58244-processed-gene-4.45;Note=Similar to ZNF676: Zinc finger protein 676 (Homo sapiens OX%3D9606);Dbxref=Pfam:PF00096,Pfam:PF13894;
scf7180000023276.58244	maker	mRNA	435952	438450	.	-	.	ID=ECRY_009306-RA;Parent=ECRY_009306;Name=ECRY_009306-RA;Alias=snap_masked-scf7180000023276.58244-processed-gene-4.45-mRNA-1;Note=Similar to ZNF676: Zinc finger protein 676 (Homo sapiens OX%3D9606);_AED=0.24;_QI=0|0|0|0.33|1|1|3|0|390;_eAED=0.24;Dbxref=Pfam:PF00096,Pfam:PF13894;
scf7180000023276.58244	maker	exon	438420	438450	.	-	.	ID=ECRY_009306-RA:exon:884;Parent=ECRY_009306-RA;
scf7180000023276.58244	maker	exon	437219	437353	.	-	.	ID=ECRY_009306-RA:exon:883;Parent=ECRY_009306-RA;
scf7180000023276.58244	maker	exon	435952	436958	.	-	.	ID=ECRY_009306-RA:exon:882;Parent=ECRY_009306-RA;
scf7180000023276.58244	maker	CDS	438420	438450	.	-	0	ID=ECRY_009306-RA:cds;Parent=ECRY_009306-RA;
scf7180000023276.58244	maker	CDS	437219	437353	.	-	2	ID=ECRY_009306-RA:cds;Parent=ECRY_009306-RA;
scf7180000023276.58244	maker	CDS	435952	436958	.	-	2	ID=ECRY_009306-RA:cds;Parent=ECRY_009306-RA;
scf7180000023276.58244	maker	gene	422928	423000	.	+	.	ID=ECRY_009305;Name=ECRY_009305;Alias=trnascan-scf7180000023276.58244-noncoding-Undet_NNN-gene-4.0;Note=Protein of unknown function;
scf7180000023276.58244	maker	tRNA	422928	423000	.	+	.	ID=ECRY_009305-RA;Parent=ECRY_009305;Name=ECRY_009305-RA;_AED=1.00;_QI=0|-1|0|0|-1|0|1|74|0;_eAED=1.00;
scf7180000023276.58244	maker	exon	422928	423000	.	+	.	ID=ECRY_009305-RA:exon:885;Parent=ECRY_009305-RA;
scf7180000023276.58244	maker	gene	445479	445551	.	+	.	ID=ECRY_009308;Name=ECRY_009308;Alias=trnascan-scf7180000023276.58244-noncoding-Pseudo_CCA-gene-4.1;Note=Protein of unknown function;
scf7180000023276.58244	maker	tRNA	445479	445551	.	+	.	ID=ECRY_009308-RA;Parent=ECRY_009308;Name=ECRY_009308-RA;_AED=1.00;_QI=0|-1|0|0|-1|0|1|74|0;_eAED=1.00;
scf7180000023276.58244	maker	exon	445479	445551	.	+	.	ID=ECRY_009308-RA:exon:886;Parent=ECRY_009308-RA;
scf7180000023276.58244	maker	gene	449291	449359	.	+	.	ID=ECRY_009309;Name=ECRY_009309;Alias=trnascan-scf7180000023276.58244-noncoding-Pseudo_GCG-gene-4.2;Note=Protein of unknown function;
scf7180000023276.58244	maker	tRNA	449291	449359	.	+	.	ID=ECRY_009309-RA;Parent=ECRY_009309;Name=ECRY_009309-RA;_AED=1.00;_QI=0|-1|0|0|-1|0|1|70|0;_eAED=1.00;
scf7180000023276.58244	maker	exon	449291	449359	.	+	.	ID=ECRY_009309-RA:exon:887;Parent=ECRY_009309-RA;
scf7180000023276.58244	maker	gene	471553	474526	.	+	.	ID=ECRY_009311;Name=ECRY_009311;Alias=genemark-scf7180000023276.58244-processed-gene-5.20;Note=Protein of unknown function;
scf7180000023276.58244	maker	mRNA	471553	474526	.	+	.	ID=ECRY_009311-RA;Parent=ECRY_009311;Name=ECRY_009311-RA;Alias=genemark-scf7180000023276.58244-processed-gene-5.20-mRNA-1;Note=Protein of unknown function;_AED=0.36;_QI=0|0|0.33|0.33|1|1|3|1480|164;_eAED=0.36;
scf7180000023276.58244	maker	exon	471553	471661	.	+	.	ID=ECRY_009311-RA:exon:888;Parent=ECRY_009311-RA;
scf7180000023276.58244	maker	exon	471716	471835	.	+	.	ID=ECRY_009311-RA:exon:889;Parent=ECRY_009311-RA;
scf7180000023276.58244	maker	exon	472781	474526	.	+	.	ID=ECRY_009311-RA:exon:890;Parent=ECRY_009311-RA;
scf7180000023276.58244	maker	CDS	471553	471661	.	+	0	ID=ECRY_009311-RA:cds;Parent=ECRY_009311-RA;
scf7180000023276.58244	maker	CDS	471716	471835	.	+	2	ID=ECRY_009311-RA:cds;Parent=ECRY_009311-RA;
scf7180000023276.58244	maker	CDS	472781	473046	.	+	2	ID=ECRY_009311-RA:cds;Parent=ECRY_009311-RA;
scf7180000023276.58244	maker	three_prime_UTR	473047	474526	.	+	.	ID=ECRY_009311-RA:three_prime_utr;Parent=ECRY_009311-RA;
scf7180000023276.58244	maker	gene	477141	487441	.	+	.	ID=ECRY_009312;Name=ECRY_009312;Alias=snap_masked-scf7180000023276.58244-processed-gene-5.0;Note=Similar to ZNF271: Zinc finger protein 271 (Pongo abelii OX%3D9601);Dbxref=Pfam:PF00096,Pfam:PF13894;
scf7180000023276.58244	maker	mRNA	477141	487441	.	+	.	ID=ECRY_009312-RA;Parent=ECRY_009312;Name=ECRY_009312-RA;Alias=snap_masked-scf7180000023276.58244-processed-gene-5.0-mRNA-1;Note=Similar to ZNF271: Zinc finger protein 271 (Pongo abelii OX%3D9601);_AED=0.48;_QI=0|0.2|0|0.66|1|1|6|0|586;_eAED=0.48;Dbxref=Pfam:PF00096,Pfam:PF13894;
scf7180000023276.58244	maker	exon	477141	477195	.	+	.	ID=ECRY_009312-RA:exon:891;Parent=ECRY_009312-RA;
scf7180000023276.58244	maker	exon	479531	479617	.	+	.	ID=ECRY_009312-RA:exon:892;Parent=ECRY_009312-RA;
scf7180000023276.58244	maker	exon	481051	481812	.	+	.	ID=ECRY_009312-RA:exon:893;Parent=ECRY_009312-RA;
scf7180000023276.58244	maker	exon	484634	484972	.	+	.	ID=ECRY_009312-RA:exon:894;Parent=ECRY_009312-RA;
scf7180000023276.58244	maker	exon	485031	485408	.	+	.	ID=ECRY_009312-RA:exon:895;Parent=ECRY_009312-RA;
scf7180000023276.58244	maker	exon	487302	487441	.	+	.	ID=ECRY_009312-RA:exon:896;Parent=ECRY_009312-RA;
scf7180000023276.58244	maker	CDS	477141	477195	.	+	0	ID=ECRY_009312-RA:cds;Parent=ECRY_009312-RA;
scf7180000023276.58244	maker	CDS	479531	479617	.	+	2	ID=ECRY_009312-RA:cds;Parent=ECRY_009312-RA;
scf7180000023276.58244	maker	CDS	481051	481812	.	+	2	ID=ECRY_009312-RA:cds;Parent=ECRY_009312-RA;
scf7180000023276.58244	maker	CDS	484634	484972	.	+	2	ID=ECRY_009312-RA:cds;Parent=ECRY_009312-RA;
scf7180000023276.58244	maker	CDS	485031	485408	.	+	2	ID=ECRY_009312-RA:cds;Parent=ECRY_009312-RA;
scf7180000023276.58244	maker	CDS	487302	487441	.	+	2	ID=ECRY_009312-RA:cds;Parent=ECRY_009312-RA;
scf7180000023276.58244	maker	gene	496538	497626	.	+	.	ID=ECRY_009313;Name=ECRY_009313;Alias=snap_masked-scf7180000023276.58244-processed-gene-5.2;Note=Similar to ZNF345: Zinc finger protein 345 (Bos taurus OX%3D9913);Dbxref=Pfam:PF00096,Pfam:PF13894;
scf7180000023276.58244	maker	mRNA	496538	497626	.	+	.	ID=ECRY_009313-RA;Parent=ECRY_009313;Name=ECRY_009313-RA;Alias=snap_masked-scf7180000023276.58244-processed-gene-5.2-mRNA-1;Note=Similar to ZNF345: Zinc finger protein 345 (Bos taurus OX%3D9913);_AED=0.65;_QI=0|-1|0|1|-1|1|1|0|362;_eAED=0.66;Dbxref=Pfam:PF00096,Pfam:PF13894;
scf7180000023276.58244	maker	exon	496538	497626	.	+	.	ID=ECRY_009313-RA:exon:897;Parent=ECRY_009313-RA;
scf7180000023276.58244	maker	CDS	496538	497626	.	+	0	ID=ECRY_009313-RA:cds;Parent=ECRY_009313-RA;
scf7180000023276.58244	maker	gene	534345	546955	.	-	.	ID=ECRY_009315;Name=ECRY_009315;Alias=maker-scf7180000023276.58244-snap-gene-5.80;Note=Similar to ZNF845: Zinc finger protein 845 (Homo sapiens OX%3D9606);Dbxref=Pfam:PF00096;
scf7180000023276.58244	maker	mRNA	534345	546955	.	-	.	ID=ECRY_009315-RA;Parent=ECRY_009315;Name=ECRY_009315-RA;Alias=maker-scf7180000023276.58244-snap-gene-5.80-mRNA-1;Note=Similar to ZNF845: Zinc finger protein 845 (Homo sapiens OX%3D9606);_AED=0.25;_QI=0|0.42|0.5|1|0.14|0.12|8|371|658;_eAED=0.25;Dbxref=Pfam:PF00096;
scf7180000023276.58244	maker	exon	534345	534454	.	-	.	ID=ECRY_009315-RA:exon:905;Parent=ECRY_009315-RA;
scf7180000023276.58244	maker	exon	534862	535016	.	-	.	ID=ECRY_009315-RA:exon:904;Parent=ECRY_009315-RA;
scf7180000023276.58244	maker	exon	536406	537428	.	-	.	ID=ECRY_009315-RA:exon:903;Parent=ECRY_009315-RA;
scf7180000023276.58244	maker	exon	541247	541333	.	-	.	ID=ECRY_009315-RA:exon:902;Parent=ECRY_009315-RA;
scf7180000023276.58244	maker	exon	545775	545818	.	-	.	ID=ECRY_009315-RA:exon:901;Parent=ECRY_009315-RA;
scf7180000023276.58244	maker	exon	545858	546165	.	-	.	ID=ECRY_009315-RA:exon:900;Parent=ECRY_009315-RA;
scf7180000023276.58244	maker	exon	546221	546647	.	-	.	ID=ECRY_009315-RA:exon:899;Parent=ECRY_009315-RA;
scf7180000023276.58244	maker	exon	546762	546955	.	-	.	ID=ECRY_009315-RA:exon:898;Parent=ECRY_009315-RA;
scf7180000023276.58244	maker	CDS	546762	546955	.	-	0	ID=ECRY_009315-RA:cds;Parent=ECRY_009315-RA;
scf7180000023276.58244	maker	CDS	546221	546647	.	-	1	ID=ECRY_009315-RA:cds;Parent=ECRY_009315-RA;
scf7180000023276.58244	maker	CDS	545858	546165	.	-	0	ID=ECRY_009315-RA:cds;Parent=ECRY_009315-RA;
scf7180000023276.58244	maker	CDS	545775	545818	.	-	1	ID=ECRY_009315-RA:cds;Parent=ECRY_009315-RA;
scf7180000023276.58244	maker	CDS	541247	541333	.	-	2	ID=ECRY_009315-RA:cds;Parent=ECRY_009315-RA;
scf7180000023276.58244	maker	CDS	536512	537428	.	-	2	ID=ECRY_009315-RA:cds;Parent=ECRY_009315-RA;
scf7180000023276.58244	maker	three_prime_UTR	536406	536511	.	-	.	ID=ECRY_009315-RA:three_prime_utr;Parent=ECRY_009315-RA;
scf7180000023276.58244	maker	three_prime_UTR	534862	535016	.	-	.	ID=ECRY_009315-RA:three_prime_utr;Parent=ECRY_009315-RA;
scf7180000023276.58244	maker	three_prime_UTR	534345	534454	.	-	.	ID=ECRY_009315-RA:three_prime_utr;Parent=ECRY_009315-RA;
scf7180000023276.58244	maker	gene	558505	582463	.	-	.	ID=ECRY_009316;Name=ECRY_009316;Alias=maker-scf7180000023276.58244-snap-gene-5.81;Note=Similar to ZNF845: Zinc finger protein 845 (Homo sapiens OX%3D9606);Dbxref=Pfam:PF00096;
scf7180000023276.58244	maker	mRNA	558505	582463	.	-	.	ID=ECRY_009316-RA;Parent=ECRY_009316;Name=ECRY_009316-RA;Alias=maker-scf7180000023276.58244-snap-gene-5.81-mRNA-1;Note=Similar to ZNF845: Zinc finger protein 845 (Homo sapiens OX%3D9606);_AED=0.27;_QI=24|0.33|0.14|1|0.16|0.14|7|0|812;_eAED=0.29;Dbxref=Pfam:PF00096;
scf7180000023276.58244	maker	exon	558505	558901	.	-	.	ID=ECRY_009316-RA:exon:912;Parent=ECRY_009316-RA;
scf7180000023276.58244	maker	exon	559076	559640	.	-	.	ID=ECRY_009316-RA:exon:911;Parent=ECRY_009316-RA;
scf7180000023276.58244	maker	exon	563556	563678	.	-	.	ID=ECRY_009316-RA:exon:910;Parent=ECRY_009316-RA;
scf7180000023276.58244	maker	exon	567603	567760	.	-	.	ID=ECRY_009316-RA:exon:909;Parent=ECRY_009316-RA;
scf7180000023276.58244	maker	exon	568793	569055	.	-	.	ID=ECRY_009316-RA:exon:908;Parent=ECRY_009316-RA;
scf7180000023276.58244	maker	exon	577669	578504	.	-	.	ID=ECRY_009316-RA:exon:907;Parent=ECRY_009316-RA;
scf7180000023276.58244	maker	exon	582343	582463	.	-	.	ID=ECRY_009316-RA:exon:906;Parent=ECRY_009316-RA;
scf7180000023276.58244	maker	five_prime_UTR	582440	582463	.	-	.	ID=ECRY_009316-RA:five_prime_utr;Parent=ECRY_009316-RA;
scf7180000023276.58244	maker	CDS	582343	582439	.	-	0	ID=ECRY_009316-RA:cds;Parent=ECRY_009316-RA;
scf7180000023276.58244	maker	CDS	577669	578504	.	-	2	ID=ECRY_009316-RA:cds;Parent=ECRY_009316-RA;
scf7180000023276.58244	maker	CDS	568793	569055	.	-	0	ID=ECRY_009316-RA:cds;Parent=ECRY_009316-RA;
scf7180000023276.58244	maker	CDS	567603	567760	.	-	1	ID=ECRY_009316-RA:cds;Parent=ECRY_009316-RA;
scf7180000023276.58244	maker	CDS	563556	563678	.	-	2	ID=ECRY_009316-RA:cds;Parent=ECRY_009316-RA;
scf7180000023276.58244	maker	CDS	559076	559640	.	-	2	ID=ECRY_009316-RA:cds;Parent=ECRY_009316-RA;
scf7180000023276.58244	maker	CDS	558505	558901	.	-	1	ID=ECRY_009316-RA:cds;Parent=ECRY_009316-RA;
scf7180000023276.58244	maker	gene	527105	529520	.	-	.	ID=ECRY_009314;Name=ECRY_009314;Alias=snap_masked-scf7180000023276.58244-processed-gene-5.13;Note=Similar to ZNF300: Zinc finger protein 300 (Homo sapiens OX%3D9606);Dbxref=Pfam:PF00096;
scf7180000023276.58244	maker	mRNA	527105	529520	.	-	.	ID=ECRY_009314-RA;Parent=ECRY_009314;Name=ECRY_009314-RA;Alias=snap_masked-scf7180000023276.58244-processed-gene-5.13-mRNA-1;Note=Similar to ZNF300: Zinc finger protein 300 (Homo sapiens OX%3D9606);_AED=0.38;_QI=51|1|0.5|1|1|1|2|0|357;_eAED=0.38;Dbxref=Pfam:PF00096;
scf7180000023276.58244	maker	exon	527105	528111	.	-	.	ID=ECRY_009314-RA:exon:914;Parent=ECRY_009314-RA;
scf7180000023276.58244	maker	exon	529403	529520	.	-	.	ID=ECRY_009314-RA:exon:913;Parent=ECRY_009314-RA;
scf7180000023276.58244	maker	five_prime_UTR	529470	529520	.	-	.	ID=ECRY_009314-RA:five_prime_utr;Parent=ECRY_009314-RA;
scf7180000023276.58244	maker	CDS	529403	529469	.	-	0	ID=ECRY_009314-RA:cds;Parent=ECRY_009314-RA;
scf7180000023276.58244	maker	CDS	527105	528111	.	-	2	ID=ECRY_009314-RA:cds;Parent=ECRY_009314-RA;
scf7180000023276.58244	maker	gene	675754	678371	.	+	.	ID=ECRY_009319;Name=ECRY_009319;Alias=maker-scf7180000023276.58244-snap-gene-6.58;Note=Protein of unknown function;
scf7180000023276.58244	maker	mRNA	675754	678371	.	+	.	ID=ECRY_009319-RA;Parent=ECRY_009319;Name=ECRY_009319-RA;Alias=maker-scf7180000023276.58244-snap-gene-6.58-mRNA-1;Note=Protein of unknown function;_AED=0.07;_QI=0|0.33|0|0.5|0.66|0.75|4|0|269;_eAED=0.07;
scf7180000023276.58244	maker	exon	675754	675758	.	+	.	ID=ECRY_009319-RA:exon:915;Parent=ECRY_009319-RA;
scf7180000023276.58244	maker	exon	676071	676156	.	+	.	ID=ECRY_009319-RA:exon:916;Parent=ECRY_009319-RA;
scf7180000023276.58244	maker	exon	676364	676735	.	+	.	ID=ECRY_009319-RA:exon:917;Parent=ECRY_009319-RA;
scf7180000023276.58244	maker	exon	678025	678371	.	+	.	ID=ECRY_009319-RA:exon:918;Parent=ECRY_009319-RA;
scf7180000023276.58244	maker	CDS	675754	675758	.	+	0	ID=ECRY_009319-RA:cds;Parent=ECRY_009319-RA;
scf7180000023276.58244	maker	CDS	676071	676156	.	+	1	ID=ECRY_009319-RA:cds;Parent=ECRY_009319-RA;
scf7180000023276.58244	maker	CDS	676364	676735	.	+	2	ID=ECRY_009319-RA:cds;Parent=ECRY_009319-RA;
scf7180000023276.58244	maker	CDS	678025	678371	.	+	2	ID=ECRY_009319-RA:cds;Parent=ECRY_009319-RA;
scf7180000023276.58244	maker	gene	659011	667512	.	-	.	ID=ECRY_009318;Name=ECRY_009318;Alias=augustus_masked-scf7180000023276.58244-processed-gene-6.57;Note=Similar to ilys-3: Invertebrate-type lysozyme 3 (Caenorhabditis elegans OX%3D6239);Dbxref=InterPro:IPR008597,Pfam:PF05497;Ontology_term=GO:0003796;
scf7180000023276.58244	maker	mRNA	659011	667512	.	-	.	ID=ECRY_009318-RA;Parent=ECRY_009318;Name=ECRY_009318-RA;Alias=augustus_masked-scf7180000023276.58244-processed-gene-6.57-mRNA-1;Note=Similar to ilys-3: Invertebrate-type lysozyme 3 (Caenorhabditis elegans OX%3D6239);_AED=0.00;_QI=104|1|1|1|1|1|6|674|236;_eAED=0.00;Dbxref=InterPro:IPR008597,Pfam:PF05497;Ontology_term=GO:0003796;
scf7180000023276.58244	maker	exon	659011	659902	.	-	.	ID=ECRY_009318-RA:exon:924;Parent=ECRY_009318-RA;
scf7180000023276.58244	maker	exon	663647	663761	.	-	.	ID=ECRY_009318-RA:exon:923;Parent=ECRY_009318-RA;
scf7180000023276.58244	maker	exon	664338	664402	.	-	.	ID=ECRY_009318-RA:exon:922;Parent=ECRY_009318-RA;
scf7180000023276.58244	maker	exon	664753	664807	.	-	.	ID=ECRY_009318-RA:exon:921;Parent=ECRY_009318-RA;
scf7180000023276.58244	maker	exon	666292	666413	.	-	.	ID=ECRY_009318-RA:exon:920;Parent=ECRY_009318-RA;
scf7180000023276.58244	maker	exon	667273	667512	.	-	.	ID=ECRY_009318-RA:exon:919;Parent=ECRY_009318-RA;
scf7180000023276.58244	maker	five_prime_UTR	667409	667512	.	-	.	ID=ECRY_009318-RA:five_prime_utr;Parent=ECRY_009318-RA;
scf7180000023276.58244	maker	CDS	667273	667408	.	-	0	ID=ECRY_009318-RA:cds;Parent=ECRY_009318-RA;
scf7180000023276.58244	maker	CDS	666292	666413	.	-	2	ID=ECRY_009318-RA:cds;Parent=ECRY_009318-RA;
scf7180000023276.58244	maker	CDS	664753	664807	.	-	0	ID=ECRY_009318-RA:cds;Parent=ECRY_009318-RA;
scf7180000023276.58244	maker	CDS	664338	664402	.	-	2	ID=ECRY_009318-RA:cds;Parent=ECRY_009318-RA;
scf7180000023276.58244	maker	CDS	663647	663761	.	-	0	ID=ECRY_009318-RA:cds;Parent=ECRY_009318-RA;
scf7180000023276.58244	maker	CDS	659685	659902	.	-	2	ID=ECRY_009318-RA:cds;Parent=ECRY_009318-RA;
scf7180000023276.58244	maker	three_prime_UTR	659011	659684	.	-	.	ID=ECRY_009318-RA:three_prime_utr;Parent=ECRY_009318-RA;
scf7180000023276.58244	maker	gene	606998	625249	.	-	.	ID=ECRY_009317;Name=ECRY_009317;Alias=maker-scf7180000023276.58244-snap-gene-6.59;Note=Similar to lysoz3: Lysozyme 3 (Crassostrea virginica OX%3D6565);Dbxref=InterPro:IPR008597,Pfam:PF05497;Ontology_term=GO:0003796;
scf7180000023276.58244	maker	mRNA	606998	625249	.	-	.	ID=ECRY_009317-RA;Parent=ECRY_009317;Name=ECRY_009317-RA;Alias=maker-scf7180000023276.58244-snap-gene-6.59-mRNA-1;Note=Similar to lysoz3: Lysozyme 3 (Crassostrea virginica OX%3D6565);_AED=0.00;_QI=67|1|1|1|0.6|0.66|6|387|239;_eAED=0.00;Dbxref=InterPro:IPR008597,Pfam:PF05497;Ontology_term=GO:0003796;
scf7180000023276.58244	maker	exon	606998	607602	.	-	.	ID=ECRY_009317-RA:exon:930;Parent=ECRY_009317-RA;
scf7180000023276.58244	maker	exon	608367	608481	.	-	.	ID=ECRY_009317-RA:exon:929;Parent=ECRY_009317-RA;
scf7180000023276.58244	maker	exon	613504	613577	.	-	.	ID=ECRY_009317-RA:exon:928;Parent=ECRY_009317-RA;
scf7180000023276.58244	maker	exon	615164	615218	.	-	.	ID=ECRY_009317-RA:exon:927;Parent=ECRY_009317-RA;
scf7180000023276.58244	maker	exon	618755	618876	.	-	.	ID=ECRY_009317-RA:exon:926;Parent=ECRY_009317-RA;
scf7180000023276.58244	maker	exon	625047	625249	.	-	.	ID=ECRY_009317-RA:exon:925;Parent=ECRY_009317-RA;
scf7180000023276.58244	maker	five_prime_UTR	625183	625249	.	-	.	ID=ECRY_009317-RA:five_prime_utr;Parent=ECRY_009317-RA;
scf7180000023276.58244	maker	CDS	625047	625182	.	-	0	ID=ECRY_009317-RA:cds;Parent=ECRY_009317-RA;
scf7180000023276.58244	maker	CDS	618755	618876	.	-	2	ID=ECRY_009317-RA:cds;Parent=ECRY_009317-RA;
scf7180000023276.58244	maker	CDS	615164	615218	.	-	0	ID=ECRY_009317-RA:cds;Parent=ECRY_009317-RA;
scf7180000023276.58244	maker	CDS	613504	613577	.	-	2	ID=ECRY_009317-RA:cds;Parent=ECRY_009317-RA;
scf7180000023276.58244	maker	CDS	608367	608481	.	-	0	ID=ECRY_009317-RA:cds;Parent=ECRY_009317-RA;
scf7180000023276.58244	maker	CDS	607385	607602	.	-	2	ID=ECRY_009317-RA:cds;Parent=ECRY_009317-RA;
scf7180000023276.58244	maker	three_prime_UTR	606998	607384	.	-	.	ID=ECRY_009317-RA:three_prime_utr;Parent=ECRY_009317-RA;
scf7180000023276.58244	maker	gene	769292	779217	.	+	.	ID=ECRY_009325;Name=ECRY_009325;Alias=maker-scf7180000023276.58244-snap-gene-7.52;Note=Similar to ZNF268: Zinc finger protein 268 (Homo sapiens OX%3D9606);Dbxref=Pfam:PF00096,Pfam:PF12874;
scf7180000023276.58244	maker	mRNA	769292	779217	.	+	.	ID=ECRY_009325-RA;Parent=ECRY_009325;Name=ECRY_009325-RA;Alias=maker-scf7180000023276.58244-snap-gene-7.52-mRNA-1;Note=Similar to ZNF268: Zinc finger protein 268 (Homo sapiens OX%3D9606);_AED=0.09;_QI=13|0.75|0.6|1|0.5|0.4|5|0|834;_eAED=0.12;Dbxref=Pfam:PF00096,Pfam:PF12874;
scf7180000023276.58244	maker	exon	769292	769380	.	+	.	ID=ECRY_009325-RA:exon:931;Parent=ECRY_009325-RA;
scf7180000023276.58244	maker	exon	771998	772933	.	+	.	ID=ECRY_009325-RA:exon:932;Parent=ECRY_009325-RA;
scf7180000023276.58244	maker	exon	775310	775432	.	+	.	ID=ECRY_009325-RA:exon:933;Parent=ECRY_009325-RA;
scf7180000023276.58244	maker	exon	776491	776577	.	+	.	ID=ECRY_009325-RA:exon:934;Parent=ECRY_009325-RA;
scf7180000023276.58244	maker	exon	777935	779217	.	+	.	ID=ECRY_009325-RA:exon:935;Parent=ECRY_009325-RA;
scf7180000023276.58244	maker	five_prime_UTR	769292	769304	.	+	.	ID=ECRY_009325-RA:five_prime_utr;Parent=ECRY_009325-RA;
scf7180000023276.58244	maker	CDS	769305	769380	.	+	0	ID=ECRY_009325-RA:cds;Parent=ECRY_009325-RA;
scf7180000023276.58244	maker	CDS	771998	772933	.	+	2	ID=ECRY_009325-RA:cds;Parent=ECRY_009325-RA;
scf7180000023276.58244	maker	CDS	775310	775432	.	+	2	ID=ECRY_009325-RA:cds;Parent=ECRY_009325-RA;
scf7180000023276.58244	maker	CDS	776491	776577	.	+	2	ID=ECRY_009325-RA:cds;Parent=ECRY_009325-RA;
scf7180000023276.58244	maker	CDS	777935	779217	.	+	2	ID=ECRY_009325-RA:cds;Parent=ECRY_009325-RA;
scf7180000023276.58244	maker	gene	723816	725774	.	+	.	ID=ECRY_009322;Name=ECRY_009322;Alias=maker-scf7180000023276.58244-snap-gene-7.51;Note=Similar to ZNF16: Zinc finger protein 16 (Pan troglodytes OX%3D9598);Dbxref=Pfam:PF00096,Pfam:PF13894;
scf7180000023276.58244	maker	mRNA	723816	725774	.	+	.	ID=ECRY_009322-RA;Parent=ECRY_009322;Name=ECRY_009322-RA;Alias=maker-scf7180000023276.58244-snap-gene-7.51-mRNA-1;Note=Similar to ZNF16: Zinc finger protein 16 (Pan troglodytes OX%3D9598);_AED=0.28;_QI=0|0|0|0.5|1|1|2|0|399;_eAED=0.30;Dbxref=Pfam:PF00096,Pfam:PF13894;
scf7180000023276.58244	maker	exon	723816	723822	.	+	.	ID=ECRY_009322-RA:exon:936;Parent=ECRY_009322-RA;
scf7180000023276.58244	maker	exon	724582	725774	.	+	.	ID=ECRY_009322-RA:exon:937;Parent=ECRY_009322-RA;
scf7180000023276.58244	maker	CDS	723816	723822	.	+	0	ID=ECRY_009322-RA:cds;Parent=ECRY_009322-RA;
scf7180000023276.58244	maker	CDS	724582	725774	.	+	2	ID=ECRY_009322-RA:cds;Parent=ECRY_009322-RA;
scf7180000023276.58244	maker	gene	683573	689997	.	-	.	ID=ECRY_009320;Name=ECRY_009320;Alias=maker-scf7180000023276.58244-snap-gene-7.53;Note=Protein of unknown function;
scf7180000023276.58244	maker	mRNA	683573	689997	.	-	.	ID=ECRY_009320-RA;Parent=ECRY_009320;Name=ECRY_009320-RA;Alias=maker-scf7180000023276.58244-snap-gene-7.53-mRNA-1;Note=Protein of unknown function;_AED=0.00;_QI=125|1|1|1|0.66|0.5|4|368|194;_eAED=0.00;
scf7180000023276.58244	maker	exon	683573	684224	.	-	.	ID=ECRY_009320-RA:exon:941;Parent=ECRY_009320-RA;
scf7180000023276.58244	maker	exon	685744	685938	.	-	.	ID=ECRY_009320-RA:exon:940;Parent=ECRY_009320-RA;
scf7180000023276.58244	maker	exon	687665	687811	.	-	.	ID=ECRY_009320-RA:exon:939;Parent=ECRY_009320-RA;
scf7180000023276.58244	maker	exon	689914	689997	.	-	.	ID=ECRY_009320-RA:exon:938;Parent=ECRY_009320-RA;
scf7180000023276.58244	maker	five_prime_UTR	689914	689997	.	-	.	ID=ECRY_009320-RA:five_prime_utr;Parent=ECRY_009320-RA;
scf7180000023276.58244	maker	five_prime_UTR	687771	687811	.	-	.	ID=ECRY_009320-RA:five_prime_utr;Parent=ECRY_009320-RA;
scf7180000023276.58244	maker	CDS	687665	687770	.	-	0	ID=ECRY_009320-RA:cds;Parent=ECRY_009320-RA;
scf7180000023276.58244	maker	CDS	685744	685938	.	-	2	ID=ECRY_009320-RA:cds;Parent=ECRY_009320-RA;
scf7180000023276.58244	maker	CDS	683941	684224	.	-	2	ID=ECRY_009320-RA:cds;Parent=ECRY_009320-RA;
scf7180000023276.58244	maker	three_prime_UTR	683573	683940	.	-	.	ID=ECRY_009320-RA:three_prime_utr;Parent=ECRY_009320-RA;
scf7180000023276.58244	maker	gene	699927	706367	.	-	.	ID=ECRY_009321;Name=ECRY_009321;Alias=snap_masked-scf7180000023276.58244-processed-gene-7.31;Note=Similar to Sftpd: Pulmonary surfactant-associated protein D (Mus musculus OX%3D10090);
scf7180000023276.58244	maker	mRNA	699927	706367	.	-	.	ID=ECRY_009321-RA;Parent=ECRY_009321;Name=ECRY_009321-RA;Alias=snap_masked-scf7180000023276.58244-processed-gene-7.31-mRNA-1;Note=Similar to Sftpd: Pulmonary surfactant-associated protein D (Mus musculus OX%3D10090);_AED=0.00;_QI=304|0|0.5|1|0|1|2|167|92;_eAED=0.00;
scf7180000023276.58244	maker	exon	699927	700372	.	-	.	ID=ECRY_009321-RA:exon:943;Parent=ECRY_009321-RA;
scf7180000023276.58244	maker	exon	706064	706367	.	-	.	ID=ECRY_009321-RA:exon:942;Parent=ECRY_009321-RA;
scf7180000023276.58244	maker	five_prime_UTR	706064	706367	.	-	.	ID=ECRY_009321-RA:five_prime_utr;Parent=ECRY_009321-RA;
scf7180000023276.58244	maker	CDS	700094	700372	.	-	0	ID=ECRY_009321-RA:cds;Parent=ECRY_009321-RA;
scf7180000023276.58244	maker	three_prime_UTR	699927	700093	.	-	.	ID=ECRY_009321-RA:three_prime_utr;Parent=ECRY_009321-RA;
scf7180000023276.58244	maker	gene	790546	796470	.	+	.	ID=ECRY_009328;Name=ECRY_009328;Alias=maker-scf7180000023276.58244-snap-gene-8.81;Note=Similar to Zfp26: Zinc finger protein 26 (Mus musculus OX%3D10090);Dbxref=Pfam:PF00096,Pfam:PF13894;
scf7180000023276.58244	maker	mRNA	790546	796470	.	+	.	ID=ECRY_009328-RA;Parent=ECRY_009328;Name=ECRY_009328-RA;Alias=maker-scf7180000023276.58244-snap-gene-8.81-mRNA-1;Note=Similar to Zfp26: Zinc finger protein 26 (Mus musculus OX%3D10090);_AED=0.03;_QI=0|1|0.66|1|1|1|3|404|480;_eAED=0.03;Dbxref=Pfam:PF00096,Pfam:PF13894;
scf7180000023276.58244	maker	exon	790546	790690	.	+	.	ID=ECRY_009328-RA:exon:944;Parent=ECRY_009328-RA;
scf7180000023276.58244	maker	exon	792421	792507	.	+	.	ID=ECRY_009328-RA:exon:945;Parent=ECRY_009328-RA;
scf7180000023276.58244	maker	exon	794856	796470	.	+	.	ID=ECRY_009328-RA:exon:946;Parent=ECRY_009328-RA;
scf7180000023276.58244	maker	CDS	790546	790690	.	+	0	ID=ECRY_009328-RA:cds;Parent=ECRY_009328-RA;
scf7180000023276.58244	maker	CDS	792421	792507	.	+	2	ID=ECRY_009328-RA:cds;Parent=ECRY_009328-RA;
scf7180000023276.58244	maker	CDS	794856	796066	.	+	2	ID=ECRY_009328-RA:cds;Parent=ECRY_009328-RA;
scf7180000023276.58244	maker	three_prime_UTR	796067	796470	.	+	.	ID=ECRY_009328-RA:three_prime_utr;Parent=ECRY_009328-RA;
scf7180000023276.58244	maker	gene	847428	850717	.	+	.	ID=ECRY_009333;Name=ECRY_009333;Alias=snap_masked-scf7180000023276.58244-processed-gene-8.67;Note=Similar to ZNF112: Zinc finger protein 112 (Homo sapiens OX%3D9606);Dbxref=Pfam:PF00096;
scf7180000023276.58244	maker	mRNA	847428	850717	.	+	.	ID=ECRY_009333-RA;Parent=ECRY_009333;Name=ECRY_009333-RA;Alias=snap_masked-scf7180000023276.58244-processed-gene-8.67-mRNA-1;Note=Similar to ZNF112: Zinc finger protein 112 (Homo sapiens OX%3D9606);_AED=0.43;_QI=0|0|0|0.33|1|1|3|0|457;_eAED=0.44;Dbxref=Pfam:PF00096;
scf7180000023276.58244	maker	exon	847428	847434	.	+	.	ID=ECRY_009333-RA:exon:947;Parent=ECRY_009333-RA;
scf7180000023276.58244	maker	exon	848577	848918	.	+	.	ID=ECRY_009333-RA:exon:948;Parent=ECRY_009333-RA;
scf7180000023276.58244	maker	exon	849693	850717	.	+	.	ID=ECRY_009333-RA:exon:949;Parent=ECRY_009333-RA;
scf7180000023276.58244	maker	CDS	847428	847434	.	+	0	ID=ECRY_009333-RA:cds;Parent=ECRY_009333-RA;
scf7180000023276.58244	maker	CDS	848577	848918	.	+	2	ID=ECRY_009333-RA:cds;Parent=ECRY_009333-RA;
scf7180000023276.58244	maker	CDS	849693	850717	.	+	2	ID=ECRY_009333-RA:cds;Parent=ECRY_009333-RA;
scf7180000023276.58244	maker	gene	879614	882991	.	-	.	ID=ECRY_009335;Name=ECRY_009335;Alias=maker-scf7180000023276.58244-snap-gene-8.87;Note=Similar to ZNF160: Zinc finger protein 160 (Homo sapiens OX%3D9606);Dbxref=Pfam:PF00096;
scf7180000023276.58244	maker	mRNA	879614	882991	.	-	.	ID=ECRY_009335-RA;Parent=ECRY_009335;Name=ECRY_009335-RA;Alias=maker-scf7180000023276.58244-snap-gene-8.87-mRNA-1;Note=Similar to ZNF160: Zinc finger protein 160 (Homo sapiens OX%3D9606);_AED=0.05;_QI=0|1|0|1|1|1|2|0|483;_eAED=0.05;Dbxref=Pfam:PF00096;
scf7180000023276.58244	maker	exon	882553	882991	.	-	.	ID=ECRY_009335-RA:exon:951;Parent=ECRY_009335-RA;
scf7180000023276.58244	maker	exon	879614	880626	.	-	.	ID=ECRY_009335-RA:exon:950;Parent=ECRY_009335-RA;
scf7180000023276.58244	maker	CDS	882553	882991	.	-	0	ID=ECRY_009335-RA:cds;Parent=ECRY_009335-RA;
scf7180000023276.58244	maker	CDS	879614	880626	.	-	2	ID=ECRY_009335-RA:cds;Parent=ECRY_009335-RA;
scf7180000023276.58244	maker	gene	801739	805585	.	-	.	ID=ECRY_009329;Name=ECRY_009329;Alias=snap_masked-scf7180000023276.58244-processed-gene-8.71;Note=Similar to ZFP2: Zinc finger protein 2 homolog (Homo sapiens OX%3D9606);Dbxref=Pfam:PF00096;
scf7180000023276.58244	maker	mRNA	801739	805585	.	-	.	ID=ECRY_009329-RA;Parent=ECRY_009329;Name=ECRY_009329-RA;Alias=snap_masked-scf7180000023276.58244-processed-gene-8.71-mRNA-1;Note=Similar to ZFP2: Zinc finger protein 2 homolog (Homo sapiens OX%3D9606);_AED=0.17;_QI=0|0|0|0.2|1|1|5|0|438;_eAED=0.17;Dbxref=Pfam:PF00096;
scf7180000023276.58244	maker	exon	805581	805585	.	-	.	ID=ECRY_009329-RA:exon:956;Parent=ECRY_009329-RA;
scf7180000023276.58244	maker	exon	804720	804837	.	-	.	ID=ECRY_009329-RA:exon:955;Parent=ECRY_009329-RA;
scf7180000023276.58244	maker	exon	804603	804705	.	-	.	ID=ECRY_009329-RA:exon:954;Parent=ECRY_009329-RA;
scf7180000023276.58244	maker	exon	803255	803341	.	-	.	ID=ECRY_009329-RA:exon:953;Parent=ECRY_009329-RA;
scf7180000023276.58244	maker	exon	801739	802742	.	-	.	ID=ECRY_009329-RA:exon:952;Parent=ECRY_009329-RA;
scf7180000023276.58244	maker	CDS	805581	805585	.	-	0	ID=ECRY_009329-RA:cds;Parent=ECRY_009329-RA;
scf7180000023276.58244	maker	CDS	804720	804837	.	-	1	ID=ECRY_009329-RA:cds;Parent=ECRY_009329-RA;
scf7180000023276.58244	maker	CDS	804603	804705	.	-	0	ID=ECRY_009329-RA:cds;Parent=ECRY_009329-RA;
scf7180000023276.58244	maker	CDS	803255	803341	.	-	2	ID=ECRY_009329-RA:cds;Parent=ECRY_009329-RA;
scf7180000023276.58244	maker	CDS	801739	802742	.	-	2	ID=ECRY_009329-RA:cds;Parent=ECRY_009329-RA;
scf7180000023276.58244	maker	gene	753816	765101	.	-	.	ID=ECRY_009324;Name=ECRY_009324;Alias=maker-scf7180000023276.58244-snap-gene-8.84;Note=Similar to ZNF845: Zinc finger protein 845 (Homo sapiens OX%3D9606);Dbxref=Pfam:PF00096;
scf7180000023276.58244	maker	mRNA	753816	765101	.	-	.	ID=ECRY_009324-RA;Parent=ECRY_009324;Name=ECRY_009324-RA;Alias=maker-scf7180000023276.58244-snap-gene-8.84-mRNA-1;Note=Similar to ZNF845: Zinc finger protein 845 (Homo sapiens OX%3D9606);_AED=0.22;_QI=0|0.75|0.2|1|0.5|0.6|5|0|786;_eAED=0.22;Dbxref=Pfam:PF00096;
scf7180000023276.58244	maker	exon	765011	765101	.	-	.	ID=ECRY_009324-RA:exon:961;Parent=ECRY_009324-RA;
scf7180000023276.58244	maker	exon	763814	763900	.	-	.	ID=ECRY_009324-RA:exon:960;Parent=ECRY_009324-RA;
scf7180000023276.58244	maker	exon	761549	762478	.	-	.	ID=ECRY_009324-RA:exon:959;Parent=ECRY_009324-RA;
scf7180000023276.58244	maker	exon	756175	756261	.	-	.	ID=ECRY_009324-RA:exon:958;Parent=ECRY_009324-RA;
scf7180000023276.58244	maker	exon	753816	754981	.	-	.	ID=ECRY_009324-RA:exon:957;Parent=ECRY_009324-RA;
scf7180000023276.58244	maker	CDS	765011	765101	.	-	0	ID=ECRY_009324-RA:cds;Parent=ECRY_009324-RA;
scf7180000023276.58244	maker	CDS	763814	763900	.	-	2	ID=ECRY_009324-RA:cds;Parent=ECRY_009324-RA;
scf7180000023276.58244	maker	CDS	761549	762478	.	-	2	ID=ECRY_009324-RA:cds;Parent=ECRY_009324-RA;
scf7180000023276.58244	maker	CDS	756175	756261	.	-	2	ID=ECRY_009324-RA:cds;Parent=ECRY_009324-RA;
scf7180000023276.58244	maker	CDS	753816	754981	.	-	2	ID=ECRY_009324-RA:cds;Parent=ECRY_009324-RA;
scf7180000023276.58244	maker	gene	861505	862215	.	-	.	ID=ECRY_009334;Name=ECRY_009334;Alias=genemark-scf7180000023276.58244-processed-gene-8.46;Note=Similar to ZNF689: Zinc finger protein 689 (Homo sapiens OX%3D9606);Dbxref=Pfam:PF13909;
scf7180000023276.58244	maker	mRNA	861505	862215	.	-	.	ID=ECRY_009334-RA;Parent=ECRY_009334;Name=ECRY_009334-RA;Alias=genemark-scf7180000023276.58244-processed-gene-8.46-mRNA-1;Note=Similar to ZNF689: Zinc finger protein 689 (Homo sapiens OX%3D9606);_AED=0.22;_QI=0|0|0|0.25|1|1|4|0|129;_eAED=0.22;Dbxref=Pfam:PF13909;
scf7180000023276.58244	maker	exon	862197	862215	.	-	.	ID=ECRY_009334-RA:exon:965;Parent=ECRY_009334-RA;
scf7180000023276.58244	maker	exon	861674	861967	.	-	.	ID=ECRY_009334-RA:exon:964;Parent=ECRY_009334-RA;
scf7180000023276.58244	maker	exon	861598	861614	.	-	.	ID=ECRY_009334-RA:exon:963;Parent=ECRY_009334-RA;
scf7180000023276.58244	maker	exon	861505	861564	.	-	.	ID=ECRY_009334-RA:exon:962;Parent=ECRY_009334-RA;
scf7180000023276.58244	maker	CDS	862197	862215	.	-	0	ID=ECRY_009334-RA:cds;Parent=ECRY_009334-RA;
scf7180000023276.58244	maker	CDS	861674	861967	.	-	2	ID=ECRY_009334-RA:cds;Parent=ECRY_009334-RA;
scf7180000023276.58244	maker	CDS	861598	861614	.	-	2	ID=ECRY_009334-RA:cds;Parent=ECRY_009334-RA;
scf7180000023276.58244	maker	CDS	861505	861564	.	-	0	ID=ECRY_009334-RA:cds;Parent=ECRY_009334-RA;
scf7180000023276.58244	maker	gene	814877	816369	.	-	.	ID=ECRY_009330;Name=ECRY_009330;Alias=maker-scf7180000023276.58244-snap-gene-8.86;Note=Protein of unknown function;Dbxref=InterPro:IPR003173,Pfam:PF02229;Ontology_term=GO:0003677,GO:0003713,GO:0006355;
scf7180000023276.58244	maker	mRNA	814877	816369	.	-	.	ID=ECRY_009330-RA;Parent=ECRY_009330;Name=ECRY_009330-RA;Alias=maker-scf7180000023276.58244-snap-gene-8.86-mRNA-1;Note=Protein of unknown function;_AED=0.36;_QI=0|1|0.66|1|1|1|3|100|223;_eAED=0.36;Dbxref=InterPro:IPR003173,Pfam:PF02229;Ontology_term=GO:0003677,GO:0003713,GO:0006355;
scf7180000023276.58244	maker	exon	814877	815483	.	-	.	ID=ECRY_009330-RA:exon:968;Parent=ECRY_009330-RA;
scf7180000023276.58244	maker	exon	815831	815896	.	-	.	ID=ECRY_009330-RA:exon:967;Parent=ECRY_009330-RA;
scf7180000023276.58244	maker	exon	816271	816369	.	-	.	ID=ECRY_009330-RA:exon:966;Parent=ECRY_009330-RA;
scf7180000023276.58244	maker	CDS	816271	816369	.	-	0	ID=ECRY_009330-RA:cds;Parent=ECRY_009330-RA;
scf7180000023276.58244	maker	CDS	815831	815896	.	-	0	ID=ECRY_009330-RA:cds;Parent=ECRY_009330-RA;
scf7180000023276.58244	maker	CDS	814977	815483	.	-	0	ID=ECRY_009330-RA:cds;Parent=ECRY_009330-RA;
scf7180000023276.58244	maker	three_prime_UTR	814877	814976	.	-	.	ID=ECRY_009330-RA:three_prime_utr;Parent=ECRY_009330-RA;
scf7180000023276.58244	maker	gene	816957	826274	.	-	.	ID=ECRY_009331;Name=ECRY_009331;Alias=maker-scf7180000023276.58244-augustus-gene-8.55;Note=Similar to ZNF845: Zinc finger protein 845 (Homo sapiens OX%3D9606);Dbxref=Pfam:PF00096;
scf7180000023276.58244	maker	mRNA	816957	826274	.	-	.	ID=ECRY_009331-RA;Parent=ECRY_009331;Name=ECRY_009331-RA;Alias=maker-scf7180000023276.58244-augustus-gene-8.55-mRNA-1;Note=Similar to ZNF845: Zinc finger protein 845 (Homo sapiens OX%3D9606);_AED=0.37;_QI=0|0|0|0.33|1|1|6|0|700;_eAED=0.39;Dbxref=Pfam:PF00096;
scf7180000023276.58244	maker	exon	826169	826274	.	-	.	ID=ECRY_009331-RA:exon:974;Parent=ECRY_009331-RA;
scf7180000023276.58244	maker	exon	824520	825275	.	-	.	ID=ECRY_009331-RA:exon:973;Parent=ECRY_009331-RA;
scf7180000023276.58244	maker	exon	823535	823658	.	-	.	ID=ECRY_009331-RA:exon:972;Parent=ECRY_009331-RA;
scf7180000023276.58244	maker	exon	820835	821001	.	-	.	ID=ECRY_009331-RA:exon:971;Parent=ECRY_009331-RA;
scf7180000023276.58244	maker	exon	818363	819193	.	-	.	ID=ECRY_009331-RA:exon:970;Parent=ECRY_009331-RA;
scf7180000023276.58244	maker	exon	816957	817075	.	-	.	ID=ECRY_009331-RA:exon:969;Parent=ECRY_009331-RA;
scf7180000023276.58244	maker	CDS	826169	826274	.	-	0	ID=ECRY_009331-RA:cds;Parent=ECRY_009331-RA;
scf7180000023276.58244	maker	CDS	824520	825275	.	-	2	ID=ECRY_009331-RA:cds;Parent=ECRY_009331-RA;
scf7180000023276.58244	maker	CDS	823535	823658	.	-	2	ID=ECRY_009331-RA:cds;Parent=ECRY_009331-RA;
scf7180000023276.58244	maker	CDS	820835	821001	.	-	1	ID=ECRY_009331-RA:cds;Parent=ECRY_009331-RA;
scf7180000023276.58244	maker	CDS	818363	819193	.	-	2	ID=ECRY_009331-RA:cds;Parent=ECRY_009331-RA;
scf7180000023276.58244	maker	CDS	816957	817075	.	-	2	ID=ECRY_009331-RA:cds;Parent=ECRY_009331-RA;
scf7180000023276.58244	maker	gene	746377	747313	.	-	.	ID=ECRY_009323;Name=ECRY_009323;Alias=genemark-scf7180000023276.58244-processed-gene-8.15;Note=Protein of unknown function;
scf7180000023276.58244	maker	mRNA	746377	747313	.	-	.	ID=ECRY_009323-RA;Parent=ECRY_009323;Name=ECRY_009323-RA;Alias=genemark-scf7180000023276.58244-processed-gene-8.15-mRNA-1;Note=Protein of unknown function;_AED=0.50;_QI=0|0|0|0.5|1|1|2|0|82;_eAED=0.50;
scf7180000023276.58244	maker	exon	747271	747313	.	-	.	ID=ECRY_009323-RA:exon:976;Parent=ECRY_009323-RA;
scf7180000023276.58244	maker	exon	746377	746582	.	-	.	ID=ECRY_009323-RA:exon:975;Parent=ECRY_009323-RA;
scf7180000023276.58244	maker	CDS	747271	747313	.	-	0	ID=ECRY_009323-RA:cds;Parent=ECRY_009323-RA;
scf7180000023276.58244	maker	CDS	746377	746582	.	-	2	ID=ECRY_009323-RA:cds;Parent=ECRY_009323-RA;
scf7180000023276.58244	maker	gene	783630	786074	.	-	.	ID=ECRY_009326;Name=ECRY_009326;Alias=snap_masked-scf7180000023276.58244-processed-gene-8.61;Note=Similar to Oocyte zinc finger protein XlCOF7.1 (Fragment) (Xenopus laevis OX%3D8355);Dbxref=Pfam:PF00096;
scf7180000023276.58244	maker	mRNA	783630	786074	.	-	.	ID=ECRY_009326-RA;Parent=ECRY_009326;Name=ECRY_009326-RA;Alias=snap_masked-scf7180000023276.58244-processed-gene-8.61-mRNA-1;Note=Similar to Oocyte zinc finger protein XlCOF7.1 (Fragment) (Xenopus laevis OX%3D8355);_AED=0.67;_QI=0|0|0|0.5|1|1|2|0|108;_eAED=0.67;Dbxref=Pfam:PF00096;
scf7180000023276.58244	maker	exon	785874	786074	.	-	.	ID=ECRY_009326-RA:exon:978;Parent=ECRY_009326-RA;
scf7180000023276.58244	maker	exon	783630	783755	.	-	.	ID=ECRY_009326-RA:exon:977;Parent=ECRY_009326-RA;
scf7180000023276.58244	maker	CDS	785874	786074	.	-	0	ID=ECRY_009326-RA:cds;Parent=ECRY_009326-RA;
scf7180000023276.58244	maker	CDS	783630	783755	.	-	0	ID=ECRY_009326-RA:cds;Parent=ECRY_009326-RA;
scf7180000023276.58244	maker	gene	786370	789119	.	-	.	ID=ECRY_009327;Name=ECRY_009327;Alias=maker-scf7180000023276.58244-augustus-gene-8.53;Note=Similar to ZNF771: Zinc finger protein 771 (Homo sapiens OX%3D9606);
scf7180000023276.58244	maker	mRNA	786370	789119	.	-	.	ID=ECRY_009327-RA;Parent=ECRY_009327;Name=ECRY_009327-RA;Alias=maker-scf7180000023276.58244-augustus-gene-8.53-mRNA-1;Note=Similar to ZNF771: Zinc finger protein 771 (Homo sapiens OX%3D9606);_AED=0.87;_QI=0|0|0|0.5|1|1|2|0|144;_eAED=1.00;
scf7180000023276.58244	maker	exon	789110	789119	.	-	.	ID=ECRY_009327-RA:exon:980;Parent=ECRY_009327-RA;
scf7180000023276.58244	maker	exon	786370	786794	.	-	.	ID=ECRY_009327-RA:exon:979;Parent=ECRY_009327-RA;
scf7180000023276.58244	maker	CDS	789110	789119	.	-	0	ID=ECRY_009327-RA:cds;Parent=ECRY_009327-RA;
scf7180000023276.58244	maker	CDS	786370	786794	.	-	2	ID=ECRY_009327-RA:cds;Parent=ECRY_009327-RA;
scf7180000023276.58244	maker	gene	840584	840655	.	-	.	ID=ECRY_009332;Name=ECRY_009332;Alias=trnascan-scf7180000023276.58244-noncoding-Trp_CCA-gene-8.88;Note=Protein of unknown function;
scf7180000023276.58244	maker	tRNA	840584	840655	.	-	.	ID=ECRY_009332-RA;Parent=ECRY_009332;Name=ECRY_009332-RA;_AED=1.00;_QI=0|-1|0|0|-1|0|1|73|0;_eAED=1.00;
scf7180000023276.58244	maker	exon	840584	840655	.	-	.	ID=ECRY_009332-RA:exon:981;Parent=ECRY_009332-RA;
scf7180000023276.58244	maker	gene	932372	937372	.	+	.	ID=ECRY_009341;Name=ECRY_009341;Alias=maker-scf7180000023276.58244-snap-gene-9.80;Note=Protein of unknown function;
scf7180000023276.58244	maker	mRNA	932372	937372	.	+	.	ID=ECRY_009341-RA;Parent=ECRY_009341;Name=ECRY_009341-RA;Alias=maker-scf7180000023276.58244-snap-gene-9.80-mRNA-1;Note=Protein of unknown function;_AED=0.06;_QI=80|1|0.75|1|1|1|4|0|439;_eAED=0.06;
scf7180000023276.58244	maker	exon	932372	932968	.	+	.	ID=ECRY_009341-RA:exon:982;Parent=ECRY_009341-RA;
scf7180000023276.58244	maker	exon	933618	933734	.	+	.	ID=ECRY_009341-RA:exon:983;Parent=ECRY_009341-RA;
scf7180000023276.58244	maker	exon	935167	935391	.	+	.	ID=ECRY_009341-RA:exon:984;Parent=ECRY_009341-RA;
scf7180000023276.58244	maker	exon	936915	937372	.	+	.	ID=ECRY_009341-RA:exon:985;Parent=ECRY_009341-RA;
scf7180000023276.58244	maker	five_prime_UTR	932372	932451	.	+	.	ID=ECRY_009341-RA:five_prime_utr;Parent=ECRY_009341-RA;
scf7180000023276.58244	maker	CDS	932452	932968	.	+	0	ID=ECRY_009341-RA:cds;Parent=ECRY_009341-RA;
scf7180000023276.58244	maker	CDS	933618	933734	.	+	2	ID=ECRY_009341-RA:cds;Parent=ECRY_009341-RA;
scf7180000023276.58244	maker	CDS	935167	935391	.	+	2	ID=ECRY_009341-RA:cds;Parent=ECRY_009341-RA;
scf7180000023276.58244	maker	CDS	936915	937372	.	+	2	ID=ECRY_009341-RA:cds;Parent=ECRY_009341-RA;
scf7180000023276.58244	maker	gene	944588	945142	.	+	.	ID=ECRY_009342;Name=ECRY_009342;Alias=snap_masked-scf7180000023276.58244-processed-gene-9.23;Note=Similar to ZNF665: Zinc finger protein 665 (Homo sapiens OX%3D9606);Dbxref=Pfam:PF00096;
scf7180000023276.58244	maker	mRNA	944588	945142	.	+	.	ID=ECRY_009342-RA;Parent=ECRY_009342;Name=ECRY_009342-RA;Alias=snap_masked-scf7180000023276.58244-processed-gene-9.23-mRNA-1;Note=Similar to ZNF665: Zinc finger protein 665 (Homo sapiens OX%3D9606);_AED=0.10;_QI=0|-1|0|1|-1|1|1|0|184;_eAED=0.10;Dbxref=Pfam:PF00096;
scf7180000023276.58244	maker	exon	944588	945142	.	+	.	ID=ECRY_009342-RA:exon:986;Parent=ECRY_009342-RA;
scf7180000023276.58244	maker	CDS	944588	945142	.	+	0	ID=ECRY_009342-RA:cds;Parent=ECRY_009342-RA;
scf7180000023276.58244	maker	gene	970393	971334	.	+	.	ID=ECRY_009344;Name=ECRY_009344;Alias=snap_masked-scf7180000023276.58244-processed-gene-9.29;Note=Similar to ZNF726: Zinc finger protein 726 (Homo sapiens OX%3D9606);Dbxref=Pfam:PF00096,Pfam:PF13912;
scf7180000023276.58244	maker	mRNA	970393	971334	.	+	.	ID=ECRY_009344-RA;Parent=ECRY_009344;Name=ECRY_009344-RA;Alias=snap_masked-scf7180000023276.58244-processed-gene-9.29-mRNA-1;Note=Similar to ZNF726: Zinc finger protein 726 (Homo sapiens OX%3D9606);_AED=0.29;_QI=0|-1|0|1|-1|1|1|0|313;_eAED=0.31;Dbxref=Pfam:PF00096,Pfam:PF13912;
scf7180000023276.58244	maker	exon	970393	971334	.	+	.	ID=ECRY_009344-RA:exon:987;Parent=ECRY_009344-RA;
scf7180000023276.58244	maker	CDS	970393	971334	.	+	0	ID=ECRY_009344-RA:cds;Parent=ECRY_009344-RA;
scf7180000023276.58244	maker	gene	918342	919478	.	+	.	ID=ECRY_009339;Name=ECRY_009339;Alias=snap_masked-scf7180000023276.58244-processed-gene-9.20;Note=Similar to Gastrula zinc finger protein XlCGF26.1 (Fragment) (Xenopus laevis OX%3D8355);Dbxref=Pfam:PF00096,Pfam:PF13894;
scf7180000023276.58244	maker	mRNA	918342	919478	.	+	.	ID=ECRY_009339-RA;Parent=ECRY_009339;Name=ECRY_009339-RA;Alias=snap_masked-scf7180000023276.58244-processed-gene-9.20-mRNA-1;Note=Similar to Gastrula zinc finger protein XlCGF26.1 (Fragment) (Xenopus laevis OX%3D8355);_AED=0.43;_QI=0|-1|0|1|-1|1|1|0|378;_eAED=0.43;Dbxref=Pfam:PF00096,Pfam:PF13894;
scf7180000023276.58244	maker	exon	918342	919478	.	+	.	ID=ECRY_009339-RA:exon:988;Parent=ECRY_009339-RA;
scf7180000023276.58244	maker	CDS	918342	919478	.	+	0	ID=ECRY_009339-RA:cds;Parent=ECRY_009339-RA;
scf7180000023276.58244	maker	gene	910207	912986	.	+	.	ID=ECRY_009338;Name=ECRY_009338;Alias=maker-scf7180000023276.58244-augustus-gene-9.70;Note=Similar to ZNF782: Zinc finger protein 782 (Homo sapiens OX%3D9606);Dbxref=Pfam:PF00096,Pfam:PF13894,Pfam:PF13909;
scf7180000023276.58244	maker	mRNA	910207	912986	.	+	.	ID=ECRY_009338-RA;Parent=ECRY_009338;Name=ECRY_009338-RA;Alias=maker-scf7180000023276.58244-augustus-gene-9.70-mRNA-1;Note=Similar to ZNF782: Zinc finger protein 782 (Homo sapiens OX%3D9606);_AED=0.54;_QI=0|0|0|0.5|1|1|2|0|542;_eAED=0.54;Dbxref=Pfam:PF00096,Pfam:PF13894,Pfam:PF13909;
scf7180000023276.58244	maker	exon	910207	910747	.	+	.	ID=ECRY_009338-RA:exon:989;Parent=ECRY_009338-RA;
scf7180000023276.58244	maker	exon	911899	912986	.	+	.	ID=ECRY_009338-RA:exon:990;Parent=ECRY_009338-RA;
scf7180000023276.58244	maker	CDS	910207	910747	.	+	0	ID=ECRY_009338-RA:cds;Parent=ECRY_009338-RA;
scf7180000023276.58244	maker	CDS	911899	912986	.	+	2	ID=ECRY_009338-RA:cds;Parent=ECRY_009338-RA;
scf7180000023276.58244	maker	gene	904972	905816	.	+	.	ID=ECRY_009337;Name=ECRY_009337;Alias=genemark-scf7180000023276.58244-processed-gene-9.38;Note=Similar to Gastrula zinc finger protein XlCGF57.1 (Fragment) (Xenopus laevis OX%3D8355);Dbxref=Pfam:PF00096,Pfam:PF12874,Pfam:PF13909;
scf7180000023276.58244	maker	mRNA	904972	905816	.	+	.	ID=ECRY_009337-RA;Parent=ECRY_009337;Name=ECRY_009337-RA;Alias=genemark-scf7180000023276.58244-processed-gene-9.38-mRNA-1;Note=Similar to Gastrula zinc finger protein XlCGF57.1 (Fragment) (Xenopus laevis OX%3D8355);_AED=0.54;_QI=0|0|0|0.5|1|1|2|0|265;_eAED=0.55;Dbxref=Pfam:PF00096,Pfam:PF12874,Pfam:PF13909;
scf7180000023276.58244	maker	exon	904972	905121	.	+	.	ID=ECRY_009337-RA:exon:991;Parent=ECRY_009337-RA;
scf7180000023276.58244	maker	exon	905169	905816	.	+	.	ID=ECRY_009337-RA:exon:992;Parent=ECRY_009337-RA;
scf7180000023276.58244	maker	CDS	904972	905121	.	+	0	ID=ECRY_009337-RA:cds;Parent=ECRY_009337-RA;
scf7180000023276.58244	maker	CDS	905169	905816	.	+	0	ID=ECRY_009337-RA:cds;Parent=ECRY_009337-RA;
scf7180000023276.58244	maker	gene	948041	951265	.	-	.	ID=ECRY_009343;Name=ECRY_009343;Alias=maker-scf7180000023276.58244-snap-gene-9.83;Note=Similar to ZNF235: Zinc finger protein 235 (Homo sapiens OX%3D9606);Dbxref=Pfam:PF00096,Pfam:PF13894;
scf7180000023276.58244	maker	mRNA	948041	951265	.	-	.	ID=ECRY_009343-RA;Parent=ECRY_009343;Name=ECRY_009343-RA;Alias=maker-scf7180000023276.58244-snap-gene-9.83-mRNA-1;Note=Similar to ZNF235: Zinc finger protein 235 (Homo sapiens OX%3D9606);_AED=0.00;_QI=219|1|1|1|1|1|3|34|409;_eAED=0.00;Dbxref=Pfam:PF00096,Pfam:PF13894;
scf7180000023276.58244	maker	exon	948041	948844	.	-	.	ID=ECRY_009343-RA:exon:995;Parent=ECRY_009343-RA;
scf7180000023276.58244	maker	exon	949483	949689	.	-	.	ID=ECRY_009343-RA:exon:994;Parent=ECRY_009343-RA;
scf7180000023276.58244	maker	exon	950794	951265	.	-	.	ID=ECRY_009343-RA:exon:993;Parent=ECRY_009343-RA;
scf7180000023276.58244	maker	five_prime_UTR	951047	951265	.	-	.	ID=ECRY_009343-RA:five_prime_utr;Parent=ECRY_009343-RA;
scf7180000023276.58244	maker	CDS	950794	951046	.	-	0	ID=ECRY_009343-RA:cds;Parent=ECRY_009343-RA;
scf7180000023276.58244	maker	CDS	949483	949689	.	-	2	ID=ECRY_009343-RA:cds;Parent=ECRY_009343-RA;
scf7180000023276.58244	maker	CDS	948075	948844	.	-	2	ID=ECRY_009343-RA:cds;Parent=ECRY_009343-RA;
scf7180000023276.58244	maker	three_prime_UTR	948041	948074	.	-	.	ID=ECRY_009343-RA:three_prime_utr;Parent=ECRY_009343-RA;
scf7180000023276.58244	maker	gene	974568	981073	.	-	.	ID=ECRY_009345;Name=ECRY_009345;Alias=maker-scf7180000023276.58244-augustus-gene-9.76;Note=Similar to Znf569: Zinc finger protein 569 (Mus musculus OX%3D10090);Dbxref=Pfam:PF00096;
scf7180000023276.58244	maker	mRNA	974568	981073	.	-	.	ID=ECRY_009345-RA;Parent=ECRY_009345;Name=ECRY_009345-RA;Alias=maker-scf7180000023276.58244-augustus-gene-9.76-mRNA-1;Note=Similar to Znf569: Zinc finger protein 569 (Mus musculus OX%3D10090);_AED=0.10;_QI=0|0.66|0.5|0.75|1|1|4|675|882;_eAED=0.10;Dbxref=Pfam:PF00096;
scf7180000023276.58244	maker	exon	974568	976837	.	-	.	ID=ECRY_009345-RA:exon:999;Parent=ECRY_009345-RA;
scf7180000023276.58244	maker	exon	978045	978122	.	-	.	ID=ECRY_009345-RA:exon:998;Parent=ECRY_009345-RA;
scf7180000023276.58244	maker	exon	979208	979588	.	-	.	ID=ECRY_009345-RA:exon:997;Parent=ECRY_009345-RA;
scf7180000023276.58244	maker	exon	980479	981073	.	-	.	ID=ECRY_009345-RA:exon:996;Parent=ECRY_009345-RA;
scf7180000023276.58244	maker	CDS	980479	981073	.	-	0	ID=ECRY_009345-RA:cds;Parent=ECRY_009345-RA;
scf7180000023276.58244	maker	CDS	979208	979588	.	-	2	ID=ECRY_009345-RA:cds;Parent=ECRY_009345-RA;
scf7180000023276.58244	maker	CDS	978045	978122	.	-	2	ID=ECRY_009345-RA:cds;Parent=ECRY_009345-RA;
scf7180000023276.58244	maker	CDS	975243	976837	.	-	2	ID=ECRY_009345-RA:cds;Parent=ECRY_009345-RA;
scf7180000023276.58244	maker	three_prime_UTR	974568	975242	.	-	.	ID=ECRY_009345-RA:three_prime_utr;Parent=ECRY_009345-RA;
scf7180000023276.58244	maker	gene	923815	928068	.	-	.	ID=ECRY_009340;Name=ECRY_009340;Alias=maker-scf7180000023276.58244-augustus-gene-9.74;Note=Similar to ZNF271: Zinc finger protein 271 (Pongo abelii OX%3D9601);Dbxref=Pfam:PF00096;
scf7180000023276.58244	maker	mRNA	923815	928068	.	-	.	ID=ECRY_009340-RA;Parent=ECRY_009340;Name=ECRY_009340-RA;Alias=maker-scf7180000023276.58244-augustus-gene-9.74-mRNA-1;Note=Similar to ZNF271: Zinc finger protein 271 (Pongo abelii OX%3D9601);_AED=0.33;_QI=0|0|0|0.5|1|1|4|0|485;_eAED=0.33;Dbxref=Pfam:PF00096;
scf7180000023276.58244	maker	exon	927825	928068	.	-	.	ID=ECRY_009340-RA:exon:1003;Parent=ECRY_009340-RA;
scf7180000023276.58244	maker	exon	927016	927225	.	-	.	ID=ECRY_009340-RA:exon:1002;Parent=ECRY_009340-RA;
scf7180000023276.58244	maker	exon	925170	925577	.	-	.	ID=ECRY_009340-RA:exon:1001;Parent=ECRY_009340-RA;
scf7180000023276.58244	maker	exon	923815	924410	.	-	.	ID=ECRY_009340-RA:exon:1000;Parent=ECRY_009340-RA;
scf7180000023276.58244	maker	CDS	927825	928068	.	-	0	ID=ECRY_009340-RA:cds;Parent=ECRY_009340-RA;
scf7180000023276.58244	maker	CDS	927016	927225	.	-	2	ID=ECRY_009340-RA:cds;Parent=ECRY_009340-RA;
scf7180000023276.58244	maker	CDS	925170	925577	.	-	2	ID=ECRY_009340-RA:cds;Parent=ECRY_009340-RA;
scf7180000023276.58244	maker	CDS	923815	924410	.	-	2	ID=ECRY_009340-RA:cds;Parent=ECRY_009340-RA;
scf7180000023276.58244	maker	gene	892266	896463	.	-	.	ID=ECRY_009336;Name=ECRY_009336;Alias=snap_masked-scf7180000023276.58244-processed-gene-9.16;Note=Similar to Ankrd17: Ankyrin repeat domain-containing protein 17 (Mus musculus OX%3D10090);Dbxref=InterPro:IPR020683,Pfam:PF12796;
scf7180000023276.58244	maker	mRNA	892266	896463	.	-	.	ID=ECRY_009336-RA;Parent=ECRY_009336;Name=ECRY_009336-RA;Alias=snap_masked-scf7180000023276.58244-processed-gene-9.16-mRNA-1;Note=Similar to Ankrd17: Ankyrin repeat domain-containing protein 17 (Mus musculus OX%3D10090);_AED=0.42;_QI=0|0|0|0.25|1|1|4|0|509;_eAED=0.43;Dbxref=InterPro:IPR020683,Pfam:PF12796;
scf7180000023276.58244	maker	exon	896427	896463	.	-	.	ID=ECRY_009336-RA:exon:1007;Parent=ECRY_009336-RA;
scf7180000023276.58244	maker	exon	892773	894008	.	-	.	ID=ECRY_009336-RA:exon:1006;Parent=ECRY_009336-RA;
scf7180000023276.58244	maker	exon	892362	892592	.	-	.	ID=ECRY_009336-RA:exon:1005;Parent=ECRY_009336-RA;
scf7180000023276.58244	maker	exon	892266	892291	.	-	.	ID=ECRY_009336-RA:exon:1004;Parent=ECRY_009336-RA;
scf7180000023276.58244	maker	CDS	896427	896463	.	-	0	ID=ECRY_009336-RA:cds;Parent=ECRY_009336-RA;
scf7180000023276.58244	maker	CDS	892773	894008	.	-	2	ID=ECRY_009336-RA:cds;Parent=ECRY_009336-RA;
scf7180000023276.58244	maker	CDS	892362	892592	.	-	2	ID=ECRY_009336-RA:cds;Parent=ECRY_009336-RA;
scf7180000023276.58244	maker	CDS	892266	892291	.	-	2	ID=ECRY_009336-RA:cds;Parent=ECRY_009336-RA;
scf7180000023276.58244	maker	gene	1069499	1074333	.	+	.	ID=ECRY_009351;Name=ECRY_009351;Alias=maker-scf7180000023276.58244-snap-gene-10.1;Note=Protein of unknown function;
scf7180000023276.58244	maker	mRNA	1069499	1074333	.	+	.	ID=ECRY_009351-RA;Parent=ECRY_009351;Name=ECRY_009351-RA;Alias=maker-scf7180000023276.58244-snap-gene-10.1-mRNA-1;Note=Protein of unknown function;_AED=0.07;_QI=0|1|0.75|1|1|0.75|4|464|312;_eAED=0.07;
scf7180000023276.58244	maker	exon	1069499	1069772	.	+	.	ID=ECRY_009351-RA:exon:1008;Parent=ECRY_009351-RA;
scf7180000023276.58244	maker	exon	1070504	1070773	.	+	.	ID=ECRY_009351-RA:exon:1009;Parent=ECRY_009351-RA;
scf7180000023276.58244	maker	exon	1072476	1072658	.	+	.	ID=ECRY_009351-RA:exon:1010;Parent=ECRY_009351-RA;
scf7180000023276.58244	maker	exon	1073658	1074333	.	+	.	ID=ECRY_009351-RA:exon:1011;Parent=ECRY_009351-RA;
scf7180000023276.58244	maker	CDS	1069499	1069772	.	+	0	ID=ECRY_009351-RA:cds;Parent=ECRY_009351-RA;
scf7180000023276.58244	maker	CDS	1070504	1070773	.	+	2	ID=ECRY_009351-RA:cds;Parent=ECRY_009351-RA;
scf7180000023276.58244	maker	CDS	1072476	1072658	.	+	2	ID=ECRY_009351-RA:cds;Parent=ECRY_009351-RA;
scf7180000023276.58244	maker	CDS	1073658	1073869	.	+	2	ID=ECRY_009351-RA:cds;Parent=ECRY_009351-RA;
scf7180000023276.58244	maker	three_prime_UTR	1073870	1074333	.	+	.	ID=ECRY_009351-RA:three_prime_utr;Parent=ECRY_009351-RA;
scf7180000023276.58244	maker	gene	997502	999461	.	+	.	ID=ECRY_009347;Name=ECRY_009347;Alias=snap_masked-scf7180000023276.58244-processed-gene-10.56;Note=Similar to ZNF300: Zinc finger protein 300 (Homo sapiens OX%3D9606);Dbxref=Pfam:PF00096;
scf7180000023276.58244	maker	mRNA	997502	999461	.	+	.	ID=ECRY_009347-RA;Parent=ECRY_009347;Name=ECRY_009347-RA;Alias=snap_masked-scf7180000023276.58244-processed-gene-10.56-mRNA-1;Note=Similar to ZNF300: Zinc finger protein 300 (Homo sapiens OX%3D9606);_AED=0.10;_QI=0|0|0|0.5|1|1|2|0|357;_eAED=0.11;Dbxref=Pfam:PF00096;
scf7180000023276.58244	maker	exon	997502	997571	.	+	.	ID=ECRY_009347-RA:exon:1012;Parent=ECRY_009347-RA;
scf7180000023276.58244	maker	exon	998458	999461	.	+	.	ID=ECRY_009347-RA:exon:1013;Parent=ECRY_009347-RA;
scf7180000023276.58244	maker	CDS	997502	997571	.	+	0	ID=ECRY_009347-RA:cds;Parent=ECRY_009347-RA;
scf7180000023276.58244	maker	CDS	998458	999461	.	+	2	ID=ECRY_009347-RA:cds;Parent=ECRY_009347-RA;
scf7180000023276.58244	maker	gene	1027724	1029383	.	+	.	ID=ECRY_009350;Name=ECRY_009350;Alias=maker-scf7180000023276.58244-augustus-gene-10.73;Note=Similar to ZFP2: Zinc finger protein 2 homolog (Homo sapiens OX%3D9606);Dbxref=InterPro:IPR008598,Pfam:PF00096,Pfam:PF05605,Pfam:PF13909;
scf7180000023276.58244	maker	mRNA	1027724	1029383	.	+	.	ID=ECRY_009350-RA;Parent=ECRY_009350;Name=ECRY_009350-RA;Alias=maker-scf7180000023276.58244-augustus-gene-10.73-mRNA-1;Note=Similar to ZFP2: Zinc finger protein 2 homolog (Homo sapiens OX%3D9606);_AED=0.19;_QI=0|0|0|0.5|1|0.5|2|0|357;_eAED=0.21;Dbxref=InterPro:IPR008598,Pfam:PF00096,Pfam:PF05605,Pfam:PF13909;
scf7180000023276.58244	maker	exon	1027724	1027808	.	+	.	ID=ECRY_009350-RA:exon:1014;Parent=ECRY_009350-RA;
scf7180000023276.58244	maker	exon	1028395	1029383	.	+	.	ID=ECRY_009350-RA:exon:1015;Parent=ECRY_009350-RA;
scf7180000023276.58244	maker	CDS	1027724	1027808	.	+	0	ID=ECRY_009350-RA:cds;Parent=ECRY_009350-RA;
scf7180000023276.58244	maker	CDS	1028395	1029383	.	+	2	ID=ECRY_009350-RA:cds;Parent=ECRY_009350-RA;
scf7180000023276.58244	maker	gene	1081818	1087118	.	+	.	ID=ECRY_009352;Name=ECRY_009352;Alias=maker-scf7180000023276.58244-augustus-gene-10.75;Note=Protein of unknown function;
scf7180000023276.58244	maker	mRNA	1081818	1087118	.	+	.	ID=ECRY_009352-RA;Parent=ECRY_009352;Name=ECRY_009352-RA;Alias=maker-scf7180000023276.58244-augustus-gene-10.75-mRNA-1;Note=Protein of unknown function;_AED=0.24;_QI=93|0.25|0.4|0.4|1|1|5|0|428;_eAED=0.24;
scf7180000023276.58244	maker	exon	1081818	1082208	.	+	.	ID=ECRY_009352-RA:exon:1016;Parent=ECRY_009352-RA;
scf7180000023276.58244	maker	exon	1082918	1083253	.	+	.	ID=ECRY_009352-RA:exon:1017;Parent=ECRY_009352-RA;
scf7180000023276.58244	maker	exon	1083989	1084249	.	+	.	ID=ECRY_009352-RA:exon:1018;Parent=ECRY_009352-RA;
scf7180000023276.58244	maker	exon	1085565	1085747	.	+	.	ID=ECRY_009352-RA:exon:1019;Parent=ECRY_009352-RA;
scf7180000023276.58244	maker	exon	1086910	1087118	.	+	.	ID=ECRY_009352-RA:exon:1020;Parent=ECRY_009352-RA;
scf7180000023276.58244	maker	five_prime_UTR	1081818	1081910	.	+	.	ID=ECRY_009352-RA:five_prime_utr;Parent=ECRY_009352-RA;
scf7180000023276.58244	maker	CDS	1081911	1082208	.	+	0	ID=ECRY_009352-RA:cds;Parent=ECRY_009352-RA;
scf7180000023276.58244	maker	CDS	1082918	1083253	.	+	2	ID=ECRY_009352-RA:cds;Parent=ECRY_009352-RA;
scf7180000023276.58244	maker	CDS	1083989	1084249	.	+	2	ID=ECRY_009352-RA:cds;Parent=ECRY_009352-RA;
scf7180000023276.58244	maker	CDS	1085565	1085747	.	+	2	ID=ECRY_009352-RA:cds;Parent=ECRY_009352-RA;
scf7180000023276.58244	maker	CDS	1086910	1087118	.	+	2	ID=ECRY_009352-RA:cds;Parent=ECRY_009352-RA;
scf7180000023276.58244	maker	gene	982590	988014	.	+	.	ID=ECRY_009346;Name=ECRY_009346;Alias=snap_masked-scf7180000023276.58244-processed-gene-10.54;Note=Similar to ZNF835: Zinc finger protein 835 (Homo sapiens OX%3D9606);Dbxref=Pfam:PF00096;
scf7180000023276.58244	maker	mRNA	982590	988014	.	+	.	ID=ECRY_009346-RA;Parent=ECRY_009346;Name=ECRY_009346-RA;Alias=snap_masked-scf7180000023276.58244-processed-gene-10.54-mRNA-1;Note=Similar to ZNF835: Zinc finger protein 835 (Homo sapiens OX%3D9606);_AED=0.38;_QI=0|0|0|0.2|1|1|5|0|423;_eAED=0.40;Dbxref=Pfam:PF00096;
scf7180000023276.58244	maker	exon	982590	982631	.	+	.	ID=ECRY_009346-RA:exon:1021;Parent=ECRY_009346-RA;
scf7180000023276.58244	maker	exon	983698	983815	.	+	.	ID=ECRY_009346-RA:exon:1022;Parent=ECRY_009346-RA;
scf7180000023276.58244	maker	exon	984644	984730	.	+	.	ID=ECRY_009346-RA:exon:1023;Parent=ECRY_009346-RA;
scf7180000023276.58244	maker	exon	986422	987410	.	+	.	ID=ECRY_009346-RA:exon:1024;Parent=ECRY_009346-RA;
scf7180000023276.58244	maker	exon	987979	988014	.	+	.	ID=ECRY_009346-RA:exon:1025;Parent=ECRY_009346-RA;
scf7180000023276.58244	maker	CDS	982590	982631	.	+	0	ID=ECRY_009346-RA:cds;Parent=ECRY_009346-RA;
scf7180000023276.58244	maker	CDS	983698	983815	.	+	0	ID=ECRY_009346-RA:cds;Parent=ECRY_009346-RA;
scf7180000023276.58244	maker	CDS	984644	984730	.	+	2	ID=ECRY_009346-RA:cds;Parent=ECRY_009346-RA;
scf7180000023276.58244	maker	CDS	986422	987410	.	+	2	ID=ECRY_009346-RA:cds;Parent=ECRY_009346-RA;
scf7180000023276.58244	maker	CDS	987979	988014	.	+	0	ID=ECRY_009346-RA:cds;Parent=ECRY_009346-RA;
scf7180000023276.58244	maker	gene	1015752	1024000	.	-	.	ID=ECRY_009349;Name=ECRY_009349;Alias=maker-scf7180000023276.58244-snap-gene-10.3;Note=Similar to ZNF16: Zinc finger protein 16 (Gorilla gorilla gorilla OX%3D9595);Dbxref=Pfam:PF00096,Pfam:PF13909;
scf7180000023276.58244	maker	mRNA	1015752	1024000	.	-	.	ID=ECRY_009349-RA;Parent=ECRY_009349;Name=ECRY_009349-RA;Alias=maker-scf7180000023276.58244-snap-gene-10.3-mRNA-1;Note=Similar to ZNF16: Zinc finger protein 16 (Gorilla gorilla gorilla OX%3D9595);_AED=0.09;_QI=0|0|0|0.5|0.66|0.5|4|0|719;_eAED=0.09;Dbxref=Pfam:PF00096,Pfam:PF13909;
scf7180000023276.58244	maker	exon	1023988	1024000	.	-	.	ID=ECRY_009349-RA:exon:1029;Parent=ECRY_009349-RA;
scf7180000023276.58244	maker	exon	1023557	1023853	.	-	.	ID=ECRY_009349-RA:exon:1028;Parent=ECRY_009349-RA;
scf7180000023276.58244	maker	exon	1022035	1023017	.	-	.	ID=ECRY_009349-RA:exon:1027;Parent=ECRY_009349-RA;
scf7180000023276.58244	maker	exon	1015752	1016618	.	-	.	ID=ECRY_009349-RA:exon:1026;Parent=ECRY_009349-RA;
scf7180000023276.58244	maker	CDS	1023988	1024000	.	-	0	ID=ECRY_009349-RA:cds;Parent=ECRY_009349-RA;
scf7180000023276.58244	maker	CDS	1023557	1023853	.	-	2	ID=ECRY_009349-RA:cds;Parent=ECRY_009349-RA;
scf7180000023276.58244	maker	CDS	1022035	1023017	.	-	2	ID=ECRY_009349-RA:cds;Parent=ECRY_009349-RA;
scf7180000023276.58244	maker	CDS	1015752	1016618	.	-	0	ID=ECRY_009349-RA:cds;Parent=ECRY_009349-RA;
scf7180000023276.58244	maker	gene	1008581	1009500	.	-	.	ID=ECRY_009348;Name=ECRY_009348;Alias=genemark-scf7180000023276.58244-processed-gene-10.42;Note=Protein of unknown function;
scf7180000023276.58244	maker	mRNA	1008581	1009500	.	-	.	ID=ECRY_009348-RA;Parent=ECRY_009348;Name=ECRY_009348-RA;Alias=genemark-scf7180000023276.58244-processed-gene-10.42-mRNA-1;Note=Protein of unknown function;_AED=0.58;_QI=0|0|0|0.25|1|1|4|0|106;_eAED=0.58;
scf7180000023276.58244	maker	exon	1009392	1009500	.	-	.	ID=ECRY_009348-RA:exon:1033;Parent=ECRY_009348-RA;
scf7180000023276.58244	maker	exon	1009227	1009254	.	-	.	ID=ECRY_009348-RA:exon:1032;Parent=ECRY_009348-RA;
scf7180000023276.58244	maker	exon	1009140	1009194	.	-	.	ID=ECRY_009348-RA:exon:1031;Parent=ECRY_009348-RA;
scf7180000023276.58244	maker	exon	1008581	1008709	.	-	.	ID=ECRY_009348-RA:exon:1030;Parent=ECRY_009348-RA;
scf7180000023276.58244	maker	CDS	1009392	1009500	.	-	0	ID=ECRY_009348-RA:cds;Parent=ECRY_009348-RA;
scf7180000023276.58244	maker	CDS	1009227	1009254	.	-	2	ID=ECRY_009348-RA:cds;Parent=ECRY_009348-RA;
scf7180000023276.58244	maker	CDS	1009140	1009194	.	-	1	ID=ECRY_009348-RA:cds;Parent=ECRY_009348-RA;
scf7180000023276.58244	maker	CDS	1008581	1008709	.	-	0	ID=ECRY_009348-RA:cds;Parent=ECRY_009348-RA;
scf7180000023276.58244	maker	gene	1147723	1153213	.	-	.	ID=ECRY_009356;Name=ECRY_009356;Alias=maker-scf7180000023276.58244-snap-gene-11.51;Note=Protein of unknown function;
scf7180000023276.58244	maker	mRNA	1147723	1153213	.	-	.	ID=ECRY_009356-RA;Parent=ECRY_009356;Name=ECRY_009356-RA;Alias=maker-scf7180000023276.58244-snap-gene-11.51-mRNA-1;Note=Protein of unknown function;_AED=0.01;_QI=0|1|0.66|1|0.5|0.66|3|0|251;_eAED=0.01;
scf7180000023276.58244	maker	exon	1147723	1148072	.	-	.	ID=ECRY_009356-RA:exon:1036;Parent=ECRY_009356-RA;
scf7180000023276.58244	maker	exon	1149436	1149753	.	-	.	ID=ECRY_009356-RA:exon:1035;Parent=ECRY_009356-RA;
scf7180000023276.58244	maker	exon	1153126	1153213	.	-	.	ID=ECRY_009356-RA:exon:1034;Parent=ECRY_009356-RA;
scf7180000023276.58244	maker	CDS	1153126	1153213	.	-	0	ID=ECRY_009356-RA:cds;Parent=ECRY_009356-RA;
scf7180000023276.58244	maker	CDS	1149436	1149753	.	-	2	ID=ECRY_009356-RA:cds;Parent=ECRY_009356-RA;
scf7180000023276.58244	maker	CDS	1147723	1148072	.	-	2	ID=ECRY_009356-RA:cds;Parent=ECRY_009356-RA;
scf7180000023276.58244	maker	gene	1140971	1147149	.	-	.	ID=ECRY_009355;Name=ECRY_009355;Alias=maker-scf7180000023276.58244-snap-gene-11.50;Note=Protein of unknown function;
scf7180000023276.58244	maker	mRNA	1140971	1147149	.	-	.	ID=ECRY_009355-RA;Parent=ECRY_009355;Name=ECRY_009355-RA;Alias=maker-scf7180000023276.58244-snap-gene-11.50-mRNA-1;Note=Protein of unknown function;_AED=0.04;_QI=0|0.83|0.71|0.85|1|1|7|733|298;_eAED=0.04;
scf7180000023276.58244	maker	exon	1140971	1141877	.	-	.	ID=ECRY_009355-RA:exon:1043;Parent=ECRY_009355-RA;
scf7180000023276.58244	maker	exon	1142962	1143040	.	-	.	ID=ECRY_009355-RA:exon:1042;Parent=ECRY_009355-RA;
scf7180000023276.58244	maker	exon	1143786	1143810	.	-	.	ID=ECRY_009355-RA:exon:1041;Parent=ECRY_009355-RA;
scf7180000023276.58244	maker	exon	1144618	1144761	.	-	.	ID=ECRY_009355-RA:exon:1040;Parent=ECRY_009355-RA;
scf7180000023276.58244	maker	exon	1145417	1145494	.	-	.	ID=ECRY_009355-RA:exon:1039;Parent=ECRY_009355-RA;
scf7180000023276.58244	maker	exon	1145907	1146167	.	-	.	ID=ECRY_009355-RA:exon:1038;Parent=ECRY_009355-RA;
scf7180000023276.58244	maker	exon	1147014	1147149	.	-	.	ID=ECRY_009355-RA:exon:1037;Parent=ECRY_009355-RA;
scf7180000023276.58244	maker	CDS	1147014	1147149	.	-	0	ID=ECRY_009355-RA:cds;Parent=ECRY_009355-RA;
scf7180000023276.58244	maker	CDS	1145907	1146167	.	-	2	ID=ECRY_009355-RA:cds;Parent=ECRY_009355-RA;
scf7180000023276.58244	maker	CDS	1145417	1145494	.	-	2	ID=ECRY_009355-RA:cds;Parent=ECRY_009355-RA;
scf7180000023276.58244	maker	CDS	1144618	1144761	.	-	2	ID=ECRY_009355-RA:cds;Parent=ECRY_009355-RA;
scf7180000023276.58244	maker	CDS	1143786	1143810	.	-	2	ID=ECRY_009355-RA:cds;Parent=ECRY_009355-RA;
scf7180000023276.58244	maker	CDS	1142962	1143040	.	-	1	ID=ECRY_009355-RA:cds;Parent=ECRY_009355-RA;
scf7180000023276.58244	maker	CDS	1141704	1141877	.	-	0	ID=ECRY_009355-RA:cds;Parent=ECRY_009355-RA;
scf7180000023276.58244	maker	three_prime_UTR	1140971	1141703	.	-	.	ID=ECRY_009355-RA:three_prime_utr;Parent=ECRY_009355-RA;
scf7180000023276.58244	maker	gene	1091778	1093245	.	-	.	ID=ECRY_009353;Name=ECRY_009353;Alias=maker-scf7180000023276.58244-snap-gene-11.48;Note=Protein of unknown function;
scf7180000023276.58244	maker	mRNA	1091778	1093245	.	-	.	ID=ECRY_009353-RA;Parent=ECRY_009353;Name=ECRY_009353-RA;Alias=maker-scf7180000023276.58244-snap-gene-11.48-mRNA-1;Note=Protein of unknown function;_AED=0.09;_QI=0|0.5|0|0.66|0.5|0.33|3|0|232;_eAED=0.09;
scf7180000023276.58244	maker	exon	1093222	1093245	.	-	.	ID=ECRY_009353-RA:exon:1046;Parent=ECRY_009353-RA;
scf7180000023276.58244	maker	exon	1092542	1092896	.	-	.	ID=ECRY_009353-RA:exon:1045;Parent=ECRY_009353-RA;
scf7180000023276.58244	maker	exon	1091778	1092097	.	-	.	ID=ECRY_009353-RA:exon:1044;Parent=ECRY_009353-RA;
scf7180000023276.58244	maker	CDS	1093222	1093245	.	-	0	ID=ECRY_009353-RA:cds;Parent=ECRY_009353-RA;
scf7180000023276.58244	maker	CDS	1092542	1092896	.	-	0	ID=ECRY_009353-RA:cds;Parent=ECRY_009353-RA;
scf7180000023276.58244	maker	CDS	1091778	1092097	.	-	2	ID=ECRY_009353-RA:cds;Parent=ECRY_009353-RA;
scf7180000023276.58244	maker	gene	1100986	1103098	.	-	.	ID=ECRY_009354;Name=ECRY_009354;Alias=maker-scf7180000023276.58244-snap-gene-11.49;Note=Protein of unknown function;
scf7180000023276.58244	maker	mRNA	1100986	1103098	.	-	.	ID=ECRY_009354-RA;Parent=ECRY_009354;Name=ECRY_009354-RA;Alias=maker-scf7180000023276.58244-snap-gene-11.49-mRNA-1;Note=Protein of unknown function;_AED=0.16;_QI=0|0.5|0.33|0.66|0.5|0.33|3|27|143;_eAED=0.16;
scf7180000023276.58244	maker	exon	1100986	1101233	.	-	.	ID=ECRY_009354-RA:exon:1049;Parent=ECRY_009354-RA;
scf7180000023276.58244	maker	exon	1102049	1102254	.	-	.	ID=ECRY_009354-RA:exon:1048;Parent=ECRY_009354-RA;
scf7180000023276.58244	maker	exon	1103094	1103098	.	-	.	ID=ECRY_009354-RA:exon:1047;Parent=ECRY_009354-RA;
scf7180000023276.58244	maker	CDS	1103094	1103098	.	-	0	ID=ECRY_009354-RA:cds;Parent=ECRY_009354-RA;
scf7180000023276.58244	maker	CDS	1102049	1102254	.	-	1	ID=ECRY_009354-RA:cds;Parent=ECRY_009354-RA;
scf7180000023276.58244	maker	CDS	1101013	1101233	.	-	2	ID=ECRY_009354-RA:cds;Parent=ECRY_009354-RA;
scf7180000023276.58244	maker	three_prime_UTR	1100986	1101012	.	-	.	ID=ECRY_009354-RA:three_prime_utr;Parent=ECRY_009354-RA;
scf7180000023627.1277258	maker	gene	31722	35311	.	+	.	ID=ECRY_008660;Name=ECRY_008660;Alias=maker-scf7180000023627.1277258-augustus-gene-0.10;Note=Protein of unknown function;
scf7180000023627.1277258	maker	mRNA	31722	35311	.	+	.	ID=ECRY_008660-RA;Parent=ECRY_008660;Name=ECRY_008660-RA;Alias=maker-scf7180000023627.1277258-augustus-gene-0.10-mRNA-1;Note=Protein of unknown function;_AED=0.02;_QI=0|0.66|0.75|0.75|1|1|4|12|183;_eAED=0.02;
scf7180000023627.1277258	maker	exon	31722	31740	.	+	.	ID=ECRY_008660-RA:exon:1283;Parent=ECRY_008660-RA;
scf7180000023627.1277258	maker	exon	32986	33134	.	+	.	ID=ECRY_008660-RA:exon:1284;Parent=ECRY_008660-RA;
scf7180000023627.1277258	maker	exon	33797	33961	.	+	.	ID=ECRY_008660-RA:exon:1285;Parent=ECRY_008660-RA;
scf7180000023627.1277258	maker	exon	35081	35311	.	+	.	ID=ECRY_008660-RA:exon:1286;Parent=ECRY_008660-RA;
scf7180000023627.1277258	maker	CDS	31722	31740	.	+	0	ID=ECRY_008660-RA:cds;Parent=ECRY_008660-RA;
scf7180000023627.1277258	maker	CDS	32986	33134	.	+	2	ID=ECRY_008660-RA:cds;Parent=ECRY_008660-RA;
scf7180000023627.1277258	maker	CDS	33797	33961	.	+	0	ID=ECRY_008660-RA:cds;Parent=ECRY_008660-RA;
scf7180000023627.1277258	maker	CDS	35081	35299	.	+	0	ID=ECRY_008660-RA:cds;Parent=ECRY_008660-RA;
scf7180000023627.1277258	maker	three_prime_UTR	35300	35311	.	+	.	ID=ECRY_008660-RA:three_prime_utr;Parent=ECRY_008660-RA;
scf7180000023627.1277258	maker	gene	45749	50738	.	-	.	ID=ECRY_008661;Name=ECRY_008661;Alias=maker-scf7180000023627.1277258-snap-gene-0.13;Note=Similar to E2f3: Transcription factor E2F3 (Mus musculus OX%3D10090);Dbxref=InterPro:IPR003316,Pfam:PF02319;Ontology_term=GO:0003700,GO:0005667,GO:0006355;
scf7180000023627.1277258	maker	mRNA	45749	50738	.	-	.	ID=ECRY_008661-RA;Parent=ECRY_008661;Name=ECRY_008661-RA;Alias=maker-scf7180000023627.1277258-snap-gene-0.13-mRNA-1;Note=Similar to E2f3: Transcription factor E2F3 (Mus musculus OX%3D10090);_AED=0.01;_QI=101|1|0.8|1|1|1|5|0|182;_eAED=0.01;Dbxref=InterPro:IPR003316,Pfam:PF02319;Ontology_term=GO:0003700,GO:0005667,GO:0006355;
scf7180000023627.1277258	maker	exon	45749	45830	.	-	.	ID=ECRY_008661-RA:exon:1291;Parent=ECRY_008661-RA;
scf7180000023627.1277258	maker	exon	46974	47098	.	-	.	ID=ECRY_008661-RA:exon:1290;Parent=ECRY_008661-RA;
scf7180000023627.1277258	maker	exon	48533	48627	.	-	.	ID=ECRY_008661-RA:exon:1289;Parent=ECRY_008661-RA;
scf7180000023627.1277258	maker	exon	49648	49744	.	-	.	ID=ECRY_008661-RA:exon:1288;Parent=ECRY_008661-RA;
scf7180000023627.1277258	maker	exon	50488	50738	.	-	.	ID=ECRY_008661-RA:exon:1287;Parent=ECRY_008661-RA;
scf7180000023627.1277258	maker	five_prime_UTR	50638	50738	.	-	.	ID=ECRY_008661-RA:five_prime_utr;Parent=ECRY_008661-RA;
scf7180000023627.1277258	maker	CDS	50488	50637	.	-	0	ID=ECRY_008661-RA:cds;Parent=ECRY_008661-RA;
scf7180000023627.1277258	maker	CDS	49648	49744	.	-	0	ID=ECRY_008661-RA:cds;Parent=ECRY_008661-RA;
scf7180000023627.1277258	maker	CDS	48533	48627	.	-	2	ID=ECRY_008661-RA:cds;Parent=ECRY_008661-RA;
scf7180000023627.1277258	maker	CDS	46974	47098	.	-	0	ID=ECRY_008661-RA:cds;Parent=ECRY_008661-RA;
scf7180000023627.1277258	maker	CDS	45749	45830	.	-	1	ID=ECRY_008661-RA:cds;Parent=ECRY_008661-RA;
scf7180000023627.1277258	maker	gene	82808	85019	.	-	.	ID=ECRY_008662;Name=ECRY_008662;Alias=snap_masked-scf7180000023627.1277258-processed-gene-0.9;Note=Similar to Shaw: Potassium voltage-gated channel protein Shaw (Drosophila melanogaster OX%3D7227);Dbxref=InterPro:IPR005821,Pfam:PF00520;Ontology_term=GO:0005216,GO:0006811,GO:0016020,GO:0055085;
scf7180000023627.1277258	maker	mRNA	82808	85019	.	-	.	ID=ECRY_008662-RA;Parent=ECRY_008662;Name=ECRY_008662-RA;Alias=snap_masked-scf7180000023627.1277258-processed-gene-0.9-mRNA-1;Note=Similar to Shaw: Potassium voltage-gated channel protein Shaw (Drosophila melanogaster OX%3D7227);_AED=0.06;_QI=0|0|0|0.5|1|1|2|0|339;_eAED=0.06;Dbxref=InterPro:IPR005821,Pfam:PF00520;Ontology_term=GO:0005216,GO:0006811,GO:0016020,GO:0055085;
scf7180000023627.1277258	maker	exon	85014	85019	.	-	.	ID=ECRY_008662-RA:exon:1293;Parent=ECRY_008662-RA;
scf7180000023627.1277258	maker	exon	82808	83821	.	-	.	ID=ECRY_008662-RA:exon:1292;Parent=ECRY_008662-RA;
scf7180000023627.1277258	maker	CDS	85014	85019	.	-	0	ID=ECRY_008662-RA:cds;Parent=ECRY_008662-RA;
scf7180000023627.1277258	maker	CDS	82808	83821	.	-	0	ID=ECRY_008662-RA:cds;Parent=ECRY_008662-RA;
scf7180000023627.1277258	maker	gene	277859	282572	.	+	.	ID=ECRY_008664;Name=ECRY_008664;Alias=maker-scf7180000023627.1277258-augustus-gene-2.14;Note=Protein of unknown function;Dbxref=InterPro:IPR007745,Pfam:PF05051;Ontology_term=GO:0005507,GO:0005758,GO:0006825,GO:0016531;
scf7180000023627.1277258	maker	mRNA	277859	282572	.	+	.	ID=ECRY_008664-RA;Parent=ECRY_008664;Name=ECRY_008664-RA;Alias=maker-scf7180000023627.1277258-augustus-gene-2.14-mRNA-1;Note=Protein of unknown function;_AED=0.05;_QI=35|0.33|0.75|0.75|0.33|0.5|4|1556|130;_eAED=0.05;Dbxref=InterPro:IPR007745,Pfam:PF05051;Ontology_term=GO:0005507,GO:0005758,GO:0006825,GO:0016531;
scf7180000023627.1277258	maker	exon	277859	277991	.	+	.	ID=ECRY_008664-RA:exon:1294;Parent=ECRY_008664-RA;
scf7180000023627.1277258	maker	exon	278726	278935	.	+	.	ID=ECRY_008664-RA:exon:1295;Parent=ECRY_008664-RA;
scf7180000023627.1277258	maker	exon	280026	280145	.	+	.	ID=ECRY_008664-RA:exon:1296;Parent=ECRY_008664-RA;
scf7180000023627.1277258	maker	exon	281052	282572	.	+	.	ID=ECRY_008664-RA:exon:1297;Parent=ECRY_008664-RA;
scf7180000023627.1277258	maker	five_prime_UTR	277859	277893	.	+	.	ID=ECRY_008664-RA:five_prime_utr;Parent=ECRY_008664-RA;
scf7180000023627.1277258	maker	CDS	277894	277991	.	+	0	ID=ECRY_008664-RA:cds;Parent=ECRY_008664-RA;
scf7180000023627.1277258	maker	CDS	278726	278935	.	+	1	ID=ECRY_008664-RA:cds;Parent=ECRY_008664-RA;
scf7180000023627.1277258	maker	CDS	280026	280110	.	+	1	ID=ECRY_008664-RA:cds;Parent=ECRY_008664-RA;
scf7180000023627.1277258	maker	three_prime_UTR	280111	280145	.	+	.	ID=ECRY_008664-RA:three_prime_utr;Parent=ECRY_008664-RA;
scf7180000023627.1277258	maker	three_prime_UTR	281052	282572	.	+	.	ID=ECRY_008664-RA:three_prime_utr;Parent=ECRY_008664-RA;
scf7180000023627.1277258	maker	gene	262209	263705	.	+	.	ID=ECRY_008663;Name=ECRY_008663;Alias=genemark-scf7180000023627.1277258-processed-gene-2.36;Note=Similar to DDR2: Discoidin domain-containing receptor 2 (Homo sapiens OX%3D9606);Dbxref=InterPro:IPR001245,Pfam:PF07714;Ontology_term=GO:0004672,GO:0006468;
scf7180000023627.1277258	maker	mRNA	262209	263705	.	+	.	ID=ECRY_008663-RA;Parent=ECRY_008663;Name=ECRY_008663-RA;Alias=genemark-scf7180000023627.1277258-processed-gene-2.36-mRNA-1;Note=Similar to DDR2: Discoidin domain-containing receptor 2 (Homo sapiens OX%3D9606);_AED=0.14;_QI=0|0|0|1|1|1|2|0|179;_eAED=0.18;Dbxref=InterPro:IPR001245,Pfam:PF07714;Ontology_term=GO:0004672,GO:0006468;
scf7180000023627.1277258	maker	exon	262209	262403	.	+	.	ID=ECRY_008663-RA:exon:1298;Parent=ECRY_008663-RA;
scf7180000023627.1277258	maker	exon	263361	263705	.	+	.	ID=ECRY_008663-RA:exon:1299;Parent=ECRY_008663-RA;
scf7180000023627.1277258	maker	CDS	262209	262403	.	+	0	ID=ECRY_008663-RA:cds;Parent=ECRY_008663-RA;
scf7180000023627.1277258	maker	CDS	263361	263705	.	+	0	ID=ECRY_008663-RA:cds;Parent=ECRY_008663-RA;
scf7180000023627.1277258	maker	gene	326347	327483	.	+	.	ID=ECRY_008666;Name=ECRY_008666;Alias=snap_masked-scf7180000023627.1277258-processed-gene-3.6;Note=Similar to SGF3: Silk gland factor 3 (Bombyx mori OX%3D7091);Dbxref=InterPro:IPR000327,InterPro:IPR001356,Pfam:PF00046,Pfam:PF00157;Ontology_term=GO:0003677,GO:0003700,GO:0006355;
scf7180000023627.1277258	maker	mRNA	326347	327483	.	+	.	ID=ECRY_008666-RA;Parent=ECRY_008666;Name=ECRY_008666-RA;Alias=snap_masked-scf7180000023627.1277258-processed-gene-3.6-mRNA-1;Note=Similar to SGF3: Silk gland factor 3 (Bombyx mori OX%3D7091);_AED=0.24;_QI=0|-1|0|1|-1|1|1|0|378;_eAED=0.24;Dbxref=InterPro:IPR000327,InterPro:IPR001356,Pfam:PF00046,Pfam:PF00157;Ontology_term=GO:0003677,GO:0003700,GO:0006355;
scf7180000023627.1277258	maker	exon	326347	327483	.	+	.	ID=ECRY_008666-RA:exon:1300;Parent=ECRY_008666-RA;
scf7180000023627.1277258	maker	CDS	326347	327483	.	+	0	ID=ECRY_008666-RA:cds;Parent=ECRY_008666-RA;
scf7180000023627.1277258	maker	gene	299102	313275	.	-	.	ID=ECRY_008665;Name=ECRY_008665;Alias=maker-scf7180000023627.1277258-augustus-gene-3.0;Note=Protein of unknown function;
scf7180000023627.1277258	maker	mRNA	299102	313275	.	-	.	ID=ECRY_008665-RA;Parent=ECRY_008665;Name=ECRY_008665-RA;Alias=maker-scf7180000023627.1277258-augustus-gene-3.0-mRNA-1;Note=Protein of unknown function;_AED=0.04;_QI=0|1|0.42|1|1|1|7|0|2372;_eAED=0.01;
scf7180000023627.1277258	maker	exon	313032	313275	.	-	.	ID=ECRY_008665-RA:exon:1307;Parent=ECRY_008665-RA;
scf7180000023627.1277258	maker	exon	308864	312616	.	-	.	ID=ECRY_008665-RA:exon:1306;Parent=ECRY_008665-RA;
scf7180000023627.1277258	maker	exon	305026	307488	.	-	.	ID=ECRY_008665-RA:exon:1305;Parent=ECRY_008665-RA;
scf7180000023627.1277258	maker	exon	303710	303844	.	-	.	ID=ECRY_008665-RA:exon:1304;Parent=ECRY_008665-RA;
scf7180000023627.1277258	maker	exon	302924	303072	.	-	.	ID=ECRY_008665-RA:exon:1303;Parent=ECRY_008665-RA;
scf7180000023627.1277258	maker	exon	301069	301174	.	-	.	ID=ECRY_008665-RA:exon:1302;Parent=ECRY_008665-RA;
scf7180000023627.1277258	maker	exon	299102	299370	.	-	.	ID=ECRY_008665-RA:exon:1301;Parent=ECRY_008665-RA;
scf7180000023627.1277258	maker	CDS	313032	313275	.	-	0	ID=ECRY_008665-RA:cds;Parent=ECRY_008665-RA;
scf7180000023627.1277258	maker	CDS	308864	312616	.	-	2	ID=ECRY_008665-RA:cds;Parent=ECRY_008665-RA;
scf7180000023627.1277258	maker	CDS	305026	307488	.	-	2	ID=ECRY_008665-RA:cds;Parent=ECRY_008665-RA;
scf7180000023627.1277258	maker	CDS	303710	303844	.	-	2	ID=ECRY_008665-RA:cds;Parent=ECRY_008665-RA;
scf7180000023627.1277258	maker	CDS	302924	303072	.	-	2	ID=ECRY_008665-RA:cds;Parent=ECRY_008665-RA;
scf7180000023627.1277258	maker	CDS	301069	301174	.	-	0	ID=ECRY_008665-RA:cds;Parent=ECRY_008665-RA;
scf7180000023627.1277258	maker	CDS	299102	299370	.	-	2	ID=ECRY_008665-RA:cds;Parent=ECRY_008665-RA;
scf7180000023627.1277258	maker	gene	468036	475227	.	+	.	ID=ECRY_008669;Name=ECRY_008669;Alias=genemark-scf7180000023627.1277258-processed-gene-4.26;Note=Protein of unknown function;
scf7180000023627.1277258	maker	mRNA	468036	475227	.	+	.	ID=ECRY_008669-RA;Parent=ECRY_008669;Name=ECRY_008669-RA;Alias=genemark-scf7180000023627.1277258-processed-gene-4.26-mRNA-1;Note=Protein of unknown function;_AED=0.39;_QI=93|1|0.75|1|1|0.75|4|0|1110;_eAED=0.39;
scf7180000023627.1277258	maker	exon	468036	468105	.	+	.	ID=ECRY_008669-RA:exon:1308;Parent=ECRY_008669-RA;
scf7180000023627.1277258	maker	exon	469666	469854	.	+	.	ID=ECRY_008669-RA:exon:1309;Parent=ECRY_008669-RA;
scf7180000023627.1277258	maker	exon	471151	471401	.	+	.	ID=ECRY_008669-RA:exon:1310;Parent=ECRY_008669-RA;
scf7180000023627.1277258	maker	exon	472312	475227	.	+	.	ID=ECRY_008669-RA:exon:1311;Parent=ECRY_008669-RA;
scf7180000023627.1277258	maker	five_prime_UTR	468036	468105	.	+	.	ID=ECRY_008669-RA:five_prime_utr;Parent=ECRY_008669-RA;
scf7180000023627.1277258	maker	five_prime_UTR	469666	469688	.	+	.	ID=ECRY_008669-RA:five_prime_utr;Parent=ECRY_008669-RA;
scf7180000023627.1277258	maker	CDS	469689	469854	.	+	0	ID=ECRY_008669-RA:cds;Parent=ECRY_008669-RA;
scf7180000023627.1277258	maker	CDS	471151	471401	.	+	2	ID=ECRY_008669-RA:cds;Parent=ECRY_008669-RA;
scf7180000023627.1277258	maker	CDS	472312	475227	.	+	0	ID=ECRY_008669-RA:cds;Parent=ECRY_008669-RA;
scf7180000023627.1277258	maker	gene	394686	402107	.	-	.	ID=ECRY_008667;Name=ECRY_008667;Alias=maker-scf7180000023627.1277258-snap-gene-4.4;Note=Similar to Ccni: Cyclin-I (Mus musculus OX%3D10090);Dbxref=InterPro:IPR006671,Pfam:PF00134;
scf7180000023627.1277258	maker	mRNA	394686	402107	.	-	.	ID=ECRY_008667-RA;Parent=ECRY_008667;Name=ECRY_008667-RA;Alias=maker-scf7180000023627.1277258-snap-gene-4.4-mRNA-1;Note=Similar to Ccni: Cyclin-I (Mus musculus OX%3D10090);_AED=0.02;_QI=0|0.85|0.75|0.87|0.85|0.75|8|1086|435;_eAED=0.02;Dbxref=InterPro:IPR006671,Pfam:PF00134;
scf7180000023627.1277258	maker	exon	394686	396239	.	-	.	ID=ECRY_008667-RA:exon:1319;Parent=ECRY_008667-RA;
scf7180000023627.1277258	maker	exon	396790	397014	.	-	.	ID=ECRY_008667-RA:exon:1318;Parent=ECRY_008667-RA;
scf7180000023627.1277258	maker	exon	398167	398310	.	-	.	ID=ECRY_008667-RA:exon:1317;Parent=ECRY_008667-RA;
scf7180000023627.1277258	maker	exon	399111	399185	.	-	.	ID=ECRY_008667-RA:exon:1316;Parent=ECRY_008667-RA;
scf7180000023627.1277258	maker	exon	399877	400005	.	-	.	ID=ECRY_008667-RA:exon:1315;Parent=ECRY_008667-RA;
scf7180000023627.1277258	maker	exon	400759	400884	.	-	.	ID=ECRY_008667-RA:exon:1314;Parent=ECRY_008667-RA;
scf7180000023627.1277258	maker	exon	401623	401759	.	-	.	ID=ECRY_008667-RA:exon:1313;Parent=ECRY_008667-RA;
scf7180000023627.1277258	maker	exon	402104	402107	.	-	.	ID=ECRY_008667-RA:exon:1312;Parent=ECRY_008667-RA;
scf7180000023627.1277258	maker	CDS	402104	402107	.	-	0	ID=ECRY_008667-RA:cds;Parent=ECRY_008667-RA;
scf7180000023627.1277258	maker	CDS	401623	401759	.	-	2	ID=ECRY_008667-RA:cds;Parent=ECRY_008667-RA;
scf7180000023627.1277258	maker	CDS	400759	400884	.	-	0	ID=ECRY_008667-RA:cds;Parent=ECRY_008667-RA;
scf7180000023627.1277258	maker	CDS	399877	400005	.	-	0	ID=ECRY_008667-RA:cds;Parent=ECRY_008667-RA;
scf7180000023627.1277258	maker	CDS	399111	399185	.	-	0	ID=ECRY_008667-RA:cds;Parent=ECRY_008667-RA;
scf7180000023627.1277258	maker	CDS	398167	398310	.	-	0	ID=ECRY_008667-RA:cds;Parent=ECRY_008667-RA;
scf7180000023627.1277258	maker	CDS	396790	397014	.	-	0	ID=ECRY_008667-RA:cds;Parent=ECRY_008667-RA;
scf7180000023627.1277258	maker	CDS	395772	396239	.	-	0	ID=ECRY_008667-RA:cds;Parent=ECRY_008667-RA;
scf7180000023627.1277258	maker	three_prime_UTR	394686	395771	.	-	.	ID=ECRY_008667-RA:three_prime_utr;Parent=ECRY_008667-RA;
scf7180000023627.1277258	maker	gene	416423	421492	.	-	.	ID=ECRY_008668;Name=ECRY_008668;Alias=genemark-scf7180000023627.1277258-processed-gene-4.28;Note=Similar to mab21l2: Protein mab-21-like 2 (Xenopus tropicalis OX%3D8364);Dbxref=InterPro:IPR024810,Pfam:PF03281;
scf7180000023627.1277258	maker	mRNA	416423	421492	.	-	.	ID=ECRY_008668-RA;Parent=ECRY_008668;Name=ECRY_008668-RA;Alias=genemark-scf7180000023627.1277258-processed-gene-4.28-mRNA-1;Note=Similar to mab21l2: Protein mab-21-like 2 (Xenopus tropicalis OX%3D8364);_AED=0.04;_QI=0|0|0|1|1|1|4|0|359;_eAED=0.04;Dbxref=InterPro:IPR024810,Pfam:PF03281;
scf7180000023627.1277258	maker	exon	421101	421492	.	-	.	ID=ECRY_008668-RA:exon:1323;Parent=ECRY_008668-RA;
scf7180000023627.1277258	maker	exon	418504	418730	.	-	.	ID=ECRY_008668-RA:exon:1322;Parent=ECRY_008668-RA;
scf7180000023627.1277258	maker	exon	417334	417510	.	-	.	ID=ECRY_008668-RA:exon:1321;Parent=ECRY_008668-RA;
scf7180000023627.1277258	maker	exon	416423	416706	.	-	.	ID=ECRY_008668-RA:exon:1320;Parent=ECRY_008668-RA;
scf7180000023627.1277258	maker	CDS	421101	421492	.	-	0	ID=ECRY_008668-RA:cds;Parent=ECRY_008668-RA;
scf7180000023627.1277258	maker	CDS	418504	418730	.	-	1	ID=ECRY_008668-RA:cds;Parent=ECRY_008668-RA;
scf7180000023627.1277258	maker	CDS	417334	417510	.	-	2	ID=ECRY_008668-RA:cds;Parent=ECRY_008668-RA;
scf7180000023627.1277258	maker	CDS	416423	416706	.	-	2	ID=ECRY_008668-RA:cds;Parent=ECRY_008668-RA;
scf7180000023627.1277258	maker	gene	491613	493829	.	-	.	ID=ECRY_008670;Name=ECRY_008670;Alias=genemark-scf7180000023627.1277258-processed-gene-5.16;Note=Similar to dvl2: Segment polarity protein dishevelled homolog DVL-2 (Xenopus laevis OX%3D8355);Dbxref=InterPro:IPR000591,InterPro:IPR001478,Pfam:PF00595,Pfam:PF00610;Ontology_term=GO:0005515,GO:0035556;
scf7180000023627.1277258	maker	mRNA	491613	493829	.	-	.	ID=ECRY_008670-RA;Parent=ECRY_008670;Name=ECRY_008670-RA;Alias=genemark-scf7180000023627.1277258-processed-gene-5.16-mRNA-1;Note=Similar to dvl2: Segment polarity protein dishevelled homolog DVL-2 (Xenopus laevis OX%3D8355);_AED=0.44;_QI=0|-1|0|1|-1|1|1|0|738;_eAED=0.46;Dbxref=InterPro:IPR000591,InterPro:IPR001478,Pfam:PF00595,Pfam:PF00610;Ontology_term=GO:0005515,GO:0035556;
scf7180000023627.1277258	maker	exon	491613	493829	.	-	.	ID=ECRY_008670-RA:exon:1324;Parent=ECRY_008670-RA;
scf7180000023627.1277258	maker	CDS	491613	493829	.	-	0	ID=ECRY_008670-RA:cds;Parent=ECRY_008670-RA;
scf7180000023627.1277258	maker	gene	673044	674634	.	-	.	ID=ECRY_008672;Name=ECRY_008672;Alias=maker-scf7180000023627.1277258-snap-gene-6.26;Note=Protein of unknown function;
scf7180000023627.1277258	maker	mRNA	673044	674634	.	-	.	ID=ECRY_008672-RA;Parent=ECRY_008672;Name=ECRY_008672-RA;Alias=maker-scf7180000023627.1277258-snap-gene-6.26-mRNA-1;Note=Protein of unknown function;_AED=0.00;_QI=591|1|0.5|1|1|1|2|0|142;_eAED=0.00;
scf7180000023627.1277258	maker	exon	673044	673142	.	-	.	ID=ECRY_008672-RA:exon:1326;Parent=ECRY_008672-RA;
scf7180000023627.1277258	maker	exon	673717	674634	.	-	.	ID=ECRY_008672-RA:exon:1325;Parent=ECRY_008672-RA;
scf7180000023627.1277258	maker	five_prime_UTR	674044	674634	.	-	.	ID=ECRY_008672-RA:five_prime_utr;Parent=ECRY_008672-RA;
scf7180000023627.1277258	maker	CDS	673717	674043	.	-	0	ID=ECRY_008672-RA:cds;Parent=ECRY_008672-RA;
scf7180000023627.1277258	maker	CDS	673044	673142	.	-	0	ID=ECRY_008672-RA:cds;Parent=ECRY_008672-RA;
scf7180000023627.1277258	maker	gene	659631	671059	.	-	.	ID=ECRY_008671;Name=ECRY_008671;Alias=maker-scf7180000023627.1277258-snap-gene-6.25;Note=Similar to Sur-8: Leucine-rich repeat protein soc-2 homolog (Culex quinquefasciatus OX%3D7176);Dbxref=InterPro:IPR001611,Pfam:PF13855;Ontology_term=GO:0005515;
scf7180000023627.1277258	maker	mRNA	659631	671059	.	-	.	ID=ECRY_008671-RA;Parent=ECRY_008671;Name=ECRY_008671-RA;Alias=maker-scf7180000023627.1277258-snap-gene-6.25-mRNA-1;Note=Similar to Sur-8: Leucine-rich repeat protein soc-2 homolog (Culex quinquefasciatus OX%3D7176);_AED=0.12;_QI=0|0|0|0.85|0.76|0.92|14|0|547;_eAED=0.12;Dbxref=InterPro:IPR001611,Pfam:PF13855;Ontology_term=GO:0005515;
scf7180000023627.1277258	maker	exon	670775	671059	.	-	.	ID=ECRY_008671-RA:exon:1340;Parent=ECRY_008671-RA;
scf7180000023627.1277258	maker	exon	669967	670062	.	-	.	ID=ECRY_008671-RA:exon:1339;Parent=ECRY_008671-RA;
scf7180000023627.1277258	maker	exon	669008	669128	.	-	.	ID=ECRY_008671-RA:exon:1338;Parent=ECRY_008671-RA;
scf7180000023627.1277258	maker	exon	668354	668462	.	-	.	ID=ECRY_008671-RA:exon:1337;Parent=ECRY_008671-RA;
scf7180000023627.1277258	maker	exon	667819	667912	.	-	.	ID=ECRY_008671-RA:exon:1336;Parent=ECRY_008671-RA;
scf7180000023627.1277258	maker	exon	666761	666865	.	-	.	ID=ECRY_008671-RA:exon:1335;Parent=ECRY_008671-RA;
scf7180000023627.1277258	maker	exon	666085	666199	.	-	.	ID=ECRY_008671-RA:exon:1334;Parent=ECRY_008671-RA;
scf7180000023627.1277258	maker	exon	664909	665033	.	-	.	ID=ECRY_008671-RA:exon:1333;Parent=ECRY_008671-RA;
scf7180000023627.1277258	maker	exon	664515	664602	.	-	.	ID=ECRY_008671-RA:exon:1332;Parent=ECRY_008671-RA;
scf7180000023627.1277258	maker	exon	663595	663664	.	-	.	ID=ECRY_008671-RA:exon:1331;Parent=ECRY_008671-RA;
scf7180000023627.1277258	maker	exon	662508	662575	.	-	.	ID=ECRY_008671-RA:exon:1330;Parent=ECRY_008671-RA;
scf7180000023627.1277258	maker	exon	660159	660328	.	-	.	ID=ECRY_008671-RA:exon:1329;Parent=ECRY_008671-RA;
scf7180000023627.1277258	maker	exon	659893	659947	.	-	.	ID=ECRY_008671-RA:exon:1328;Parent=ECRY_008671-RA;
scf7180000023627.1277258	maker	exon	659631	659770	.	-	.	ID=ECRY_008671-RA:exon:1327;Parent=ECRY_008671-RA;
scf7180000023627.1277258	maker	CDS	670775	671059	.	-	0	ID=ECRY_008671-RA:cds;Parent=ECRY_008671-RA;
scf7180000023627.1277258	maker	CDS	669967	670062	.	-	0	ID=ECRY_008671-RA:cds;Parent=ECRY_008671-RA;
scf7180000023627.1277258	maker	CDS	669008	669128	.	-	0	ID=ECRY_008671-RA:cds;Parent=ECRY_008671-RA;
scf7180000023627.1277258	maker	CDS	668354	668462	.	-	2	ID=ECRY_008671-RA:cds;Parent=ECRY_008671-RA;
scf7180000023627.1277258	maker	CDS	667819	667912	.	-	1	ID=ECRY_008671-RA:cds;Parent=ECRY_008671-RA;
scf7180000023627.1277258	maker	CDS	666761	666865	.	-	0	ID=ECRY_008671-RA:cds;Parent=ECRY_008671-RA;
scf7180000023627.1277258	maker	CDS	666085	666199	.	-	0	ID=ECRY_008671-RA:cds;Parent=ECRY_008671-RA;
scf7180000023627.1277258	maker	CDS	664909	665033	.	-	2	ID=ECRY_008671-RA:cds;Parent=ECRY_008671-RA;
scf7180000023627.1277258	maker	CDS	664515	664602	.	-	0	ID=ECRY_008671-RA:cds;Parent=ECRY_008671-RA;
scf7180000023627.1277258	maker	CDS	663595	663664	.	-	2	ID=ECRY_008671-RA:cds;Parent=ECRY_008671-RA;
scf7180000023627.1277258	maker	CDS	662508	662575	.	-	1	ID=ECRY_008671-RA:cds;Parent=ECRY_008671-RA;
scf7180000023627.1277258	maker	CDS	660159	660328	.	-	2	ID=ECRY_008671-RA:cds;Parent=ECRY_008671-RA;
scf7180000023627.1277258	maker	CDS	659893	659947	.	-	0	ID=ECRY_008671-RA:cds;Parent=ECRY_008671-RA;
scf7180000023627.1277258	maker	CDS	659631	659770	.	-	2	ID=ECRY_008671-RA:cds;Parent=ECRY_008671-RA;
scf7180000023627.1277258	maker	gene	735922	741316	.	+	.	ID=ECRY_008674;Name=ECRY_008674;Alias=maker-scf7180000023627.1277258-snap-gene-7.40;Note=Similar to DUSP19: Dual specificity protein phosphatase 19 (Homo sapiens OX%3D9606);Dbxref=InterPro:IPR000340,Pfam:PF00782;Ontology_term=GO:0008138,GO:0016311;
scf7180000023627.1277258	maker	mRNA	735922	741316	.	+	.	ID=ECRY_008674-RA;Parent=ECRY_008674;Name=ECRY_008674-RA;Alias=maker-scf7180000023627.1277258-snap-gene-7.40-mRNA-1;Note=Similar to DUSP19: Dual specificity protein phosphatase 19 (Homo sapiens OX%3D9606);_AED=0.00;_QI=129|1|1|1|1|1|6|379|286;_eAED=0.00;Dbxref=InterPro:IPR000340,Pfam:PF00782;Ontology_term=GO:0008138,GO:0016311;
scf7180000023627.1277258	maker	exon	735922	736059	.	+	.	ID=ECRY_008674-RA:exon:1341;Parent=ECRY_008674-RA;
scf7180000023627.1277258	maker	exon	736771	736927	.	+	.	ID=ECRY_008674-RA:exon:1342;Parent=ECRY_008674-RA;
scf7180000023627.1277258	maker	exon	737844	737956	.	+	.	ID=ECRY_008674-RA:exon:1343;Parent=ECRY_008674-RA;
scf7180000023627.1277258	maker	exon	738913	739108	.	+	.	ID=ECRY_008674-RA:exon:1344;Parent=ECRY_008674-RA;
scf7180000023627.1277258	maker	exon	739436	739612	.	+	.	ID=ECRY_008674-RA:exon:1345;Parent=ECRY_008674-RA;
scf7180000023627.1277258	maker	exon	740729	741316	.	+	.	ID=ECRY_008674-RA:exon:1346;Parent=ECRY_008674-RA;
scf7180000023627.1277258	maker	five_prime_UTR	735922	736050	.	+	.	ID=ECRY_008674-RA:five_prime_utr;Parent=ECRY_008674-RA;
scf7180000023627.1277258	maker	CDS	736051	736059	.	+	0	ID=ECRY_008674-RA:cds;Parent=ECRY_008674-RA;
scf7180000023627.1277258	maker	CDS	736771	736927	.	+	0	ID=ECRY_008674-RA:cds;Parent=ECRY_008674-RA;
scf7180000023627.1277258	maker	CDS	737844	737956	.	+	2	ID=ECRY_008674-RA:cds;Parent=ECRY_008674-RA;
scf7180000023627.1277258	maker	CDS	738913	739108	.	+	0	ID=ECRY_008674-RA:cds;Parent=ECRY_008674-RA;
scf7180000023627.1277258	maker	CDS	739436	739612	.	+	2	ID=ECRY_008674-RA:cds;Parent=ECRY_008674-RA;
scf7180000023627.1277258	maker	CDS	740729	740937	.	+	2	ID=ECRY_008674-RA:cds;Parent=ECRY_008674-RA;
scf7180000023627.1277258	maker	three_prime_UTR	740938	741316	.	+	.	ID=ECRY_008674-RA:three_prime_utr;Parent=ECRY_008674-RA;
scf7180000023627.1277258	maker	gene	687305	701873	.	+	.	ID=ECRY_008673;Name=ECRY_008673;Alias=maker-scf7180000023627.1277258-snap-gene-7.39;Note=Protein of unknown function;
scf7180000023627.1277258	maker	mRNA	687305	701873	.	+	.	ID=ECRY_008673-RA;Parent=ECRY_008673;Name=ECRY_008673-RA;Alias=maker-scf7180000023627.1277258-snap-gene-7.39-mRNA-1;Note=Protein of unknown function;_AED=0.21;_QI=0|0.5|0.2|0.6|0.75|0.6|5|0|297;_eAED=0.21;
scf7180000023627.1277258	maker	exon	687305	687438	.	+	.	ID=ECRY_008673-RA:exon:1347;Parent=ECRY_008673-RA;
scf7180000023627.1277258	maker	exon	694527	694634	.	+	.	ID=ECRY_008673-RA:exon:1348;Parent=ECRY_008673-RA;
scf7180000023627.1277258	maker	exon	698993	699424	.	+	.	ID=ECRY_008673-RA:exon:1349;Parent=ECRY_008673-RA;
scf7180000023627.1277258	maker	exon	700040	700129	.	+	.	ID=ECRY_008673-RA:exon:1350;Parent=ECRY_008673-RA;
scf7180000023627.1277258	maker	exon	701747	701873	.	+	.	ID=ECRY_008673-RA:exon:1351;Parent=ECRY_008673-RA;
scf7180000023627.1277258	maker	CDS	687305	687438	.	+	0	ID=ECRY_008673-RA:cds;Parent=ECRY_008673-RA;
scf7180000023627.1277258	maker	CDS	694527	694634	.	+	1	ID=ECRY_008673-RA:cds;Parent=ECRY_008673-RA;
scf7180000023627.1277258	maker	CDS	698993	699424	.	+	1	ID=ECRY_008673-RA:cds;Parent=ECRY_008673-RA;
scf7180000023627.1277258	maker	CDS	700040	700129	.	+	1	ID=ECRY_008673-RA:cds;Parent=ECRY_008673-RA;
scf7180000023627.1277258	maker	CDS	701747	701873	.	+	1	ID=ECRY_008673-RA:cds;Parent=ECRY_008673-RA;
scf7180000023627.1277258	maker	gene	751246	760613	.	-	.	ID=ECRY_008675;Name=ECRY_008675;Alias=maker-scf7180000023627.1277258-augustus-gene-7.44;Note=Protein of unknown function;
scf7180000023627.1277258	maker	mRNA	751246	760613	.	-	.	ID=ECRY_008675-RA;Parent=ECRY_008675;Name=ECRY_008675-RA;Alias=maker-scf7180000023627.1277258-augustus-gene-7.44-mRNA-1;Note=Protein of unknown function;_AED=0.36;_QI=0|0|0.25|0.5|0.66|0.75|4|634|1083;_eAED=0.36;
scf7180000023627.1277258	maker	exon	751246	751980	.	-	.	ID=ECRY_008675-RA:exon:1355;Parent=ECRY_008675-RA;
scf7180000023627.1277258	maker	exon	755210	755297	.	-	.	ID=ECRY_008675-RA:exon:1354;Parent=ECRY_008675-RA;
scf7180000023627.1277258	maker	exon	756326	758647	.	-	.	ID=ECRY_008675-RA:exon:1353;Parent=ECRY_008675-RA;
scf7180000023627.1277258	maker	exon	759873	760613	.	-	.	ID=ECRY_008675-RA:exon:1352;Parent=ECRY_008675-RA;
scf7180000023627.1277258	maker	CDS	759873	760613	.	-	0	ID=ECRY_008675-RA:cds;Parent=ECRY_008675-RA;
scf7180000023627.1277258	maker	CDS	756326	758647	.	-	0	ID=ECRY_008675-RA:cds;Parent=ECRY_008675-RA;
scf7180000023627.1277258	maker	CDS	755210	755297	.	-	0	ID=ECRY_008675-RA:cds;Parent=ECRY_008675-RA;
scf7180000023627.1277258	maker	CDS	751880	751980	.	-	2	ID=ECRY_008675-RA:cds;Parent=ECRY_008675-RA;
scf7180000023627.1277258	maker	three_prime_UTR	751246	751879	.	-	.	ID=ECRY_008675-RA:three_prime_utr;Parent=ECRY_008675-RA;
scf7180000023627.1277258	maker	gene	806627	818078	.	+	.	ID=ECRY_008678;Name=ECRY_008678;Alias=maker-scf7180000023627.1277258-augustus-gene-8.2;Note=Similar to Atg7: Ubiquitin-like modifier-activating enzyme ATG7 (Rattus norvegicus OX%3D10116);Dbxref=InterPro:IPR000594,InterPro:IPR032197,Pfam:PF00899,Pfam:PF16420;Ontology_term=GO:0008641;
scf7180000023627.1277258	maker	mRNA	806627	818078	.	+	.	ID=ECRY_008678-RA;Parent=ECRY_008678;Name=ECRY_008678-RA;Alias=maker-scf7180000023627.1277258-augustus-gene-8.2-mRNA-1;Note=Similar to Atg7: Ubiquitin-like modifier-activating enzyme ATG7 (Rattus norvegicus OX%3D10116);_AED=0.01;_QI=0|1|0.90|1|0.9|0.90|11|503|452;_eAED=0.01;Dbxref=InterPro:IPR000594,InterPro:IPR032197,Pfam:PF00899,Pfam:PF16420;Ontology_term=GO:0008641;
scf7180000023627.1277258	maker	exon	806627	806759	.	+	.	ID=ECRY_008678-RA:exon:1356;Parent=ECRY_008678-RA;
scf7180000023627.1277258	maker	exon	807997	808090	.	+	.	ID=ECRY_008678-RA:exon:1357;Parent=ECRY_008678-RA;
scf7180000023627.1277258	maker	exon	808769	808913	.	+	.	ID=ECRY_008678-RA:exon:1358;Parent=ECRY_008678-RA;
scf7180000023627.1277258	maker	exon	809458	809616	.	+	.	ID=ECRY_008678-RA:exon:1359;Parent=ECRY_008678-RA;
scf7180000023627.1277258	maker	exon	810774	810825	.	+	.	ID=ECRY_008678-RA:exon:1360;Parent=ECRY_008678-RA;
scf7180000023627.1277258	maker	exon	811515	811651	.	+	.	ID=ECRY_008678-RA:exon:1361;Parent=ECRY_008678-RA;
scf7180000023627.1277258	maker	exon	812098	812292	.	+	.	ID=ECRY_008678-RA:exon:1362;Parent=ECRY_008678-RA;
scf7180000023627.1277258	maker	exon	813424	813539	.	+	.	ID=ECRY_008678-RA:exon:1363;Parent=ECRY_008678-RA;
scf7180000023627.1277258	maker	exon	815230	815401	.	+	.	ID=ECRY_008678-RA:exon:1364;Parent=ECRY_008678-RA;
scf7180000023627.1277258	maker	exon	816105	816230	.	+	.	ID=ECRY_008678-RA:exon:1365;Parent=ECRY_008678-RA;
scf7180000023627.1277258	maker	exon	817546	818078	.	+	.	ID=ECRY_008678-RA:exon:1366;Parent=ECRY_008678-RA;
scf7180000023627.1277258	maker	CDS	806627	806759	.	+	0	ID=ECRY_008678-RA:cds;Parent=ECRY_008678-RA;
scf7180000023627.1277258	maker	CDS	807997	808090	.	+	2	ID=ECRY_008678-RA:cds;Parent=ECRY_008678-RA;
scf7180000023627.1277258	maker	CDS	808769	808913	.	+	1	ID=ECRY_008678-RA:cds;Parent=ECRY_008678-RA;
scf7180000023627.1277258	maker	CDS	809458	809616	.	+	0	ID=ECRY_008678-RA:cds;Parent=ECRY_008678-RA;
scf7180000023627.1277258	maker	CDS	810774	810825	.	+	0	ID=ECRY_008678-RA:cds;Parent=ECRY_008678-RA;
scf7180000023627.1277258	maker	CDS	811515	811651	.	+	2	ID=ECRY_008678-RA:cds;Parent=ECRY_008678-RA;
scf7180000023627.1277258	maker	CDS	812098	812292	.	+	0	ID=ECRY_008678-RA:cds;Parent=ECRY_008678-RA;
scf7180000023627.1277258	maker	CDS	813424	813539	.	+	0	ID=ECRY_008678-RA:cds;Parent=ECRY_008678-RA;
scf7180000023627.1277258	maker	CDS	815230	815401	.	+	1	ID=ECRY_008678-RA:cds;Parent=ECRY_008678-RA;
scf7180000023627.1277258	maker	CDS	816105	816230	.	+	0	ID=ECRY_008678-RA:cds;Parent=ECRY_008678-RA;
scf7180000023627.1277258	maker	CDS	817546	817575	.	+	0	ID=ECRY_008678-RA:cds;Parent=ECRY_008678-RA;
scf7180000023627.1277258	maker	three_prime_UTR	817576	818078	.	+	.	ID=ECRY_008678-RA:three_prime_utr;Parent=ECRY_008678-RA;
scf7180000023627.1277258	maker	gene	796410	804634	.	+	.	ID=ECRY_008677;Name=ECRY_008677;Alias=maker-scf7180000023627.1277258-snap-gene-8.5;Note=Similar to ATG7: Ubiquitin-like modifier-activating enzyme ATG7 (Gallus gallus OX%3D9031);Dbxref=InterPro:IPR032197,Pfam:PF16420;
scf7180000023627.1277258	maker	mRNA	796410	804634	.	+	.	ID=ECRY_008677-RA;Parent=ECRY_008677;Name=ECRY_008677-RA;Alias=maker-scf7180000023627.1277258-snap-gene-8.5-mRNA-1;Note=Similar to ATG7: Ubiquitin-like modifier-activating enzyme ATG7 (Gallus gallus OX%3D9031);_AED=0.02;_QI=17|1|0.85|1|0.5|0.57|7|0|220;_eAED=0.02;Dbxref=InterPro:IPR032197,Pfam:PF16420;
scf7180000023627.1277258	maker	exon	796410	796425	.	+	.	ID=ECRY_008677-RA:exon:1367;Parent=ECRY_008677-RA;
scf7180000023627.1277258	maker	exon	796749	796900	.	+	.	ID=ECRY_008677-RA:exon:1368;Parent=ECRY_008677-RA;
scf7180000023627.1277258	maker	exon	800940	800994	.	+	.	ID=ECRY_008677-RA:exon:1369;Parent=ECRY_008677-RA;
scf7180000023627.1277258	maker	exon	801719	801836	.	+	.	ID=ECRY_008677-RA:exon:1370;Parent=ECRY_008677-RA;
scf7180000023627.1277258	maker	exon	802523	802600	.	+	.	ID=ECRY_008677-RA:exon:1371;Parent=ECRY_008677-RA;
scf7180000023627.1277258	maker	exon	803634	803753	.	+	.	ID=ECRY_008677-RA:exon:1372;Parent=ECRY_008677-RA;
scf7180000023627.1277258	maker	exon	804497	804634	.	+	.	ID=ECRY_008677-RA:exon:1373;Parent=ECRY_008677-RA;
scf7180000023627.1277258	maker	five_prime_UTR	796410	796425	.	+	.	ID=ECRY_008677-RA:five_prime_utr;Parent=ECRY_008677-RA;
scf7180000023627.1277258	maker	five_prime_UTR	796749	796749	.	+	.	ID=ECRY_008677-RA:five_prime_utr;Parent=ECRY_008677-RA;
scf7180000023627.1277258	maker	CDS	796750	796900	.	+	0	ID=ECRY_008677-RA:cds;Parent=ECRY_008677-RA;
scf7180000023627.1277258	maker	CDS	800940	800994	.	+	2	ID=ECRY_008677-RA:cds;Parent=ECRY_008677-RA;
scf7180000023627.1277258	maker	CDS	801719	801836	.	+	1	ID=ECRY_008677-RA:cds;Parent=ECRY_008677-RA;
scf7180000023627.1277258	maker	CDS	802523	802600	.	+	0	ID=ECRY_008677-RA:cds;Parent=ECRY_008677-RA;
scf7180000023627.1277258	maker	CDS	803634	803753	.	+	0	ID=ECRY_008677-RA:cds;Parent=ECRY_008677-RA;
scf7180000023627.1277258	maker	CDS	804497	804634	.	+	0	ID=ECRY_008677-RA:cds;Parent=ECRY_008677-RA;
scf7180000023627.1277258	maker	gene	838641	844160	.	+	.	ID=ECRY_008679;Name=ECRY_008679;Alias=maker-scf7180000023627.1277258-snap-gene-8.7;Note=Similar to FucTA: Glycoprotein 3-alpha-L-fucosyltransferase A (Drosophila melanogaster OX%3D7227);Dbxref=InterPro:IPR001503,InterPro:IPR031481,Pfam:PF00852,Pfam:PF17039;Ontology_term=GO:0006486,GO:0008417,GO:0016020;
scf7180000023627.1277258	maker	mRNA	838641	844160	.	+	.	ID=ECRY_008679-RA;Parent=ECRY_008679;Name=ECRY_008679-RA;Alias=maker-scf7180000023627.1277258-snap-gene-8.7-mRNA-1;Note=Similar to FucTA: Glycoprotein 3-alpha-L-fucosyltransferase A (Drosophila melanogaster OX%3D7227);_AED=0.07;_QI=0|0|0|0.75|1|1|4|0|298;_eAED=0.10;Dbxref=InterPro:IPR001503,InterPro:IPR031481,Pfam:PF00852,Pfam:PF17039;Ontology_term=GO:0006486,GO:0008417,GO:0016020;
scf7180000023627.1277258	maker	exon	838641	838645	.	+	.	ID=ECRY_008679-RA:exon:1374;Parent=ECRY_008679-RA;
scf7180000023627.1277258	maker	exon	838704	839112	.	+	.	ID=ECRY_008679-RA:exon:1375;Parent=ECRY_008679-RA;
scf7180000023627.1277258	maker	exon	842298	842578	.	+	.	ID=ECRY_008679-RA:exon:1376;Parent=ECRY_008679-RA;
scf7180000023627.1277258	maker	exon	843959	844160	.	+	.	ID=ECRY_008679-RA:exon:1377;Parent=ECRY_008679-RA;
scf7180000023627.1277258	maker	CDS	838641	838645	.	+	0	ID=ECRY_008679-RA:cds;Parent=ECRY_008679-RA;
scf7180000023627.1277258	maker	CDS	838704	839112	.	+	1	ID=ECRY_008679-RA:cds;Parent=ECRY_008679-RA;
scf7180000023627.1277258	maker	CDS	842298	842578	.	+	0	ID=ECRY_008679-RA:cds;Parent=ECRY_008679-RA;
scf7180000023627.1277258	maker	CDS	843959	844160	.	+	1	ID=ECRY_008679-RA:cds;Parent=ECRY_008679-RA;
scf7180000023627.1277258	maker	gene	767982	788726	.	+	.	ID=ECRY_008676;Name=ECRY_008676;Alias=maker-scf7180000023627.1277258-augustus-gene-8.0;Note=Similar to dapk-1: Death-associated protein kinase dapk-1 (Caenorhabditis elegans OX%3D6239);Dbxref=InterPro:IPR000488,InterPro:IPR002110,InterPro:IPR020683,Pfam:PF00023,Pfam:PF00531,Pfam:PF12796;Ontology_term=GO:0005515,GO:0007165;
scf7180000023627.1277258	maker	mRNA	767982	788726	.	+	.	ID=ECRY_008676-RA;Parent=ECRY_008676;Name=ECRY_008676-RA;Alias=maker-scf7180000023627.1277258-augustus-gene-8.0-mRNA-1;Note=Similar to dapk-1: Death-associated protein kinase dapk-1 (Caenorhabditis elegans OX%3D6239);_AED=0.37;_QI=0|0.05|0.05|0.10|0.94|1|19|264|1063;_eAED=0.37;Dbxref=InterPro:IPR000488,InterPro:IPR002110,InterPro:IPR020683,Pfam:PF00023,Pfam:PF00531,Pfam:PF12796;Ontology_term=GO:0…
scf7180000023627.1277258	maker	exon	767982	768044	.	+	.	ID=ECRY_008676-RA:exon:1378;Parent=ECRY_008676-RA;
scf7180000023627.1277258	maker	exon	769044	769217	.	+	.	ID=ECRY_008676-RA:exon:1379;Parent=ECRY_008676-RA;
scf7180000023627.1277258	maker	exon	769958	770056	.	+	.	ID=ECRY_008676-RA:exon:1380;Parent=ECRY_008676-RA;
scf7180000023627.1277258	maker	exon	770516	770614	.	+	.	ID=ECRY_008676-RA:exon:1381;Parent=ECRY_008676-RA;
scf7180000023627.1277258	maker	exon	771063	771161	.	+	.	ID=ECRY_008676-RA:exon:1382;Parent=ECRY_008676-RA;
scf7180000023627.1277258	maker	exon	771565	771663	.	+	.	ID=ECRY_008676-RA:exon:1383;Parent=ECRY_008676-RA;
scf7180000023627.1277258	maker	exon	772605	772703	.	+	.	ID=ECRY_008676-RA:exon:1384;Parent=ECRY_008676-RA;
scf7180000023627.1277258	maker	exon	773719	773817	.	+	.	ID=ECRY_008676-RA:exon:1385;Parent=ECRY_008676-RA;
scf7180000023627.1277258	maker	exon	777362	777439	.	+	.	ID=ECRY_008676-RA:exon:1386;Parent=ECRY_008676-RA;
scf7180000023627.1277258	maker	exon	779014	779245	.	+	.	ID=ECRY_008676-RA:exon:1387;Parent=ECRY_008676-RA;
scf7180000023627.1277258	maker	exon	780575	780706	.	+	.	ID=ECRY_008676-RA:exon:1388;Parent=ECRY_008676-RA;
scf7180000023627.1277258	maker	exon	781864	782058	.	+	.	ID=ECRY_008676-RA:exon:1389;Parent=ECRY_008676-RA;
scf7180000023627.1277258	maker	exon	782736	782995	.	+	.	ID=ECRY_008676-RA:exon:1390;Parent=ECRY_008676-RA;
scf7180000023627.1277258	maker	exon	783559	783747	.	+	.	ID=ECRY_008676-RA:exon:1391;Parent=ECRY_008676-RA;
scf7180000023627.1277258	maker	exon	784182	784403	.	+	.	ID=ECRY_008676-RA:exon:1392;Parent=ECRY_008676-RA;
scf7180000023627.1277258	maker	exon	785313	785544	.	+	.	ID=ECRY_008676-RA:exon:1393;Parent=ECRY_008676-RA;
scf7180000023627.1277258	maker	exon	786044	786189	.	+	.	ID=ECRY_008676-RA:exon:1394;Parent=ECRY_008676-RA;
scf7180000023627.1277258	maker	exon	787249	787413	.	+	.	ID=ECRY_008676-RA:exon:1395;Parent=ECRY_008676-RA;
scf7180000023627.1277258	maker	exon	787953	788726	.	+	.	ID=ECRY_008676-RA:exon:1396;Parent=ECRY_008676-RA;
scf7180000023627.1277258	maker	CDS	767982	768044	.	+	0	ID=ECRY_008676-RA:cds;Parent=ECRY_008676-RA;
scf7180000023627.1277258	maker	CDS	769044	769217	.	+	0	ID=ECRY_008676-RA:cds;Parent=ECRY_008676-RA;
scf7180000023627.1277258	maker	CDS	769958	770056	.	+	0	ID=ECRY_008676-RA:cds;Parent=ECRY_008676-RA;
scf7180000023627.1277258	maker	CDS	770516	770614	.	+	0	ID=ECRY_008676-RA:cds;Parent=ECRY_008676-RA;
scf7180000023627.1277258	maker	CDS	771063	771161	.	+	0	ID=ECRY_008676-RA:cds;Parent=ECRY_008676-RA;
scf7180000023627.1277258	maker	CDS	771565	771663	.	+	0	ID=ECRY_008676-RA:cds;Parent=ECRY_008676-RA;
scf7180000023627.1277258	maker	CDS	772605	772703	.	+	0	ID=ECRY_008676-RA:cds;Parent=ECRY_008676-RA;
scf7180000023627.1277258	maker	CDS	773719	773817	.	+	0	ID=ECRY_008676-RA:cds;Parent=ECRY_008676-RA;
scf7180000023627.1277258	maker	CDS	777362	777439	.	+	0	ID=ECRY_008676-RA:cds;Parent=ECRY_008676-RA;
scf7180000023627.1277258	maker	CDS	779014	779245	.	+	0	ID=ECRY_008676-RA:cds;Parent=ECRY_008676-RA;
scf7180000023627.1277258	maker	CDS	780575	780706	.	+	2	ID=ECRY_008676-RA:cds;Parent=ECRY_008676-RA;
scf7180000023627.1277258	maker	CDS	781864	782058	.	+	2	ID=ECRY_008676-RA:cds;Parent=ECRY_008676-RA;
scf7180000023627.1277258	maker	CDS	782736	782995	.	+	2	ID=ECRY_008676-RA:cds;Parent=ECRY_008676-RA;
scf7180000023627.1277258	maker	CDS	783559	783747	.	+	0	ID=ECRY_008676-RA:cds;Parent=ECRY_008676-RA;
scf7180000023627.1277258	maker	CDS	784182	784403	.	+	0	ID=ECRY_008676-RA:cds;Parent=ECRY_008676-RA;
scf7180000023627.1277258	maker	CDS	785313	785544	.	+	0	ID=ECRY_008676-RA:cds;Parent=ECRY_008676-RA;
scf7180000023627.1277258	maker	CDS	786044	786189	.	+	2	ID=ECRY_008676-RA:cds;Parent=ECRY_008676-RA;
scf7180000023627.1277258	maker	CDS	787249	787413	.	+	0	ID=ECRY_008676-RA:cds;Parent=ECRY_008676-RA;
scf7180000023627.1277258	maker	CDS	787953	788462	.	+	0	ID=ECRY_008676-RA:cds;Parent=ECRY_008676-RA;
scf7180000023627.1277258	maker	three_prime_UTR	788463	788726	.	+	.	ID=ECRY_008676-RA:three_prime_utr;Parent=ECRY_008676-RA;
scf7180000023627.1277258	maker	gene	983331	987314	.	+	.	ID=ECRY_008684;Name=ECRY_008684;Alias=maker-scf7180000023627.1277258-snap-gene-9.40;Note=Similar to HSPB1: Heat shock protein beta-1 (Gallus gallus OX%3D9031);Dbxref=InterPro:IPR002068,Pfam:PF00011;
scf7180000023627.1277258	maker	mRNA	983331	987314	.	+	.	ID=ECRY_008684-RA;Parent=ECRY_008684;Name=ECRY_008684-RA;Alias=maker-scf7180000023627.1277258-snap-gene-9.40-mRNA-1;Note=Similar to HSPB1: Heat shock protein beta-1 (Gallus gallus OX%3D9031);_AED=0.00;_QI=25|1|1|1|1|1|2|2315|169;_eAED=0.00;Dbxref=InterPro:IPR002068,Pfam:PF00011;
scf7180000023627.1277258	maker	exon	983331	983667	.	+	.	ID=ECRY_008684-RA:exon:1397;Parent=ECRY_008684-RA;
scf7180000023627.1277258	maker	exon	984802	987314	.	+	.	ID=ECRY_008684-RA:exon:1398;Parent=ECRY_008684-RA;
scf7180000023627.1277258	maker	five_prime_UTR	983331	983355	.	+	.	ID=ECRY_008684-RA:five_prime_utr;Parent=ECRY_008684-RA;
scf7180000023627.1277258	maker	CDS	983356	983667	.	+	0	ID=ECRY_008684-RA:cds;Parent=ECRY_008684-RA;
scf7180000023627.1277258	maker	CDS	984802	984999	.	+	0	ID=ECRY_008684-RA:cds;Parent=ECRY_008684-RA;
scf7180000023627.1277258	maker	three_prime_UTR	985000	987314	.	+	.	ID=ECRY_008684-RA:three_prime_utr;Parent=ECRY_008684-RA;
scf7180000023627.1277258	maker	gene	881971	889237	.	+	.	ID=ECRY_008680;Name=ECRY_008680;Alias=maker-scf7180000023627.1277258-snap-gene-9.37;Note=Similar to CG11007: Thioredoxin-related transmembrane protein 2 homolog (Drosophila melanogaster OX%3D7227);Dbxref=InterPro:IPR013766,Pfam:PF00085;Ontology_term=GO:0045454;
[truncated: 279,794 more rows]
